# Supplementary material for: Ubinuclein 2 is essential for mouse development and functions in X chromosome inactivation
Source: PLoS Genet. 2025 Jun 2;21(6):e1011711. doi: 10.1371/journal.pgen.1011711 (PMC12165345; doi:10.1371/journal.pgen.1011711)
Supplement: S1 Table — (XLSX) [file pgen.1011711.s009.xlsx]

## Sheet: Tabelle1
Ubn2+/- x Ubn2+/- cross
genotype	frequency					genotype	frequency					genotype	frequency
(Ubn2 sex)	expected ratio	observed	expected	Chi squares		(Ubn2)	expected ratio	observed	expected	Chi squares		(sex)	expected ratio	observed	expected	Chi squares
+/+ female	1	71	43.75	16.9729		+/+	1	114	87.5	8.02571		female	1	187	175	0.822857
+/- female	2	113	87.5	7.43143		+/-	2	215	175	9.14286		male	1	163	175	0.822857
-/- female	1	3	43.75	37.9557		-/-	1	21	87.5	50.54		total	2	350	350	1.64571
+/+ male	1	43	43.75	0.0128571		total	4	350	350	67.7086
+/- male	2	102	87.5	2.40286								p-value	0.199543	ns
-/- male	1	18	43.75	15.1557		p-value	1.98276e-15
total	8	350	350	79.9314
p-value	8.67365e-16	... probability that deviations from Mendelian ratio are due to chance
Ubn2+/- female x Ubn2-/-male cross
genotype	frequency					genotype	frequency					genotype	frequency
(Ubn2 sex)	expected	observed	expected	Chi squares		(Ubn2)	expected	observed	expected	Chi squares		(sex)	expected	observed	expected	Chi squares
+/- female	1	86	56	16.0714		+/-	1	190	112	54.3214		female	1	90	112	4.32143
-/- female	1	4	56	48.2857		-/-	1	34	112	54.3214		male	1	134	112	4.32143
+/- male	1	104	56	41.1429		total	2	224	224	108.643		total	2	224	224	8.64286
-/- male	1	30	56	12.0714
total	4	224	224	117.571		p-value	1.94327e-25					p-value	0.00328346
p-value	2.57293e-25	... probability that deviations from Mendelian ratio are due to chance
