# Supplementary material for: Ubinuclein 2 is essential for mouse development and functions in X chromosome inactivation
Source: PLoS Genet. 2025 Jun 2;21(6):e1011711. doi: 10.1371/journal.pgen.1011711 (PMC12165345; doi:10.1371/journal.pgen.1011711)
Supplement: S2 Table — (XLSX) [file pgen.1011711.s010.xlsx]

## Sheet: Tabelle1
Ubn1+/-; Ubn2+/- x Ubn1+/-; Ubn2+/- cross
genotype	frequency
(Ubn1; Ubn2)	expected	observed	expected	Chi squares
F -/-; -/-	1	4	13.875	7.02815
F -/-; +/-	2	37	27.75	3.08333
F -/-; +/+	1	14	13.875	0.00112613
M -/-; -/-	1	7	13.875	3.40653
M -/-; +/-	2	36	27.75	2.4527
M -/-; +/+	1	13	13.875	0.0551802
total	8	111	111	16.027
p-value	0.00676733	... probability that deviations from Mendelian ratio are due to chance
