# Supplementary material for: Ubinuclein 2 is essential for mouse development and functions in X chromosome inactivation
Source: PLoS Genet. 2025 Jun 2;21(6):e1011711. doi: 10.1371/journal.pgen.1011711 (PMC12165345; doi:10.1371/journal.pgen.1011711)
Supplement: S4 Table — (ZIP) [file pgen.1011711.s012.zip]

Archive with 4 entries (4 files):
- Hira_vs_WT_results05.xlsx
- Ubn12_vs_WT_results05.xlsx
- Ubn1_vs_WT_results05.xlsx
- Ubn2_vs_WT_results05.xlsx
