# Supplementary material for: Ubinuclein 2 is essential for mouse development and functions in X chromosome inactivation
Source: PLoS Genet. 2025 Jun 2;21(6):e1011711. doi: 10.1371/journal.pgen.1011711 (PMC12165345; doi:10.1371/journal.pgen.1011711)
Supplement: S4 Table — (ZIP) [file pgen.1011711.s012.zip › Hira_vs_WT_results05.xlsx]

## Sheet: Hira_vs_WT_results05
	baseMean	log2FoldChange	lfcSE	stat	pvalue	padj
Cfp	815.122	-2.31364	0.238926	-9.68352	3.5431e-22	5.42414e-18
Ifitm2	14286.5	-0.760675	0.0996841	-7.63086	2.33198e-14	1.78502e-10
Hesx1	357.015	-2.26401	0.305908	-7.40095	1.35214e-13	6.89997e-10
Adck5	952.551	-1.02981	0.143985	-7.1522	8.53999e-13	3.26847e-09
Gli2	3317.49	-0.939775	0.133167	-7.0571	1.70016e-12	5.20554e-09
Slc25a24	99.8102	1.86418	0.266412	6.99734	2.60877e-12	6.65627e-09
Dmrt1	541.532	-1.72167	0.248616	-6.925	4.35971e-12	9.53469e-09
Usp26	1870.89	-5.32735	0.789406	-6.74856	1.49324e-11	2.8575e-08
Gjb1	68.4305	-2.82047	0.419409	-6.72486	1.75762e-11	2.98972e-08
Ergic1	6098.1	-0.828417	0.12464	-6.64649	3.00164e-11	4.59521e-08
Dapk1	1598.36	1.19664	0.183523	6.52038	7.01284e-11	9.75996e-08
Peg10	8612.24	3.06471	0.492634	6.22108	4.93747e-10	6.29898e-07
Chd3	2416.84	-1.66627	0.268802	-6.19889	5.68626e-10	6.62852e-07
Abcc2	44.1411	-3.26139	0.526981	-6.18882	6.06175e-10	6.62852e-07
Plxna3	978.552	-1.37982	0.223503	-6.1736	6.67503e-10	6.81253e-07
Grm4	255.552	-1.76118	0.287036	-6.13574	8.47635e-10	8.11028e-07
Timm8b	1858.25	-0.679425	0.110952	-6.12357	9.14996e-10	8.2398e-07
Dock6	5485.26	-0.806575	0.132103	-6.10566	1.02377e-09	8.70714e-07
Smyd1	375.548	3.05206	0.502477	6.07403	1.24742e-09	1.00509e-06
Slc25a12	2334.1	-0.855028	0.142239	-6.01119	1.84162e-09	1.36697e-06
Dalrd3	1550.53	-0.669474	0.111425	-6.00827	1.87513e-09	1.36697e-06
Pola1	5261.64	-0.855425	0.143079	-5.97869	2.24938e-09	1.56526e-06
Ndufb10	2847.94	-0.977336	0.164587	-5.93813	2.88295e-09	1.91892e-06
Chchd10	9526.19	-1.21621	0.208981	-5.81971	5.89496e-09	3.76025e-06
Kcnk6	229.702	1.74114	0.302313	5.7594	8.44158e-09	5.16929e-06
Lpp	491.146	2.01514	0.350438	5.75036	8.90545e-09	5.2436e-06
Fmn1	207.657	1.36192	0.238646	5.70686	1.1508e-08	6.52501e-06
Tmem180	1486.87	-1.24657	0.220472	-5.65409	1.56675e-08	8.5662e-06
Krt19	227.596	3.16603	0.56149	5.63861	1.71424e-08	8.66936e-06
Armcx2	1269.54	-2.29033	0.406235	-5.63793	1.72108e-08	8.66936e-06
Ubd	1044.45	1.74919	0.310442	5.63452	1.75551e-08	8.66936e-06
Itpka	1223.64	-1.30656	0.232558	-5.6182	1.92961e-08	9.23139e-06
4833417C18Rik	73.7966	-1.81718	0.32488	-5.59341	2.22656e-08	1.03292e-05
Lrrfip1	726.191	1.73132	0.31097	5.5675	2.58424e-08	1.16359e-05
Firre	4847.7	-1.50819	0.271265	-5.55985	2.70003e-08	1.18099e-05
9630028I04Rik	347.584	-2.20715	0.403414	-5.47117	4.47084e-08	1.90122e-05
Lemd2	1827.28	-0.95511	0.175978	-5.42745	5.7164e-08	2.3652e-05
Mcf2	4568.77	-1.22493	0.227845	-5.37617	7.60872e-08	3.06531e-05
Bex4	4212.81	-0.870106	0.162103	-5.36762	7.97832e-08	3.1318e-05
Npr3	570.822	2.06529	0.386389	5.3451	9.03676e-08	3.45859e-05
Prrc2b	18355.8	-0.493754	0.0931349	-5.30149	1.14861e-07	4.28879e-05
Nxt2	805.122	-2.1762	0.410918	-5.29595	1.18401e-07	4.31573e-05
Nab1	270.724	1.35114	0.255654	5.28504	1.25675e-07	4.47431e-05
Tmem45a	270.839	1.05568	0.200036	5.27745	1.30996e-07	4.55776e-05
Ccdc8	244.415	-1.7326	0.328956	-5.26696	1.38703e-07	4.71869e-05
Map10	464.874	1.04608	0.199763	5.23657	1.63585e-07	5.44418e-05
Lin28b	704.907	-1.62461	0.311167	-5.22103	1.7793e-07	5.79559e-05
Plin2	1958.4	1.69708	0.328347	5.16857	2.35887e-07	7.52334e-05
Clip4	288.995	-2.26514	0.440141	-5.1464	2.65528e-07	8.15852e-05
Fam20c	149.678	-1.22881	0.238801	-5.14574	2.66462e-07	8.15852e-05
Armcx4	2963.68	-1.00315	0.195166	-5.13999	2.74757e-07	8.24755e-05
Rragb	1078.75	-1.96383	0.385196	-5.09827	3.4278e-07	0.000100916
Stk26	139.739	-2.38084	0.469137	-5.07493	3.87641e-07	0.000109947
Gcnt1	220.334	2.34502	0.462405	5.07135	3.94998e-07	0.000109947
Pcbp3	729.63	-1.06936	0.210863	-5.07135	3.95001e-07	0.000109947
Syngr1	1458.81	-1.12754	0.222594	-5.06543	4.07482e-07	0.000111395
Tmem62	200.297	1.59755	0.317988	5.02393	5.06242e-07	0.000134791
Klk1	118.639	-2.0887	0.415888	-5.02226	5.10674e-07	0.000134791
Abhd14a	1026.86	-0.767343	0.152993	-5.01554	5.28859e-07	0.000137225
Itpripl2	250.432	1.29585	0.260016	4.98373	6.23687e-07	0.000159134
Pigq	3224.15	-0.396282	0.0796497	-4.97531	6.51441e-07	0.00016349
Ankrd24	555.002	-0.745357	0.149983	-4.96959	6.70942e-07	0.000163664
Cyp11a1	38.0385	2.38518	0.480026	4.96885	6.73514e-07	0.000163664
Slc35f4	19.9983	3.3414	0.675272	4.94823	7.48904e-07	0.00017914
Ctps2	1334.72	-0.70064	0.142166	-4.92832	8.29404e-07	0.000195344
Ngfr	1951.91	-0.937194	0.190979	-4.9073	9.23368e-07	0.000214179
Pold2	4533.63	-0.763382	0.155763	-4.90092	9.53866e-07	0.000215891
Gatb	901.386	0.712815	0.145476	4.89988	9.58949e-07	0.000215891
Ctage5	4129.96	-0.600476	0.123057	-4.87968	1.06259e-06	0.000235756
Alg13	25488	-0.82819	0.170483	-4.85791	1.18631e-06	0.000259447
Ntrk2	49.7259	3.35837	0.69456	4.83525	1.32977e-06	0.000286724
5330426P16Rik	33.9388	1.66575	0.345215	4.82525	1.39826e-06	0.000293885
Chchd1	1769.16	-0.54427	0.112885	-4.82147	1.42506e-06	0.000293885
Hunk	775.132	0.881446	0.182828	4.82117	1.42716e-06	0.000293885
Gas2l3	1423.34	0.528349	0.109694	4.81656	1.46056e-06	0.000293885
Sox6	137.569	1.80192	0.374227	4.81506	1.47153e-06	0.000293885
Aoc2	145.269	-1.24465	0.25854	-4.81417	1.47816e-06	0.000293885
Gja1	3519.37	1.43974	0.300507	4.79102	1.65935e-06	0.000325679
Itpr3	3487.29	-0.904539	0.190854	-4.73944	2.14314e-06	0.000415308
Ppp4r4	106.569	1.3694	0.290452	4.71473	2.42035e-06	0.000458198
Rnf144b	72.9791	-1.58926	0.337206	-4.71302	2.44077e-06	0.000458198
Pld6	336.655	-1.05133	0.223123	-4.71189	2.45426e-06	0.000458198
Ptprtos	340.836	2.18502	0.464037	4.70872	2.49282e-06	0.000459791
Hacd1	242.21	0.86951	0.184764	4.70605	2.52564e-06	0.000460298
2006-09-01	1683.42	-1.34257	0.286162	-4.69164	2.71028e-06	0.00048512
D8Ertd82e	555.059	-1.72326	0.367393	-4.69051	2.72521e-06	0.00048512
Pdk3	2355.03	-0.972893	0.208213	-4.67259	2.97429e-06	0.000523373
Gltp	3884.31	-0.526838	0.113105	-4.65795	3.19372e-06	0.000546626
Bpnt1	2326.22	-0.564471	0.121188	-4.65783	3.19555e-06	0.000546626
Nrg1	56.4985	1.46024	0.313642	4.65574	3.22811e-06	0.000546626
Armcx6	83.665	-1.76462	0.379129	-4.6544	3.24926e-06	0.000546626
Lrrc15	570.359	-2.01953	0.434947	-4.64317	3.43107e-06	0.000570937
Khdc3	1222.35	1.80829	0.390374	4.6322	3.61794e-06	0.000595559
Ly6a	60.8508	4.3228	0.934683	4.62488	3.74813e-06	0.000609442
Cenph	1975.56	-0.498715	0.107876	-4.62302	3.78189e-06	0.000609442
Aoc3	121.83	-1.18679	0.257066	-4.6167	3.89899e-06	0.000621767
Gsta3	887.857	1.2067	0.261793	4.60936	4.03907e-06	0.000637465
Zfp341	392.651	-0.863258	0.187468	-4.60482	4.12818e-06	0.000641649
Uqcr11	3169.53	-0.51536	0.111943	-4.60375	4.14941e-06	0.000641649
Slain1	193.187	-1.87735	0.409198	-4.58786	4.47807e-06	0.000685547
Pde4a	687.52	-0.867618	0.189302	-4.58325	4.57807e-06	0.000693918
Tcp11l2	91.646	1.35693	0.296545	4.57578	4.74438e-06	0.000712075
Cald1	1151.04	1.81675	0.399351	4.54926	5.38344e-06	0.000800146
Anxa3	127.461	3.69977	0.814313	4.54343	5.53464e-06	0.000814709
Dusp10	153.685	1.76268	0.388457	4.53765	5.68858e-06	0.000829395
E2f1	3573.09	-0.687421	0.151761	-4.52962	5.90903e-06	0.000853408
Acot11	314.69	-2.00798	0.44436	-4.51882	6.21867e-06	0.000882427
Hpca	140.141	1.34346	0.297318	4.51859	6.22524e-06	0.000882427
Armcx1	2628.85	-0.773928	0.171622	-4.50951	6.4979e-06	0.000912627
Plscr2	120.643	2.45865	0.545958	4.50338	6.68814e-06	0.000930807
Zcchc18	138.761	-1.72066	0.383088	-4.49156	7.07029e-06	0.000975126
Stra13	1631.8	-0.601002	0.133864	-4.48965	7.13408e-06	0.000975139
Ift122	517.807	-0.92361	0.206258	-4.47793	7.53692e-06	0.00102109
Mutyh	808.299	-0.873064	0.196351	-4.44644	8.73068e-06	0.00117244
Anxa1	107.309	1.93644	0.436863	4.43261	9.30973e-06	0.00123858
Lnx1	28.2575	-2.77756	0.626864	-4.43088	9.38499e-06	0.00123858
Stox2	516.855	-1.78177	0.403123	-4.41991	9.87409e-06	0.00129199
Mecom	19.7647	2.84135	0.644628	4.40774	1.04454e-05	0.00135515
Fosl2	61.1017	1.71415	0.389968	4.3956	1.10466e-05	0.00142111
Tbccd1	1029.53	0.475778	0.108366	4.39046	1.13109e-05	0.00144299
E230016K23Rik	9.88604	6.02623	1.37358	4.38725	1.14793e-05	0.00144428
Dpp4	762.875	1.1904	0.271366	4.38667	1.15097e-05	0.00144428
Fam149b	847.592	-0.824428	0.188032	-4.38451	1.16246e-05	0.00144684
Tspan7	324.857	-1.63575	0.37366	-4.37764	1.19974e-05	0.00148119
A730082K24Rik	59.0454	1.83103	0.421447	4.34463	1.39513e-05	0.00170865
Tshz1	97.4336	1.55216	0.358036	4.33521	1.45621e-05	0.0017693
Slc30a3	186.201	-2.06259	0.476114	-4.33214	1.4767e-05	0.0017773
Nrg4	84.2619	-1.60978	0.37171	-4.33075	1.48602e-05	0.0017773
Ebag9	327.692	0.73119	0.168914	4.32876	1.49951e-05	0.00177953
H19	6503.84	3.92284	0.908483	4.31801	1.57439e-05	0.00184429
Jph1	70.7953	1.397	0.323568	4.31749	1.57817e-05	0.00184429
Wdr34	950.226	-0.817794	0.189741	-4.31005	1.63218e-05	0.00188832
Frrs1	1692.6	0.58568	0.135923	4.30892	1.64052e-05	0.00188832
Bmi1	968.275	1.19076	0.276512	4.30637	1.65957e-05	0.00189599
Nfs1	1084.97	-0.693138	0.161096	-4.30265	1.68768e-05	0.00191383
Mcc	246.122	1.46021	0.340734	4.28549	1.82339e-05	0.00204539
9930012K11Rik	203.378	0.855978	0.199851	4.28308	1.84325e-05	0.00204539
B230217C12Rik	134.733	-1.2858	0.30021	-4.28302	1.84378e-05	0.00204539
Sox15	633.021	-1.10648	0.258543	-4.27967	1.87171e-05	0.00205518
Gpa33	4058.6	-0.528167	0.12344	-4.27875	1.87945e-05	0.00205518
Pigb	404.002	-0.614503	0.143673	-4.27708	1.89358e-05	0.00205594
Kcnh4	62.1406	-1.63742	0.38313	-4.27381	1.92162e-05	0.0020717
Hal	167.905	1.11005	0.261136	4.25086	2.12952e-05	0.00227977
Gm20300	413.16	1.2069	0.284079	4.24845	2.15253e-05	0.00228841
Vgll3	110.39	1.90645	0.449116	4.24489	2.18698e-05	0.002309
Foxr2	88.7613	-2.78796	0.657216	-4.24208	2.21462e-05	0.00232217
Mgat4c	11.98	3.34143	0.788316	4.23869	2.24825e-05	0.0023414
Fam178b	925.657	-0.970232	0.22967	-4.22447	2.39508e-05	0.00247745
Ldah	1887.71	0.748314	0.177322	4.22008	2.4421e-05	0.00250264
Nr0b1	3243.19	-0.935834	0.221806	-4.21916	2.45213e-05	0.00250264
Pde7a	1818.16	0.675659	0.160408	4.21213	2.5297e-05	0.00256471
Fgf17	444.476	-2.35952	0.560548	-4.2093	2.56161e-05	0.00257998
Slc4a4	150.955	1.0047	0.238857	4.2063	2.59583e-05	0.00259736
Tk2	539.479	0.626209	0.14897	4.2036	2.62704e-05	0.00260894
Cdh2	416.167	-0.975833	0.23226	-4.20146	2.65197e-05	0.00260894
Palld	2111.51	1.28799	0.306599	4.2009	2.65854e-05	0.00260894
Six4	2000.3	-0.978268	0.233662	-4.18667	2.83073e-05	0.00275658
Slc6a12	43.1351	2.81748	0.673147	4.18553	2.84499e-05	0.00275658
Mbd2	584.565	1.04786	0.250787	4.17828	2.93728e-05	0.0028281
Lats2	425.404	1.33418	0.319877	4.17091	3.03383e-05	0.00290281
Scamp4	2829.05	-0.520606	0.124875	-4.16903	3.05892e-05	0.00290864
Zc3h12b	13.3537	-2.84481	0.682726	-4.16684	3.08847e-05	0.00291861
Adal	941.572	0.578855	0.13905	4.16293	3.14191e-05	0.00295089
Tmem18	1732.05	1.00245	0.241005	4.15944	3.19023e-05	0.002978
Ankrd13d	222.262	-1.08115	0.260847	-4.14476	3.40176e-05	0.00315621
Slc38a8	53.4763	2.44565	0.59246	4.12795	3.66008e-05	0.00337543
C330021F23Rik	130.298	-0.911952	0.221382	-4.11937	3.79916e-05	0.00348272
Lage3	2399.96	-0.788431	0.191482	-4.11753	3.82959e-05	0.00348971
Cryab	92.7881	2.39802	0.583005	4.1132	3.90205e-05	0.0035347
Ctgf	2608.22	1.57277	0.382576	4.11101	3.93929e-05	0.003536
Fam222a	506.742	-1.501	0.365171	-4.1104	3.94967e-05	0.003536
Pnliprp2	17.9885	4.42495	1.07727	4.10758	3.99826e-05	0.00355869
Cst13	14.0442	3.81645	0.929539	4.10574	4.03021e-05	0.00356638
Mapk15	189.118	-1.15871	0.28238	-4.10338	4.07159e-05	0.0035823
Dppa1	40.86	4.86772	1.18813	4.09696	4.18614e-05	0.00363206
Foxred2	731.535	-0.954313	0.232954	-4.09658	4.19301e-05	0.00363206
Kank2	5379.38	-0.770273	0.188044	-4.09623	4.19932e-05	0.00363206
Magohb	292.779	-1.81802	0.444482	-4.09021	4.30988e-05	0.00370674
Zdhhc23	122.504	-0.979656	0.239866	-4.08419	4.42314e-05	0.0037829
Galr2	27.3254	2.57542	0.630867	4.08235	4.45825e-05	0.00379175
Apom	202.073	2.31954	0.568608	4.07932	4.51674e-05	0.00382026
Dusp11	3928.04	0.459827	0.112764	4.07779	4.54665e-05	0.00382443
Ccdc71	1284.29	-0.458816	0.112675	-4.07202	4.66066e-05	0.00388448
Ago1	5055.48	-0.312277	0.076696	-4.07162	4.66879e-05	0.00388448
Zadh2	208.539	1.53293	0.377236	4.06359	4.83237e-05	0.00399885
Prtn3	11.7606	2.71761	0.668996	4.06222	4.86085e-05	0.00400031
Kif16b	882.397	1.07625	0.26502	4.061	4.8864e-05	0.00400031
Dab2	258.111	2.59285	0.639183	4.05651	4.98111e-05	0.00405616
Rpl36a	24042.5	-0.518577	0.128045	-4.04996	5.12269e-05	0.00414938
Dppa3	1612.16	-1.7589	0.435355	-4.04015	5.34173e-05	0.00430403
Ets1	47.9976	-1.59868	0.396686	-4.0301	5.57531e-05	0.00446615
Dkk1	47.8544	2.77447	0.688834	4.02778	5.63058e-05	0.00446615
Sox1	257.195	1.26178	0.313315	4.02721	5.64437e-05	0.00446615
Baz1a	2018.45	1.0418	0.258731	4.02657	5.65963e-05	0.00446615
Hapln3	114.667	1.28031	0.318174	4.02392	5.72374e-05	0.00449357
Specc1	472.327	1.07233	0.266985	4.01642	5.9088e-05	0.00455215
Tfap2c	3422.27	-1.13842	0.283462	-4.01612	5.91629e-05	0.00455215
Sdhb	3874	-0.490385	0.12213	-4.01526	5.93794e-05	0.00455215
Tunar	148.566	-1.6597	0.413463	-4.01414	5.96619e-05	0.00455215
Upk2	19.0736	-2.088	0.520198	-4.01386	5.97335e-05	0.00455215
B4galnt4	2242.03	-0.550547	0.137166	-4.01373	5.97676e-05	0.00455215
Zfp94	130.287	0.899932	0.224602	4.00679	6.15504e-05	0.00466473
Rap1b	5273.99	0.430252	0.107478	4.00315	6.25051e-05	0.00471375
Tceb2	7670.86	-0.416802	0.104188	-4.00046	6.32183e-05	0.00474416
Dhrs3	96.1563	1.83832	0.460519	3.99185	6.55606e-05	0.00489594
Asnsd1	3544.06	0.455583	0.114245	3.98777	6.66978e-05	0.00494158
Wasf3	1224.73	-0.661302	0.165866	-3.98695	6.69274e-05	0.00494158
Cnpy3	1820.91	-0.670715	0.168259	-3.9862	6.71402e-05	0.00494158
Adam8	64.8551	0.996365	0.250297	3.98074	6.87012e-05	0.00503228
Kcnk1	374.33	-1.35226	0.340015	-3.97708	6.97674e-05	0.00508605
Fundc2	1342.64	-0.998748	0.251977	-3.96364	7.38149e-05	0.0053556
Gas2	304.898	1.39604	0.352671	3.95847	7.54325e-05	0.00544715
Tsen34	2659.19	-0.551946	0.139665	-3.95192	7.75252e-05	0.00557198
Dmkn	36.3384	3.03055	0.768579	3.94305	8.04515e-05	0.00575529
Map3k13	81.4751	-1.28395	0.325954	-3.93907	8.1798e-05	0.00580049
1810037I17Rik	3311.76	-0.469944	0.119309	-3.93888	8.18627e-05	0.00580049
Dnmt3l	13821.6	1.0934	0.277689	3.9375	8.2336e-05	0.00580049
B4galt7	429.247	-0.602721	0.153102	-3.93673	8.25989e-05	0.00580049
Ptch2	721.737	-0.708327	0.179993	-3.93531	8.30909e-05	0.00580839
Zbtb8b	249.714	-0.847856	0.215591	-3.9327	8.39972e-05	0.00584506
Zc4h2	441.714	-0.87109	0.221656	-3.92992	8.49753e-05	0.00588636
Gprasp2	825.649	-1.13584	0.289376	-3.92515	8.66757e-05	0.00593683
Zfp868	1135.32	0.74428	0.189633	3.92484	8.67868e-05	0.00593683
Elovl1	798.928	0.847599	0.215976	3.9245	8.69102e-05	0.00593683
Rab33a	81.9952	-1.90045	0.484429	-3.92308	8.74232e-05	0.00593683
Ung	6038.81	-0.70207	0.178986	-3.92248	8.76429e-05	0.00593683
Tgif1	8518.36	-0.520151	0.132684	-3.92022	8.84689e-05	0.00594235
C1qtnf9	42.4556	2.79357	0.712878	3.91872	8.90193e-05	0.00594235
Zbtb42	39.3406	1.32735	0.338765	3.91819	8.92145e-05	0.00594235
Wee1	3734.81	-0.347614	0.0887286	-3.91773	8.93884e-05	0.00594235
Kras	5187.94	0.370211	0.0945143	3.91698	8.96651e-05	0.00594235
Gin1	416.246	0.74376	0.19002	3.91412	9.07347e-05	0.00596581
Thbs1	182.43	3.12761	0.799094	3.91395	9.07985e-05	0.00596581
Adamts14	502.425	-0.919962	0.235919	-3.89948	9.64008e-05	0.00626228
Ryr3	153.038	1.59345	0.408663	3.89917	9.65232e-05	0.00626228
Bmp1	95.5712	1.09139	0.279909	3.89908	9.65578e-05	0.00626228
Fbxl8	53.3145	1.41471	0.362967	3.89764	9.71351e-05	0.00626228
Fbf1	927.067	-1.0868	0.278986	-3.89554	9.79806e-05	0.00626228
Zdhhc7	689.065	0.806647	0.207123	3.89453	9.83885e-05	0.00626228
Slc17a7	70.0943	1.75632	0.450982	3.89444	9.84245e-05	0.00626228
Ethe1	409.112	0.85276	0.219022	3.89348	9.88164e-05	0.00626228
BC004004	1117.79	-0.906508	0.232853	-3.89305	9.89922e-05	0.00626228
9130008F23Rik	17.9306	2.08894	0.536946	3.8904	0.000100079	0.00628258
Sgce	129.738	2.09525	0.538589	3.89027	0.000100134	0.00628258
Dtnb	1339.28	-0.52632	0.135345	-3.88874	0.000100767	0.0062965
Klf6	1925.33	0.720056	0.185234	3.88727	0.000101377	0.00630889
Mark1	432.781	-1.06133	0.273256	-3.88403	0.00010274	0.00634509
Cdc42ep3	851.729	0.702512	0.180877	3.88391	0.000102788	0.00634509
Sh3tc2	474.22	1.87012	0.481921	3.88054	0.000104223	0.00640782
Serpinb9b	386.766	1.45993	0.376901	3.87352	0.000107276	0.00656914
Spink10	9.60876	3.08837	0.797812	3.87105	0.000108368	0.00660958
Ly6c1	9.06631	5.76747	1.49122	3.86762	0.000109901	0.00667649
Sulf1	826.025	-1.79491	0.464526	-3.86395	0.000111568	0.00674533
Epb4.1l3	444.301	-2.21572	0.573547	-3.86319	0.000111915	0.00674533
2900026A02Rik	738.709	-0.617476	0.159896	-3.86173	0.000112587	0.00674653
Camkv	1014.25	-1.00582	0.260542	-3.86047	0.000113169	0.00674653
Ccdc30	229.727	-1.13246	0.293362	-3.86028	0.000113257	0.00674653
Osgin1	13.4598	3.21865	0.834267	3.85805	0.000114293	0.00676543
Pdzd4	2613.06	-1.50276	0.389548	-3.8577	0.000114459	0.00676543
H2-Bl	166.821	-1.44606	0.375964	-3.84627	0.000119931	0.00705125
Rnd1	203.853	-1.27303	0.331028	-3.84569	0.000120215	0.00705125
Tshz3	100.693	1.09835	0.285887	3.84192	0.000122078	0.00713317
Cox20	198.492	-1.23519	0.322598	-3.82888	0.000128729	0.0074932
3100003L05Rik	12.1969	4.85925	1.27049	3.82471	0.000130926	0.00759221
Kcnk5	1969.36	-0.777181	0.203497	-3.81912	0.000133928	0.00773699
Mtfmt	681.918	-0.477253	0.125097	-3.81507	0.000136143	0.00780738
Pigx	996.855	-0.560959	0.147039	-3.81503	0.000136166	0.00780738
Ifitm3	7754.86	-0.913837	0.23967	-3.8129	0.000137346	0.00781109
Fam120c	441.302	-0.994743	0.26099	-3.81143	0.000138167	0.00781109
Fbln2	332.261	-1.33611	0.350559	-3.81137	0.0001382	0.00781109
Vegfc	626.041	0.86704	0.227495	3.81124	0.000138272	0.00781109
Cox7b	12497.4	-0.686292	0.180368	-3.80495	0.000141834	0.00796962
Usp13	526.416	-0.619026	0.162711	-3.80445	0.000142119	0.00796962
Htr5a	25.2774	2.93251	0.771544	3.80083	0.000144214	0.00805756
Tpm4	5151.61	1.14564	0.301559	3.79905	0.000145253	0.00808609
Agpat2	1731.83	0.971316	0.255827	3.79677	0.000146594	0.00813118
Atp2a3	715.129	1.71034	0.451231	3.79038	0.000150419	0.00831325
Grid2	15.5299	4.00787	1.05778	3.78893	0.000151296	0.00831638
Ccs	1623.36	-0.83186	0.219593	-3.78819	0.000151749	0.00831638
Gmpr	223.166	-1.2456	0.328862	-3.78761	0.000152106	0.00831638
Dcaf17	1899.5	0.531148	0.14048	3.78096	0.000156222	0.00851104
Ndrg3	1669.85	-0.440561	0.11659	-3.77872	0.000157638	0.00855774
Gfpt2	4345.21	-1.00512	0.266754	-3.76797	0.000164582	0.00889083
Atp1a4	23.8904	3.19036	0.846827	3.76743	0.000164935	0.00889083
Cers6	765.547	0.923465	0.245223	3.76582	0.000166004	0.00891706
Dpf3	41.9389	1.26103	0.335017	3.76409	0.000167159	0.0089477
Nxph3	172	-1.11974	0.297836	-3.75959	0.000170195	0.00904775
Ces1c	14.0149	2.77611	0.738552	3.75885	0.000170694	0.00904775
Ttpal	482.456	0.830401	0.220928	3.7587	0.000170801	0.00904775
Fgf23	44.5059	-1.71455	0.456288	-3.75762	0.00017154	0.00905555
Unk	1589.63	-0.648551	0.172832	-3.7525	0.000175081	0.0092107
Prtg	458.807	0.821874	0.219166	3.75	0.000176831	0.00927093
Rasip1	951.646	0.96422	0.257505	3.74448	0.000180771	0.00942464
Nrsn2	109.773	-1.22364	0.326813	-3.74417	0.000180994	0.00942464
Pla2g1b	3180.11	-1.612	0.43123	-3.73815	0.000185381	0.00962032
Mogs	1675.77	-0.407662	0.109116	-3.73606	0.000186924	0.00965986
Slc18a1	48.4288	1.65068	0.441913	3.73532	0.000187479	0.00965986
Pax2	29.3171	-2.16351	0.579321	-3.73457	0.000188036	0.00965986
Plaur	488.121	2.09168	0.560984	3.72859	0.000192551	0.00985875
Nfkbia	1474.73	-0.603773	0.162108	-3.72451	0.000195693	0.00998619
Creb3	502.504	0.953695	0.256159	3.72306	0.000196819	0.0100103
Apobec3	6285.68	-0.388921	0.104543	-3.7202	0.000199064	0.010091
Otud7b	1875.12	0.357991	0.0964339	3.71229	0.000205391	0.0103623
Tmem179	58.9488	-1.51725	0.40876	-3.71183	0.000205769	0.0103623
Gm16063	27.855	2.03071	0.548146	3.70469	0.000211646	0.0106232
Ap5b1	89.8915	1.10133	0.297414	3.70301	0.000213056	0.0106591
Spon2	56.0765	-1.53664	0.415365	-3.6995	0.000216024	0.0107724
Hnf4a	50.904	2.9661	0.802977	3.69388	0.00022086	0.0109777
Thap3	233.237	-0.837856	0.227147	-3.68861	0.000225478	0.011171
Arl3	1669.69	-0.608476	0.165078	-3.68599	0.000227812	0.0112503
Cemip	419.965	1.83383	0.497685	3.68472	0.000228951	0.0112701
Myd88	407.14	0.944276	0.256571	3.68037	0.000232893	0.0113911
Slc4a1	30.576	-2.16919	0.589394	-3.68037	0.000232897	0.0113911
B4galnt3	1354.54	-0.517804	0.140739	-3.67917	0.000233997	0.0114085
Sumf2	1843.94	-0.560113	0.1524	-3.67528	0.000237587	0.0115195
Rab31	903.677	0.936088	0.254722	3.67495	0.0002379	0.0115195
Lamtor2	1947.3	-0.665283	0.181065	-3.67427	0.000238531	0.0115195
Slit2	464.339	-1.28605	0.350255	-3.67175	0.000240891	0.0115969
Slc25a53	68.5127	-1.09597	0.298742	-3.66862	0.000243867	0.0116956
Zc3h7b	5245.76	-0.646723	0.176316	-3.66798	0.000244471	0.0116956
Galnt7	1030.2	-1.33031	0.362877	-3.66601	0.000246367	0.0117496
Ufsp2	591.221	0.799053	0.218027	3.66493	0.000247409	0.0117627
Gprc5a	2248.57	1.23097	0.336074	3.66279	0.000249479	0.0117973
Clip3	647.683	-1.01727	0.2778	-3.66189	0.000250362	0.0117973
Nphp4	385.721	-0.605394	0.165327	-3.6618	0.000250448	0.0117973
Mpdz	335.79	-1.72513	0.471274	-3.66058	0.000251645	0.0118173
Havcr1	5.19825	6.62345	1.80996	3.65945	0.000252755	0.0118215
Homer3	818.35	-1.21439	0.331899	-3.65892	0.000253279	0.0118215
Satb2	778.144	1.37563	0.376105	3.65756	0.000254626	0.0118293
Fgfr3	100.92	-1.7198	0.470252	-3.65719	0.000254991	0.0118293
Zcchc14	1706.5	0.525367	0.143768	3.65426	0.000257928	0.011902
Chd1l	2045.78	-0.429736	0.117605	-3.65407	0.000258113	0.011902
Tmem159	202.328	1.30469	0.357487	3.64963	0.000262622	0.0120735
Nek1	1335.24	0.865411	0.237182	3.64872	0.000263551	0.0120799
Rnf19a	1069.22	0.418511	0.114748	3.64721	0.0002651	0.0121017
Rpa1	14047.5	-0.615739	0.168847	-3.64672	0.000265607	0.0121017
Ufsp1	110.18	-0.907471	0.248981	-3.64473	0.00026767	0.0121413
BC003331	872.629	0.386061	0.105953	3.64369	0.000268761	0.0121413
Rasgrf2	20.7872	3.59387	0.986353	3.6436	0.000268855	0.0121413
Clcn4-2	455.955	0.739775	0.20309	3.6426	0.000269899	0.0121526
Fam107a	63.4781	-1.58774	0.43678	-3.63511	0.000277864	0.0124745
H2-T10	72.196	-1.66279	0.457633	-3.63346	0.00027965	0.0125039
Fbxo2	335.654	1.04346	0.287217	3.633	0.00028015	0.0125039
Krt80	5.16066	6.39253	1.76152	3.62897	0.00028455	0.0126633
Rnf135	292.444	-1.45103	0.400715	-3.6211	0.000293357	0.0130067
Col5a2	71.9565	2.23489	0.617277	3.62056	0.000293964	0.0130067
Adamts10	272.04	-1.23025	0.340313	-3.61506	0.000300279	0.0132478
Atp6v0e2	655.558	-0.748265	0.207233	-3.61074	0.000305322	0.0134315
Bche	172.516	1.30239	0.360811	3.6096	0.000306667	0.013452
Pabpc6	51.4957	1.38438	0.383867	3.60641	0.000310461	0.0135363
Timp1	2595.43	-0.89761	0.24892	-3.60601	0.000310939	0.0135363
Usp51	66.5425	-1.36548	0.378695	-3.60576	0.00031124	0.0135363
Cacnb1	370.367	-0.864095	0.239745	-3.60423	0.000313078	0.0135719
Rtkn2	565.226	-0.840508	0.233241	-3.60361	0.000313832	0.0135719
Megf6	222.916	1.18566	0.329365	3.59985	0.000318398	0.0137306
Pibf1	692.293	0.415315	0.115402	3.59885	0.000319622	0.0137446
Steap3	1286.58	1.58611	0.440891	3.59751	0.000321272	0.0137769
Gm8909	1025.51	-0.694878	0.193276	-3.59527	0.000324055	0.013841
Hs3st3a1	6.76434	3.9088	1.08733	3.59485	0.000324575	0.013841
Plet1	1153.32	1.2044	0.335321	3.59178	0.000328427	0.0139384
Slc47a1	157.307	1.27918	0.356173	3.59146	0.000328831	0.0139384
Cyld	804.621	0.595403	0.165811	3.59086	0.000329591	0.0139384
3830417A13Rik	163.283	2.88374	0.803747	3.58787	0.000333386	0.0140238
Ccdc39	100.481	-1.64607	0.458792	-3.58783	0.000333442	0.0140238
Zfp821	474.327	0.660492	0.184226	3.58523	0.000336778	0.0141253
Azi2	1383.65	0.610197	0.170396	3.58105	0.000342217	0.0143142
En1	40.4987	-3.13807	0.878267	-3.57303	0.000352875	0.0147198
Mael	287.05	-1.40946	0.394814	-3.56993	0.00035708	0.0148547
Xrcc6	3779.69	-0.378831	0.106167	-3.56827	0.000359351	0.0149087
Tacstd2	31.1059	3.27491	0.918237	3.56652	0.00036175	0.0149653
Psph	1572.51	-0.963341	0.270157	-3.56586	0.000362671	0.0149653
Prkcdbp	50.4035	1.82178	0.511582	3.56107	0.00036934	0.0150856
Amigo1	229.412	-1.01229	0.284269	-3.56101	0.000369429	0.0150856
Trak2	2020.43	0.306985	0.0862089	3.56094	0.000369525	0.0150856
Plxdc1	322.179	-1.22006	0.342622	-3.56094	0.000369528	0.0150856
Usp38	2517.39	0.48396	0.13594	3.5601	0.000370718	0.0150896
Alox12e	71.7699	-2.54184	0.714129	-3.55936	0.000371767	0.0150896
Sbk1	2802.49	-0.890982	0.250434	-3.55775	0.000374051	0.0150896
Tceal1	58.1246	-1.5399	0.432952	-3.55674	0.000375492	0.0150896
Uprt	85.7591	-1.8287	0.514172	-3.55658	0.000375707	0.0150896
Mmp11	1459.52	-0.935248	0.262978	-3.55638	0.000375999	0.0150896
Zyx	951.959	1.56315	0.439579	3.55601	0.000376525	0.0150896
Car12	74.9526	-1.74516	0.491646	-3.54963	0.000385771	0.0153815
Ptk7	3999.63	-0.735878	0.207313	-3.5496	0.00038582	0.0153815
Basp1	2940.42	0.951343	0.26813	3.54807	0.00038807	0.0154299
Dmgdh	245.714	2.03286	0.573117	3.54702	0.000389615	0.0154299
Mrps36	641.161	-0.656438	0.185083	-3.54672	0.000390055	0.0154299
Phf19	338.767	-1.56607	0.441703	-3.54552	0.000391838	0.0154511
Large	735.433	0.620287	0.174984	3.54483	0.000392872	0.0154511
Agpat6	2882.85	0.525283	0.148204	3.54433	0.00039362	0.0154511
Tgfb1i1	20.582	2.31821	0.654505	3.54192	0.000397225	0.0155527
Btbd6	498.726	0.54514	0.154028	3.53922	0.000401306	0.0155742
Necab2	378.474	1.30472	0.368662	3.53907	0.000401535	0.0155742
Ltbp1	227.92	-1.50913	0.426455	-3.53879	0.00040197	0.0155742
Spock2	335.018	-1.47725	0.417474	-3.53855	0.000402338	0.0155742
Fbxo8	1028.75	0.666639	0.188412	3.5382	0.000402859	0.0155742
4933402E13Rik	114.15	2.00099	0.566487	3.53227	0.000412003	0.0158505
Bmp15	25.4624	2.989	0.846363	3.53158	0.000413084	0.0158505
Dlg3	1855.58	-0.548812	0.155402	-3.53156	0.000413113	0.0158505
Ppp1r3fos	53.57	1.40064	0.396886	3.52908	0.000417004	0.0159598
Ikzf1	71.3549	-2.20128	0.6243	-3.526	0.000421891	0.0161066
Mapre1	9748.09	0.427867	0.121585	3.51908	0.000433043	0.0164635
Cfh	104.295	1.73801	0.493912	3.51887	0.000433392	0.0164635
Snx5	20150.3	0.653994	0.186029	3.51555	0.000438839	0.0166292
Cdc6	5039.11	-0.48326	0.137543	-3.51352	0.000442218	0.0167158
Dnajb1	2804.38	0.575098	0.163735	3.51237	0.000444128	0.0167453
Mbnl2	1029.14	1.79964	0.512463	3.51174	0.000445185	0.0167453
Crym	111.904	1.61524	0.460611	3.50674	0.00045363	0.0170211
Tnnt3	27.7465	2.97557	0.849697	3.50192	0.000461919	0.0172898
Peli3	74.5621	-1.36543	0.390158	-3.49969	0.000465792	0.0173922
Ccdc151	174.011	-0.950877	0.271975	-3.4962	0.000471943	0.0175136
Enpp7	10.8374	5.12257	1.46521	3.49613	0.00047206	0.0175136
Eefsec	1962.96	-0.476845	0.136401	-3.4959	0.000472474	0.0175136
Gpr39	11.2715	2.84897	0.815267	3.49452	0.00047491	0.0175614
Tex11	180.486	-1.81185	0.519406	-3.48831	0.000486083	0.0178918
Ascl1	7.52407	-4.92131	1.41082	-3.48826	0.000486184	0.0178918
Spc24	2984.81	-0.634577	0.182195	-3.48296	0.000495902	0.0181421
Acly	28420.3	-0.510199	0.146485	-3.48295	0.000495925	0.0181421
Atp6v1f	3062.53	-0.443291	0.1273	-3.48225	0.000497217	0.0181421
Sstr5	120.273	1.76292	0.506367	3.4815	0.000498622	0.0181421
Fstl3	83.195	1.92428	0.552742	3.48134	0.00049891	0.0181421
2210013O21Rik	760.252	-1.02559	0.294793	-3.47901	0.000503277	0.0182575
Cnksr2	165.532	-2.01406	0.57903	-3.47834	0.000504534	0.0182598
Trpv5	33.1982	3.36599	0.96813	3.47679	0.000507452	0.0183221
Col6a3	164.942	2.93329	0.843965	3.47561	0.0005097	0.0183451
Carhsp1	2117.42	0.648753	0.186681	3.47519	0.000510484	0.0183451
Cux2	145.882	-1.00874	0.29045	-3.47302	0.000514643	0.0184211
Ralgps2	1492.44	-0.794708	0.228836	-3.47283	0.000515006	0.0184211
2011-09-01	12242	-0.81498	0.234762	-3.47151	0.000517532	0.0184259
Il6st	3497.4	-0.646121	0.186121	-3.47151	0.000517547	0.0184259
Doc2g	100.775	-0.752943	0.216964	-3.47035	0.000519772	0.0184622
Apmap	985.242	0.521881	0.150416	3.46959	0.000521257	0.018472
Epx	27.4706	-2.39214	0.690285	-3.46544	0.000529364	0.0186541
Ccnd2	249.313	-2.07566	0.598975	-3.46536	0.000529527	0.0186541
Defb42	50.8591	-1.87741	0.541834	-3.46492	0.000530396	0.0186541
Sohlh2	765.617	-2.17559	0.627971	-3.46447	0.000531268	0.0186541
Ppp6c	2319.75	0.357316	0.103201	3.46234	0.000535502	0.0186882
Gnl3l	9191.44	-0.808312	0.233479	-3.46203	0.000536117	0.0186882
Sowahc	244.242	0.664209	0.191874	3.46169	0.000536798	0.0186882
Smox	620.398	-0.836768	0.241734	-3.46153	0.000537122	0.0186882
Sspo	35.7242	-1.82342	0.527909	-3.45404	0.000552263	0.0191714
Casq2	72.0631	2.5763	0.746082	3.45311	0.000554166	0.0191922
Cbr4	372.993	0.868365	0.251537	3.45223	0.000555975	0.0191922
Egln3	654.868	-0.814343	0.235916	-3.45184	0.000556776	0.0191922
Csrnp1	1577.21	0.587979	0.170364	3.45131	0.000557875	0.0191922
Trim43a	53.9389	2.92923	0.849076	3.44991	0.000560782	0.0192316
Pmp22	85.7224	2.06045	0.597311	3.44954	0.000561536	0.0192316
Atg10	78.2366	1.26259	0.366103	3.44872	0.000563242	0.019247
Dph6	1543.54	0.58952	0.171069	3.44611	0.000568729	0.0193912
Foxj2	649.409	0.766265	0.222397	3.44549	0.000570027	0.0193923
Ccdc40	328.05	-0.754759	0.219175	-3.44364	0.000573946	0.0194384
Dzip1l	561.285	-1.12573	0.326954	-3.44307	0.00057516	0.0194384
Sema6a	75.4195	1.29032	0.374864	3.44209	0.000577228	0.0194384
Sema4g	1025.37	-1.30847	0.380183	-3.44169	0.000578089	0.0194384
Arhgap39	1993.46	-0.676205	0.19649	-3.44142	0.000578667	0.0194384
Gbgt1	100.214	-1.51585	0.440491	-3.44127	0.000579001	0.0194384
Dclre1a	581.409	0.683908	0.19879	3.44036	0.000580949	0.0194612
Snrk	309.064	0.526177	0.153111	3.43658	0.000589108	0.0196914
Gtsf1l	1913.08	-0.487355	0.141932	-3.43371	0.000595372	0.0198574
Romo1	602.954	-0.702437	0.204713	-3.43132	0.000600656	0.0199901
Gale	723.763	0.673769	0.196417	3.43029	0.000602929	0.019996
Rps6ka6	4298.89	-0.934744	0.272515	-3.43006	0.000603447	0.019996
Sorbs1	887.562	-0.938408	0.273731	-3.42821	0.000607567	0.0200642
Cd180	13.2809	3.29827	0.962166	3.42796	0.000608126	0.0200642
Rerg	177.116	1.97726	0.576922	3.42726	0.000609701	0.0200729
Col9a2	2488.28	-1.2469	0.364084	-3.42477	0.000615321	0.0202145
Fmn2	769.274	0.886181	0.258932	3.42245	0.000620591	0.0203275
Parva	367.153	1.46756	0.428848	3.42209	0.000621415	0.0203275
H1f0	2781.76	1.05896	0.309775	3.41849	0.000629702	0.0205546
Anxa2	1809.6	2.67987	0.784775	3.41482	0.000638241	0.020789
Gsn	398.792	1.74159	0.510316	3.41276	0.000643092	0.0209025
Afap1l2	280.702	2.21096	0.648891	3.4073	0.000656102	0.0212802
Lcmt2	391.723	0.713057	0.209521	3.40327	0.000665847	0.0215506
Fam35a	561.479	-0.469866	0.138272	-3.39813	0.000678472	0.0219129
Pou3f2	45.3471	2.35511	0.693769	3.39466	0.000687139	0.0221211
Crispld2	68.6221	-2.76676	0.815096	-3.39439	0.000687808	0.0221211
Eif2ak2	872.231	-0.623562	0.183755	-3.39344	0.000690201	0.0221515
C330024D21Rik	181.046	-1.43071	0.421842	-3.39158	0.000694918	0.0222563
4933404O12Rik	309.261	-0.878893	0.259364	-3.38864	0.000702399	0.0224143
Nlgn2	1412.3	-0.736821	0.217448	-3.38849	0.000702781	0.0224143
Kcnq1ot1	184.039	1.96014	0.578867	3.38617	0.00070875	0.0225577
Rb1cc1	1511.47	0.337728	0.0997559	3.38555	0.000710369	0.0225623
Rpgrip1	508.015	0.853833	0.252386	3.38304	0.000716883	0.0227102
Trim67	78.5238	2.63211	0.778249	3.3821	0.000719345	0.0227102
Acsl4	1641.37	-0.784961	0.232096	-3.38205	0.000719476	0.0227102
Tpm1	4414.22	0.953624	0.282149	3.37985	0.000725242	0.0228451
Maged1	11479.9	-0.642983	0.190353	-3.37784	0.000730572	0.0229097
Slco1b2	12.473	2.21643	0.656167	3.37784	0.000730581	0.0229097
Lurap1l	290.276	1.0444	0.309234	3.37739	0.000731781	0.0229097
Bpifb1	64.5529	2.4389	0.722718	3.37463	0.000739157	0.0230934
Anxa5	279.79	1.56204	0.463709	3.36857	0.000755583	0.0235585
Tnip1	3407.31	-1.02822	0.305882	-3.3615	0.000775214	0.0241215
Bnipl	55.6216	1.65698	0.493561	3.35719	0.00078738	0.0244503
H2-T3	214.763	-1.07249	0.319572	-3.35601	0.000790765	0.0245057
Hip1r	944.888	-0.723158	0.21556	-3.3548	0.000794238	0.0245624
Ndufa11	3028.85	-0.291949	0.0870514	-3.35376	0.000797226	0.0245624
Zfp319	387.174	0.623502	0.185928	3.35347	0.000798063	0.0245624
Tbx20	206.307	1.05401	0.31437	3.35278	0.000800049	0.0245624
Slc22a7	157.275	1.02854	0.306814	3.35231	0.000801395	0.0245624
Crxos	39.6507	2.56166	0.764212	3.35203	0.000802221	0.0245624
2300002M23Rik	432.938	-2.89867	0.865259	-3.35006	0.000807952	0.0246685
Adam22	264.087	-1.85436	0.553585	-3.34973	0.00080891	0.0246685
Mgrn1	2896.82	-0.623454	0.186304	-3.34644	0.000818551	0.0249129
Phlda1	258.214	1.40485	0.41989	3.34576	0.000820575	0.024925
Siae	569.782	-0.654684	0.195787	-3.34386	0.000826205	0.0250463
Gbp10	5.72906	4.02917	1.20536	3.3427	0.000829661	0.0250505
Mrps24	3183.55	-0.689341	0.20623	-3.34258	0.000830023	0.0250505
Platr5	87.5223	1.51296	0.452688	3.34217	0.000831254	0.0250505
Fbxo32	32.0255	1.50831	0.452257	3.33506	0.000852801	0.0256494
Zfp42	4363.6	0.51406	0.154168	3.33441	0.000854803	0.0256592
Prkar1b	68.9379	1.44602	0.433875	3.33279	0.000859785	0.0257582
Polr2f	3577.85	-0.398531	0.1196	-3.33221	0.000861607	0.0257624
Kif24	966.791	-0.474436	0.142434	-3.33092	0.000865598	0.0258313
Snrpn	19.8092	2.75884	0.829391	3.32635	0.000879912	0.0261735
Hcn3	177.889	-0.971058	0.291945	-3.32617	0.000880485	0.0261735
Kit	5741.93	-1.341	0.403689	-3.32186	0.000894205	0.0265011
Epha4	2804.79	1.3181	0.396824	3.32162	0.000894969	0.0265011
Nipal3	615.255	-0.753393	0.226861	-3.32095	0.000897114	0.0265029
Cds2	12031.7	0.688752	0.207423	3.32052	0.000898491	0.0265029
Cdo1	599.394	1.39355	0.420467	3.31429	0.000918752	0.0270484
Chn1	1395.92	-0.61542	0.185809	-3.31212	0.000925912	0.0271731
Lamc2	1241.04	0.847126	0.255809	3.31156	0.00092776	0.0271731
Nat2	69.3049	1.46446	0.442248	3.3114	0.000928313	0.0271731
Dzip1	757.25	-0.787329	0.238145	-3.30609	0.000946091	0.0276407
Ap1g1	5967.95	0.435234	0.13177	3.303	0.000956575	0.0278937
Nkain4	164.988	-0.70962	0.214973	-3.30098	0.000963493	0.0280022
Mthfsl	108.786	-0.83645	0.253405	-3.30084	0.000963952	0.0280022
Pcdhgb7	19.1615	1.75629	0.532185	3.30015	0.000966315	0.0280176
Dmtn	3119.37	-0.802544	0.24347	-3.29627	0.000979778	0.0283543
Cttnbp2	177.716	1.87066	0.567846	3.29431	0.000986628	0.0284987
Cdkn2a	457.702	-1.56515	0.475281	-3.29311	0.000990869	0.0285329
Ndufaf7	1039.55	-0.41371	0.125636	-3.29292	0.000991541	0.0285329
Cldn19	53.9866	-2.21341	0.672652	-3.29057	0.000999863	0.0286701
Pdlim5	1992.83	0.234698	0.0713269	3.29045	0.00100026	0.0286701
Itpkb	167.564	1.4352	0.436238	3.28995	0.00100207	0.0286701
Gla	1145.2	-0.79043	0.240292	-3.28946	0.0010038	0.0286701
Znrd1as	474.243	-0.67685	0.205821	-3.28853	0.00100712	0.0286851
Leng9	61.1171	1.38542	0.421323	3.28826	0.00100807	0.0286851
Spint5	59.5565	2.66567	0.810832	3.28758	0.00101054	0.0287018
Rdh13	1455.69	0.40507	0.123242	3.28679	0.00101337	0.0287291
Tctex1d2	418.683	-0.840952	0.255947	-3.28564	0.00101749	0.0287771
Ilk	2141.04	0.549123	0.167147	3.28528	0.00101882	0.0287771
Phf6	1799.41	-0.835739	0.254609	-3.28244	0.00102913	0.0290145
C920009B18Rik	5.74872	3.65084	1.11247	3.28174	0.00103167	0.0290328
Proser3	613.209	-0.676619	0.20636	-3.27883	0.0010424	0.0292808
Ppp1r16a	1327.58	-0.494837	0.150984	-3.27742	0.0010476	0.0293732
Cyct	492.886	-1.83724	0.560881	-3.27564	0.00105424	0.0294944
Aig1	59.0395	-1.63066	0.497879	-3.27522	0.00105578	0.0294944
Plekho1	206.892	0.646586	0.19757	3.2727	0.00106527	0.0296694
Zbed5	712.263	-0.556753	0.17013	-3.27252	0.00106592	0.0296694
Slc52a2	753.752	-0.629204	0.192355	-3.27106	0.00107144	0.029769
Rtn3	6810.41	-0.483703	0.148017	-3.2679	0.0010835	0.0300411
Gm16973	273.244	-0.684659	0.209538	-3.26746	0.00108516	0.0300411
Kcnf1	197.551	1.82782	0.55949	3.26694	0.00108715	0.0300418
AA986860	56.6452	2.09479	0.641414	3.2659	0.00109119	0.0300991
Pmepa1	1330.9	0.653995	0.20029	3.26524	0.00109373	0.0301148
Slc10a3	411.251	-0.868079	0.265961	-3.26393	0.00109878	0.0301996
Cotl1	994.04	-0.972606	0.298084	-3.26285	0.00110297	0.0302604
Myo5b	98.7734	2.00775	0.615575	3.26159	0.00110789	0.030324
Zdhhc18	2249.26	-0.436011	0.133714	-3.26077	0.0011111	0.030324
Tex40	109.079	1.58759	0.486907	3.26056	0.00111191	0.030324
Zfp954	450.552	0.492792	0.151152	3.26023	0.00111321	0.030324
Ecsit	1888.96	-0.517818	0.158965	-3.25744	0.00112421	0.0305517
Slc44a5	14.0119	2.60373	0.799401	3.2571	0.00112556	0.0305517
Taf9b	89.007	-1.26533	0.388728	-3.25505	0.00113373	0.030719
Cox14	1016.64	-0.628768	0.193232	-3.25395	0.00113814	0.0307842
Syt13	74.0273	1.98	0.608679	3.25295	0.00114212	0.0308373
Fam169b	911.733	-0.777899	0.2392	-3.25209	0.00114559	0.0308766
Camk2d	188.571	0.950114	0.292272	3.25079	0.00115084	0.0309634
Lgals3	417.806	1.40869	0.433829	3.24711	0.00116582	0.0313032
Il12rb1	32.6822	2.07314	0.638538	3.24669	0.00116756	0.0313032
Gm6639	16.8381	2.1083	0.650106	3.24301	0.00118275	0.031655
Tsku	425.14	-0.877226	0.270644	-3.24125	0.00119006	0.0317951
Bgn	39.5452	3.07489	0.949217	3.23939	0.00119784	0.0319472
Elk1	2749.1	-0.719901	0.222282	-3.23869	0.0012008	0.0319705
Haus7	2060.29	-0.579379	0.178936	-3.2379	0.00120412	0.0320032
Map7d2	1694.94	-1.55412	0.480578	-3.23386	0.00122131	0.0324039
Rhox2a	79.2327	-3.30087	1.02134	-3.23191	0.00122965	0.0325686
Rhou	580.792	0.864875	0.26778	3.2298	0.00123876	0.0327534
Gmfb	4020.18	0.438706	0.13586	3.2291	0.00124182	0.0327777
Usb1	1349.35	0.557042	0.172588	3.22758	0.00124841	0.0328949
Bnip2	1981.2	0.424676	0.131662	3.2255	0.00125754	0.0330785
Trf	430.667	1.49355	0.463425	3.22286	0.00126916	0.033327
Exoc8	754.707	0.577449	0.179343	3.2198	0.00128279	0.0336271
Panx1	446.697	0.58908	0.182991	3.21917	0.0012856	0.0336432
Tmem125	172.858	1.25891	0.391296	3.21729	0.00129407	0.033807
Ptch1	1566.36	-0.389176	0.120992	-3.21655	0.00129741	0.0338364
Sntb1	210.35	1.15196	0.358347	3.21466	0.00130599	0.0340023
1810014B01Rik	85.3625	-1.2813	0.398936	-3.21181	0.00131903	0.0342715
Krt8	882.37	2.81682	0.877185	3.2112	0.00132181	0.0342715
2010-09-01	675.366	0.602371	0.1876	3.21093	0.00132304	0.0342715
Comp	27.9679	1.98101	0.617585	3.20767	0.00133813	0.0345533
Suv39h2	1961.25	0.370849	0.115615	3.20761	0.00133843	0.0345533
Zfpl1	1411.34	-0.409965	0.127959	-3.20387	0.00135593	0.034946
Dennd1c	183.761	-1.16374	0.363317	-3.20311	0.00135951	0.0349767
Ctsc	604.382	1.32727	0.414428	3.20265	0.00136169	0.0349767
Gnptab	2279.25	-0.31485	0.0983288	-3.20202	0.00136469	0.0349952
Sh2b2	104.67	0.839394	0.262255	3.20068	0.00137104	0.035099
Oc90	15.4785	4.25203	1.33045	3.19593	0.00139379	0.0356219
Sox3	109.89	-2.40326	0.752178	-3.19507	0.00139799	0.0356697
Wdr31	565.434	-0.570581	0.178614	-3.19448	0.00140081	0.0356823
Atp5g1	6780.18	-0.558945	0.175017	-3.19365	0.00140485	0.0357258
Uqcrq	4746.51	-0.666026	0.208758	-3.19042	0.00142064	0.0360673
Magi3	958.9	0.437926	0.137349	3.18841	0.00143055	0.0362588
Cdc14b	1017.01	0.71406	0.224036	3.18725	0.00143631	0.0363447
Efcab1	23.8239	-1.69864	0.533417	-3.18445	0.00145028	0.0366374
Rhox4g	12.7533	-5.80183	1.82242	-3.18358	0.00145464	0.0366871
Lyn	160.816	1.45576	0.457455	3.1823	0.00146109	0.0367893
Nkx6-3	45.7363	-2.02529	0.636714	-3.18085	0.00146845	0.0369138
A230028O05Rik	21.5776	1.44759	0.455177	3.18028	0.00147132	0.0369253
Fhl2	22.9549	2.85081	0.897729	3.17558	0.00149539	0.0374207
Mir6516	85.9889	-1.09844	0.345915	-3.17547	0.00149595	0.0374207
Slc28a3	66.6244	3.11894	0.982652	3.174	0.00150351	0.0375485
Slc7a4	46.5915	-1.58623	0.499928	-3.17292	0.00150912	0.0376085
Sh3bgrl	353.383	-2.1337	0.672541	-3.1726	0.00151082	0.0376085
Hsf4	31.1633	2.06086	0.649887	3.17111	0.00151859	0.0377403
Pxylp1	235.137	-1.35988	0.429557	-3.16577	0.00154673	0.038338
Lancl2	1018.32	0.90206	0.284957	3.1656	0.00154764	0.038338
Prss16	106.261	0.950726	0.300865	3.15997	0.00157785	0.039023
Ankrd52	2333.14	-0.5559	0.175964	-3.15917	0.00158219	0.039043
Unc5b	1384.25	1.01563	0.32156	3.15846	0.00158603	0.039043
Ndufa6	2163.24	-0.370293	0.117249	-3.15818	0.00158759	0.039043
Myh13	1065.43	1.1114	0.351938	3.15794	0.00158886	0.039043
2410015M20Rik	1655.54	-0.662963	0.209985	-3.15719	0.00159295	0.039081
Sptbn2	939.106	-0.868978	0.275633	-3.15266	0.00161791	0.0395696
Slc30a2	523.61	0.939346	0.298006	3.15211	0.00162098	0.0395696
Abca7	1003.73	-0.829595	0.263214	-3.15179	0.00162274	0.0395696
Iqcg	1010.59	-0.77733	0.246638	-3.1517	0.00162321	0.0395696
1110019D14Rik	144.495	0.826179	0.26222	3.15071	0.00162873	0.0396411
Mpeg1	19.2605	2.50579	0.795437	3.15021	0.00163153	0.0396462
Rcan3	816.238	-0.851751	0.270469	-3.14917	0.00163737	0.039725
Fanca	2606.58	-0.552191	0.175474	-3.14685	0.00165042	0.0399784
Zfp251	422.694	-0.485496	0.154334	-3.14576	0.00165657	0.0400638
Gm20362	8.07816	3.28427	1.04455	3.1442	0.00166544	0.0402149
Ppef2	46.5956	-1.20135	0.382525	-3.14058	0.00168612	0.0406131
Phgdh	7159.9	-0.502198	0.159922	-3.14027	0.00168794	0.0406131
Fancf	223.901	0.821538	0.261642	3.13993	0.00168989	0.0406131
Gpatch8	3670.99	-0.475244	0.151497	-3.13698	0.00170698	0.0409596
Bmp8b	159.461	1.87328	0.598375	3.13062	0.0017444	0.0417919
Pcyt2	2048.79	-0.418608	0.133781	-3.12907	0.00175363	0.0419475
Lrp2	945.138	1.33295	0.426112	3.12817	0.00175899	0.0419859
Psme2	961.989	-0.578435	0.184929	-3.12788	0.00176072	0.0419859
Wipf1	216.898	-0.811329	0.259457	-3.12703	0.00176583	0.042042
Vax2	82.0002	-2.03199	0.649997	-3.12616	0.00177107	0.0421015
Utrn	1921.9	-0.97681	0.312529	-3.1255	0.00177503	0.0421302
Apob	19.4956	1.9679	0.629991	3.12369	0.00178596	0.0422681
Xist	392.696	1.9536	0.625431	3.12361	0.00178648	0.0422681
Slc7a3	10848.5	-0.871521	0.279055	-3.12312	0.00178944	0.0422681
Zmat5	1141.5	-1.0075	0.322635	-3.12272	0.00179189	0.0422681
D630039A03Rik	1207.49	-0.945152	0.30298	-3.11952	0.00181143	0.0426634
Notum	2750.66	-1.2608	0.404648	-3.1158	0.00183449	0.0431401
Ldhb	6228.31	-1.67895	0.539436	-3.11242	0.0018556	0.0435147
4930558C23Rik	82.1506	1.78914	0.574853	3.11234	0.0018561	0.0435147
Cisd3	1976.65	-0.68676	0.220862	-3.10945	0.00187436	0.0438754
Rorc	8.09235	2.92578	0.941774	3.10667	0.0018921	0.0442232
6430531B16Rik	58.7494	1.85485	0.597197	3.10592	0.00189685	0.0442667
Gprasp1	3803.61	-0.471789	0.151922	-3.10547	0.00189978	0.0442675
Rilpl2	262.906	-0.704279	0.226889	-3.10406	0.00190882	0.0444106
Cbx6	2153.02	-0.445113	0.143465	-3.1026	0.00191832	0.0445637
Papolb	164.564	0.92246	0.297457	3.10115	0.00192769	0.0446711
Ramp3	95.1333	1.47184	0.474636	3.10099	0.00192877	0.0446711
Zfp109	228.971	0.69194	0.223243	3.0995	0.00193849	0.0448284
Ndufs7	2112.99	-0.424473	0.136986	-3.09865	0.00194405	0.044889
Stxbp6	38.847	-1.55012	0.50045	-3.09746	0.00195185	0.0450012
Nr4a2	65.5854	1.15085	0.371619	3.09685	0.00195586	0.0450259
Zfp820	519.521	0.71023	0.229701	3.09198	0.00198825	0.0457029
Baz2a	19708.8	-0.340442	0.110139	-3.09103	0.00199467	0.0457199
Samd10	429.688	-0.510142	0.165057	-3.0907	0.00199687	0.0457199
Akr7a5	1041.16	-0.419921	0.135873	-3.09054	0.00199795	0.0457199
2610524H06Rik	800.887	-0.854707	0.276621	-3.08982	0.0020028	0.0457626
L3hypdh	200.399	1.18652	0.38427	3.08773	0.0020169	0.0460159
Pnldc1	706.114	-0.701964	0.22743	-3.08651	0.00202521	0.0460837
Strn	937.755	0.413625	0.134023	3.08623	0.00202711	0.0460837
Epn3	39.4125	2.66565	0.863795	3.08597	0.0020289	0.0460837
Fam193b	3054.42	-0.488001	0.158295	-3.08287	0.00205015	0.0464957
Fgfr1op2	1597.84	0.260877	0.0846333	3.08244	0.00205311	0.0464957
Creld1	1321.99	-0.576937	0.187203	-3.08188	0.00205697	0.0465144
F730043M19Rik	26.5652	-1.25727	0.408022	-3.08137	0.00206053	0.0465259
Nf2	8428.33	-0.471309	0.152995	-3.08054	0.00206622	0.0465859
Accsl	1067.04	-0.709326	0.230389	-3.07882	0.00207821	0.0467515
Reep3	1594.03	0.477477	0.155109	3.07834	0.00208157	0.0467515
Acad9	2604.7	0.461331	0.149871	3.07817	0.00208273	0.0467515
Ldb1	8545.29	-0.456499	0.148424	-3.07563	0.00210057	0.0470332
Maneal	424.973	-0.708367	0.230325	-3.07551	0.00210143	0.0470332
Slfn5	21.9503	2.00499	0.652028	3.07501	0.00210496	0.0470436
Avpi1	2476.5	-0.780257	0.253874	-3.07341	0.00211631	0.0471934
Tigd2	782.059	0.512359	0.166719	3.07319	0.00211783	0.0471934
Ap2a1	7693.38	-0.342501	0.111541	-3.07063	0.00213607	0.0475307
Ido2	380.407	2.05868	0.670643	3.06971	0.00214268	0.0476085
Lima1	7556.95	-0.931413	0.303486	-3.06905	0.00214742	0.0476447
Kcna2	6.8827	-4.42004	1.44087	-3.06762	0.00215771	0.0478038
Slc24a1	55.0801	-1.57074	0.512148	-3.06696	0.00216248	0.0478402
Knstrn	1998.03	0.479943	0.156561	3.06554	0.00217278	0.0479986
Synpo2l	172.284	2.5992	0.848192	3.0644	0.00218107	0.0480463
Map6d1	129.455	-1.22507	0.39979	-3.06429	0.00218186	0.0480463
Hint3	276.875	0.933615	0.30471	3.06395	0.00218435	0.0480463
Arhgap11a	3965.07	0.442073	0.144372	3.06205	0.00219828	0.0482834
Pecr	869.023	-0.623855	0.203849	-3.06038	0.00221053	0.0484829
2500002B13Rik	860.227	0.672344	0.219811	3.05873	0.00222275	0.0486811
5830416P10Rik	100.303	1.43374	0.468854	3.05796	0.00222851	0.0487376
9330159F19Rik	56.1624	2.40429	0.786548	3.05677	0.00223738	0.0488616
Usp11	2984.33	-0.938334	0.30725	-3.05398	0.00225828	0.0492447
Numbl	1366.46	-0.630918	0.206617	-3.05357	0.00226135	0.0492447

## Sheet: 2-fold UP
	baseMean	log2FoldChange	lfcSE	stat	pvalue	padj
Slc25a24	99.8102	1.86418	0.266412	6.99734	2.60877e-12	6.65627e-09
Dapk1	1598.36	1.19664	0.183523	6.52038	7.01284e-11	9.75996e-08
Peg10	8612.24	3.06471	0.492634	6.22108	4.93747e-10	6.29898e-07
Smyd1	375.548	3.05206	0.502477	6.07403	1.24742e-09	1.00509e-06
Kcnk6	229.702	1.74114	0.302313	5.7594	8.44158e-09	5.16929e-06
Lpp	491.146	2.01514	0.350438	5.75036	8.90545e-09	5.2436e-06
Fmn1	207.657	1.36192	0.238646	5.70686	1.1508e-08	6.52501e-06
Krt19	227.596	3.16603	0.56149	5.63861	1.71424e-08	8.66936e-06
Ubd	1044.45	1.74919	0.310442	5.63452	1.75551e-08	8.66936e-06
Lrrfip1	726.191	1.73132	0.31097	5.5675	2.58424e-08	1.16359e-05
Npr3	570.822	2.06529	0.386389	5.3451	9.03676e-08	3.45859e-05
Nab1	270.724	1.35114	0.255654	5.28504	1.25675e-07	4.47431e-05
Tmem45a	270.839	1.05568	0.200036	5.27745	1.30996e-07	4.55776e-05
Map10	464.874	1.04608	0.199763	5.23657	1.63585e-07	5.44418e-05
Plin2	1958.4	1.69708	0.328347	5.16857	2.35887e-07	7.52334e-05
Gcnt1	220.334	2.34502	0.462405	5.07135	3.94998e-07	0.000109947
Tmem62	200.297	1.59755	0.317988	5.02393	5.06242e-07	0.000134791
Itpripl2	250.432	1.29585	0.260016	4.98373	6.23687e-07	0.000159134
Cyp11a1	38.0385	2.38518	0.480026	4.96885	6.73514e-07	0.000163664
Slc35f4	19.9983	3.3414	0.675272	4.94823	7.48904e-07	0.00017914
Ntrk2	49.7259	3.35837	0.69456	4.83525	1.32977e-06	0.000286724
5330426P16Rik	33.9388	1.66575	0.345215	4.82525	1.39826e-06	0.000293885
Sox6	137.569	1.80192	0.374227	4.81506	1.47153e-06	0.000293885
Gja1	3519.37	1.43974	0.300507	4.79102	1.65935e-06	0.000325679
Ppp4r4	106.569	1.3694	0.290452	4.71473	2.42035e-06	0.000458198
Ptprtos	340.836	2.18502	0.464037	4.70872	2.49282e-06	0.000459791
Nrg1	56.4985	1.46024	0.313642	4.65574	3.22811e-06	0.000546626
Khdc3	1222.35	1.80829	0.390374	4.6322	3.61794e-06	0.000595559
Ly6a	60.8508	4.3228	0.934683	4.62488	3.74813e-06	0.000609442
Gsta3	887.857	1.2067	0.261793	4.60936	4.03907e-06	0.000637465
Tcp11l2	91.646	1.35693	0.296545	4.57578	4.74438e-06	0.000712075
Cald1	1151.04	1.81675	0.399351	4.54926	5.38344e-06	0.000800146
Anxa3	127.461	3.69977	0.814313	4.54343	5.53464e-06	0.000814709
Dusp10	153.685	1.76268	0.388457	4.53765	5.68858e-06	0.000829395
Hpca	140.141	1.34346	0.297318	4.51859	6.22524e-06	0.000882427
Plscr2	120.643	2.45865	0.545958	4.50338	6.68814e-06	0.000930807
Anxa1	107.309	1.93644	0.436863	4.43261	9.30973e-06	0.00123858
Mecom	19.7647	2.84135	0.644628	4.40774	1.04454e-05	0.00135515
Fosl2	61.1017	1.71415	0.389968	4.3956	1.10466e-05	0.00142111
E230016K23Rik	9.88604	6.02623	1.37358	4.38725	1.14793e-05	0.00144428
Dpp4	762.875	1.1904	0.271366	4.38667	1.15097e-05	0.00144428
A730082K24Rik	59.0454	1.83103	0.421447	4.34463	1.39513e-05	0.00170865
Tshz1	97.4336	1.55216	0.358036	4.33521	1.45621e-05	0.0017693
H19	6503.84	3.92284	0.908483	4.31801	1.57439e-05	0.00184429
Jph1	70.7953	1.397	0.323568	4.31749	1.57817e-05	0.00184429
Bmi1	968.275	1.19076	0.276512	4.30637	1.65957e-05	0.00189599
Mcc	246.122	1.46021	0.340734	4.28549	1.82339e-05	0.00204539
Hal	167.905	1.11005	0.261136	4.25086	2.12952e-05	0.00227977
Gm20300	413.16	1.2069	0.284079	4.24845	2.15253e-05	0.00228841
Vgll3	110.39	1.90645	0.449116	4.24489	2.18698e-05	0.002309
Mgat4c	11.98	3.34143	0.788316	4.23869	2.24825e-05	0.0023414
Slc4a4	150.955	1.0047	0.238857	4.2063	2.59583e-05	0.00259736
Palld	2111.51	1.28799	0.306599	4.2009	2.65854e-05	0.00260894
Slc6a12	43.1351	2.81748	0.673147	4.18553	2.84499e-05	0.00275658
Mbd2	584.565	1.04786	0.250787	4.17828	2.93728e-05	0.0028281
Lats2	425.404	1.33418	0.319877	4.17091	3.03383e-05	0.00290281
Tmem18	1732.05	1.00245	0.241005	4.15944	3.19023e-05	0.002978
Slc38a8	53.4763	2.44565	0.59246	4.12795	3.66008e-05	0.00337543
Cryab	92.7881	2.39802	0.583005	4.1132	3.90205e-05	0.0035347
Ctgf	2608.22	1.57277	0.382576	4.11101	3.93929e-05	0.003536
Pnliprp2	17.9885	4.42495	1.07727	4.10758	3.99826e-05	0.00355869
Cst13	14.0442	3.81645	0.929539	4.10574	4.03021e-05	0.00356638
Dppa1	40.86	4.86772	1.18813	4.09696	4.18614e-05	0.00363206
Galr2	27.3254	2.57542	0.630867	4.08235	4.45825e-05	0.00379175
Apom	202.073	2.31954	0.568608	4.07932	4.51674e-05	0.00382026
Zadh2	208.539	1.53293	0.377236	4.06359	4.83237e-05	0.00399885
Prtn3	11.7606	2.71761	0.668996	4.06222	4.86085e-05	0.00400031
Kif16b	882.397	1.07625	0.26502	4.061	4.8864e-05	0.00400031
Dab2	258.111	2.59285	0.639183	4.05651	4.98111e-05	0.00405616
Dkk1	47.8544	2.77447	0.688834	4.02778	5.63058e-05	0.00446615
Sox1	257.195	1.26178	0.313315	4.02721	5.64437e-05	0.00446615
Baz1a	2018.45	1.0418	0.258731	4.02657	5.65963e-05	0.00446615
Hapln3	114.667	1.28031	0.318174	4.02392	5.72374e-05	0.00449357
Specc1	472.327	1.07233	0.266985	4.01642	5.9088e-05	0.00455215
Dhrs3	96.1563	1.83832	0.460519	3.99185	6.55606e-05	0.00489594
Gas2	304.898	1.39604	0.352671	3.95847	7.54325e-05	0.00544715
Dmkn	36.3384	3.03055	0.768579	3.94305	8.04515e-05	0.00575529
Dnmt3l	13821.6	1.0934	0.277689	3.9375	8.2336e-05	0.00580049
C1qtnf9	42.4556	2.79357	0.712878	3.91872	8.90193e-05	0.00594235
Zbtb42	39.3406	1.32735	0.338765	3.91819	8.92145e-05	0.00594235
Thbs1	182.43	3.12761	0.799094	3.91395	9.07985e-05	0.00596581
Ryr3	153.038	1.59345	0.408663	3.89917	9.65232e-05	0.00626228
Bmp1	95.5712	1.09139	0.279909	3.89908	9.65578e-05	0.00626228
Fbxl8	53.3145	1.41471	0.362967	3.89764	9.71351e-05	0.00626228
Slc17a7	70.0943	1.75632	0.450982	3.89444	9.84245e-05	0.00626228
9130008F23Rik	17.9306	2.08894	0.536946	3.8904	0.000100079	0.00628258
Sgce	129.738	2.09525	0.538589	3.89027	0.000100134	0.00628258
Sh3tc2	474.22	1.87012	0.481921	3.88054	0.000104223	0.00640782
Serpinb9b	386.766	1.45993	0.376901	3.87352	0.000107276	0.00656914
Spink10	9.60876	3.08837	0.797812	3.87105	0.000108368	0.00660958
Ly6c1	9.06631	5.76747	1.49122	3.86762	0.000109901	0.00667649
Osgin1	13.4598	3.21865	0.834267	3.85805	0.000114293	0.00676543
Tshz3	100.693	1.09835	0.285887	3.84192	0.000122078	0.00713317
3100003L05Rik	12.1969	4.85925	1.27049	3.82471	0.000130926	0.00759221
Htr5a	25.2774	2.93251	0.771544	3.80083	0.000144214	0.00805756
Tpm4	5151.61	1.14564	0.301559	3.79905	0.000145253	0.00808609
Atp2a3	715.129	1.71034	0.451231	3.79038	0.000150419	0.00831325
Grid2	15.5299	4.00787	1.05778	3.78893	0.000151296	0.00831638
Atp1a4	23.8904	3.19036	0.846827	3.76743	0.000164935	0.00889083
Dpf3	41.9389	1.26103	0.335017	3.76409	0.000167159	0.0089477
Ces1c	14.0149	2.77611	0.738552	3.75885	0.000170694	0.00904775
Slc18a1	48.4288	1.65068	0.441913	3.73532	0.000187479	0.00965986
Plaur	488.121	2.09168	0.560984	3.72859	0.000192551	0.00985875
Gm16063	27.855	2.03071	0.548146	3.70469	0.000211646	0.0106232
Ap5b1	89.8915	1.10133	0.297414	3.70301	0.000213056	0.0106591
Hnf4a	50.904	2.9661	0.802977	3.69388	0.00022086	0.0109777
Cemip	419.965	1.83383	0.497685	3.68472	0.000228951	0.0112701
Gprc5a	2248.57	1.23097	0.336074	3.66279	0.000249479	0.0117973
Havcr1	5.19825	6.62345	1.80996	3.65945	0.000252755	0.0118215
Satb2	778.144	1.37563	0.376105	3.65756	0.000254626	0.0118293
Tmem159	202.328	1.30469	0.357487	3.64963	0.000262622	0.0120735
Rasgrf2	20.7872	3.59387	0.986353	3.6436	0.000268855	0.0121413
Fbxo2	335.654	1.04346	0.287217	3.633	0.00028015	0.0125039
Krt80	5.16066	6.39253	1.76152	3.62897	0.00028455	0.0126633
Col5a2	71.9565	2.23489	0.617277	3.62056	0.000293964	0.0130067
Bche	172.516	1.30239	0.360811	3.6096	0.000306667	0.013452
Pabpc6	51.4957	1.38438	0.383867	3.60641	0.000310461	0.0135363
Megf6	222.916	1.18566	0.329365	3.59985	0.000318398	0.0137306
Steap3	1286.58	1.58611	0.440891	3.59751	0.000321272	0.0137769
Hs3st3a1	6.76434	3.9088	1.08733	3.59485	0.000324575	0.013841
Plet1	1153.32	1.2044	0.335321	3.59178	0.000328427	0.0139384
Slc47a1	157.307	1.27918	0.356173	3.59146	0.000328831	0.0139384
3830417A13Rik	163.283	2.88374	0.803747	3.58787	0.000333386	0.0140238
Tacstd2	31.1059	3.27491	0.918237	3.56652	0.00036175	0.0149653
Prkcdbp	50.4035	1.82178	0.511582	3.56107	0.00036934	0.0150856
Zyx	951.959	1.56315	0.439579	3.55601	0.000376525	0.0150896
Dmgdh	245.714	2.03286	0.573117	3.54702	0.000389615	0.0154299
Tgfb1i1	20.582	2.31821	0.654505	3.54192	0.000397225	0.0155527
Necab2	378.474	1.30472	0.368662	3.53907	0.000401535	0.0155742
4933402E13Rik	114.15	2.00099	0.566487	3.53227	0.000412003	0.0158505
Bmp15	25.4624	2.989	0.846363	3.53158	0.000413084	0.0158505
Ppp1r3fos	53.57	1.40064	0.396886	3.52908	0.000417004	0.0159598
Cfh	104.295	1.73801	0.493912	3.51887	0.000433392	0.0164635
Mbnl2	1029.14	1.79964	0.512463	3.51174	0.000445185	0.0167453
Crym	111.904	1.61524	0.460611	3.50674	0.00045363	0.0170211
Tnnt3	27.7465	2.97557	0.849697	3.50192	0.000461919	0.0172898
Enpp7	10.8374	5.12257	1.46521	3.49613	0.00047206	0.0175136
Gpr39	11.2715	2.84897	0.815267	3.49452	0.00047491	0.0175614
Sstr5	120.273	1.76292	0.506367	3.4815	0.000498622	0.0181421
Fstl3	83.195	1.92428	0.552742	3.48134	0.00049891	0.0181421
Trpv5	33.1982	3.36599	0.96813	3.47679	0.000507452	0.0183221
Col6a3	164.942	2.93329	0.843965	3.47561	0.0005097	0.0183451
Casq2	72.0631	2.5763	0.746082	3.45311	0.000554166	0.0191922
Trim43a	53.9389	2.92923	0.849076	3.44991	0.000560782	0.0192316
Pmp22	85.7224	2.06045	0.597311	3.44954	0.000561536	0.0192316
Atg10	78.2366	1.26259	0.366103	3.44872	0.000563242	0.019247
Sema6a	75.4195	1.29032	0.374864	3.44209	0.000577228	0.0194384
Cd180	13.2809	3.29827	0.962166	3.42796	0.000608126	0.0200642
Rerg	177.116	1.97726	0.576922	3.42726	0.000609701	0.0200729
Parva	367.153	1.46756	0.428848	3.42209	0.000621415	0.0203275
H1f0	2781.76	1.05896	0.309775	3.41849	0.000629702	0.0205546
Anxa2	1809.6	2.67987	0.784775	3.41482	0.000638241	0.020789
Gsn	398.792	1.74159	0.510316	3.41276	0.000643092	0.0209025
Afap1l2	280.702	2.21096	0.648891	3.4073	0.000656102	0.0212802
Pou3f2	45.3471	2.35511	0.693769	3.39466	0.000687139	0.0221211
Kcnq1ot1	184.039	1.96014	0.578867	3.38617	0.00070875	0.0225577
Trim67	78.5238	2.63211	0.778249	3.3821	0.000719345	0.0227102
Slco1b2	12.473	2.21643	0.656167	3.37784	0.000730581	0.0229097
Lurap1l	290.276	1.0444	0.309234	3.37739	0.000731781	0.0229097
Bpifb1	64.5529	2.4389	0.722718	3.37463	0.000739157	0.0230934
Anxa5	279.79	1.56204	0.463709	3.36857	0.000755583	0.0235585
Bnipl	55.6216	1.65698	0.493561	3.35719	0.00078738	0.0244503
Tbx20	206.307	1.05401	0.31437	3.35278	0.000800049	0.0245624
Slc22a7	157.275	1.02854	0.306814	3.35231	0.000801395	0.0245624
Crxos	39.6507	2.56166	0.764212	3.35203	0.000802221	0.0245624
Phlda1	258.214	1.40485	0.41989	3.34576	0.000820575	0.024925
Gbp10	5.72906	4.02917	1.20536	3.3427	0.000829661	0.0250505
Platr5	87.5223	1.51296	0.452688	3.34217	0.000831254	0.0250505
Fbxo32	32.0255	1.50831	0.452257	3.33506	0.000852801	0.0256494
Prkar1b	68.9379	1.44602	0.433875	3.33279	0.000859785	0.0257582
Snrpn	19.8092	2.75884	0.829391	3.32635	0.000879912	0.0261735
Epha4	2804.79	1.3181	0.396824	3.32162	0.000894969	0.0265011
Cdo1	599.394	1.39355	0.420467	3.31429	0.000918752	0.0270484
Nat2	69.3049	1.46446	0.442248	3.3114	0.000928313	0.0271731
Pcdhgb7	19.1615	1.75629	0.532185	3.30015	0.000966315	0.0280176
Cttnbp2	177.716	1.87066	0.567846	3.29431	0.000986628	0.0284987
Itpkb	167.564	1.4352	0.436238	3.28995	0.00100207	0.0286701
Leng9	61.1171	1.38542	0.421323	3.28826	0.00100807	0.0286851
Spint5	59.5565	2.66567	0.810832	3.28758	0.00101054	0.0287018
C920009B18Rik	5.74872	3.65084	1.11247	3.28174	0.00103167	0.0290328
Kcnf1	197.551	1.82782	0.55949	3.26694	0.00108715	0.0300418
AA986860	56.6452	2.09479	0.641414	3.2659	0.00109119	0.0300991
Myo5b	98.7734	2.00775	0.615575	3.26159	0.00110789	0.030324
Tex40	109.079	1.58759	0.486907	3.26056	0.00111191	0.030324
Slc44a5	14.0119	2.60373	0.799401	3.2571	0.00112556	0.0305517
Syt13	74.0273	1.98	0.608679	3.25295	0.00114212	0.0308373
Lgals3	417.806	1.40869	0.433829	3.24711	0.00116582	0.0313032
Il12rb1	32.6822	2.07314	0.638538	3.24669	0.00116756	0.0313032
Gm6639	16.8381	2.1083	0.650106	3.24301	0.00118275	0.031655
Bgn	39.5452	3.07489	0.949217	3.23939	0.00119784	0.0319472
Trf	430.667	1.49355	0.463425	3.22286	0.00126916	0.033327
Tmem125	172.858	1.25891	0.391296	3.21729	0.00129407	0.033807
Sntb1	210.35	1.15196	0.358347	3.21466	0.00130599	0.0340023
Krt8	882.37	2.81682	0.877185	3.2112	0.00132181	0.0342715
Comp	27.9679	1.98101	0.617585	3.20767	0.00133813	0.0345533
Ctsc	604.382	1.32727	0.414428	3.20265	0.00136169	0.0349767
Oc90	15.4785	4.25203	1.33045	3.19593	0.00139379	0.0356219
Lyn	160.816	1.45576	0.457455	3.1823	0.00146109	0.0367893
A230028O05Rik	21.5776	1.44759	0.455177	3.18028	0.00147132	0.0369253
Fhl2	22.9549	2.85081	0.897729	3.17558	0.00149539	0.0374207
Slc28a3	66.6244	3.11894	0.982652	3.174	0.00150351	0.0375485
Hsf4	31.1633	2.06086	0.649887	3.17111	0.00151859	0.0377403
Unc5b	1384.25	1.01563	0.32156	3.15846	0.00158603	0.039043
Myh13	1065.43	1.1114	0.351938	3.15794	0.00158886	0.039043
Mpeg1	19.2605	2.50579	0.795437	3.15021	0.00163153	0.0396462
Gm20362	8.07816	3.28427	1.04455	3.1442	0.00166544	0.0402149
Bmp8b	159.461	1.87328	0.598375	3.13062	0.0017444	0.0417919
Lrp2	945.138	1.33295	0.426112	3.12817	0.00175899	0.0419859
Apob	19.4956	1.9679	0.629991	3.12369	0.00178596	0.0422681
Xist	392.696	1.9536	0.625431	3.12361	0.00178648	0.0422681
4930558C23Rik	82.1506	1.78914	0.574853	3.11234	0.0018561	0.0435147
Rorc	8.09235	2.92578	0.941774	3.10667	0.0018921	0.0442232
6430531B16Rik	58.7494	1.85485	0.597197	3.10592	0.00189685	0.0442667
Ramp3	95.1333	1.47184	0.474636	3.10099	0.00192877	0.0446711
Nr4a2	65.5854	1.15085	0.371619	3.09685	0.00195586	0.0450259
L3hypdh	200.399	1.18652	0.38427	3.08773	0.0020169	0.0460159
Epn3	39.4125	2.66565	0.863795	3.08597	0.0020289	0.0460837
Slfn5	21.9503	2.00499	0.652028	3.07501	0.00210496	0.0470436
Ido2	380.407	2.05868	0.670643	3.06971	0.00214268	0.0476085
Synpo2l	172.284	2.5992	0.848192	3.0644	0.00218107	0.0480463
5830416P10Rik	100.303	1.43374	0.468854	3.05796	0.00222851	0.0487376
9330159F19Rik	56.1624	2.40429	0.786548	3.05677	0.00223738	0.0488616

## Sheet: 2-fold DOWN
	baseMean	log2FoldChange	lfcSE	stat	pvalue	padj
Cfp	815.122	-2.31364	0.238926	-9.68352	3.5431e-22	5.42414e-18
Hesx1	357.015	-2.26401	0.305908	-7.40095	1.35214e-13	6.89997e-10
Adck5	952.551	-1.02981	0.143985	-7.1522	8.53999e-13	3.26847e-09
Dmrt1	541.532	-1.72167	0.248616	-6.925	4.35971e-12	9.53469e-09
Usp26	1870.89	-5.32735	0.789406	-6.74856	1.49324e-11	2.8575e-08
Gjb1	68.4305	-2.82047	0.419409	-6.72486	1.75762e-11	2.98972e-08
Chd3	2416.84	-1.66627	0.268802	-6.19889	5.68626e-10	6.62852e-07
Abcc2	44.1411	-3.26139	0.526981	-6.18882	6.06175e-10	6.62852e-07
Plxna3	978.552	-1.37982	0.223503	-6.1736	6.67503e-10	6.81253e-07
Grm4	255.552	-1.76118	0.287036	-6.13574	8.47635e-10	8.11028e-07
Chchd10	9526.19	-1.21621	0.208981	-5.81971	5.89496e-09	3.76025e-06
Tmem180	1486.87	-1.24657	0.220472	-5.65409	1.56675e-08	8.5662e-06
Armcx2	1269.54	-2.29033	0.406235	-5.63793	1.72108e-08	8.66936e-06
Itpka	1223.64	-1.30656	0.232558	-5.6182	1.92961e-08	9.23139e-06
4833417C18Rik	73.7966	-1.81718	0.32488	-5.59341	2.22656e-08	1.03292e-05
Firre	4847.7	-1.50819	0.271265	-5.55985	2.70003e-08	1.18099e-05
9630028I04Rik	347.584	-2.20715	0.403414	-5.47117	4.47084e-08	1.90122e-05
Mcf2	4568.77	-1.22493	0.227845	-5.37617	7.60872e-08	3.06531e-05
Nxt2	805.122	-2.1762	0.410918	-5.29595	1.18401e-07	4.31573e-05
Ccdc8	244.415	-1.7326	0.328956	-5.26696	1.38703e-07	4.71869e-05
Lin28b	704.907	-1.62461	0.311167	-5.22103	1.7793e-07	5.79559e-05
Clip4	288.995	-2.26514	0.440141	-5.1464	2.65528e-07	8.15852e-05
Fam20c	149.678	-1.22881	0.238801	-5.14574	2.66462e-07	8.15852e-05
Armcx4	2963.68	-1.00315	0.195166	-5.13999	2.74757e-07	8.24755e-05
Rragb	1078.75	-1.96383	0.385196	-5.09827	3.4278e-07	0.000100916
Stk26	139.739	-2.38084	0.469137	-5.07493	3.87641e-07	0.000109947
Pcbp3	729.63	-1.06936	0.210863	-5.07135	3.95001e-07	0.000109947
Syngr1	1458.81	-1.12754	0.222594	-5.06543	4.07482e-07	0.000111395
Klk1	118.639	-2.0887	0.415888	-5.02226	5.10674e-07	0.000134791
Aoc2	145.269	-1.24465	0.25854	-4.81417	1.47816e-06	0.000293885
Rnf144b	72.9791	-1.58926	0.337206	-4.71302	2.44077e-06	0.000458198
Pld6	336.655	-1.05133	0.223123	-4.71189	2.45426e-06	0.000458198
38961	1683.42	-1.34257	0.286162	-4.69164	2.71028e-06	0.00048512
D8Ertd82e	555.059	-1.72326	0.367393	-4.69051	2.72521e-06	0.00048512
Armcx6	83.665	-1.76462	0.379129	-4.6544	3.24926e-06	0.000546626
Lrrc15	570.359	-2.01953	0.434947	-4.64317	3.43107e-06	0.000570937
Aoc3	121.83	-1.18679	0.257066	-4.6167	3.89899e-06	0.000621767
Slain1	193.187	-1.87735	0.409198	-4.58786	4.47807e-06	0.000685547
Acot11	314.69	-2.00798	0.44436	-4.51882	6.21867e-06	0.000882427
Zcchc18	138.761	-1.72066	0.383088	-4.49156	7.07029e-06	0.000975126
Lnx1	28.2575	-2.77756	0.626864	-4.43088	9.38499e-06	0.00123858
Stox2	516.855	-1.78177	0.403123	-4.41991	9.87409e-06	0.00129199
Tspan7	324.857	-1.63575	0.37366	-4.37764	1.19974e-05	0.00148119
Slc30a3	186.201	-2.06259	0.476114	-4.33214	1.4767e-05	0.0017773
Nrg4	84.2619	-1.60978	0.37171	-4.33075	1.48602e-05	0.0017773
B230217C12Rik	134.733	-1.2858	0.30021	-4.28302	1.84378e-05	0.00204539
Sox15	633.021	-1.10648	0.258543	-4.27967	1.87171e-05	0.00205518
Kcnh4	62.1406	-1.63742	0.38313	-4.27381	1.92162e-05	0.0020717
Foxr2	88.7613	-2.78796	0.657216	-4.24208	2.21462e-05	0.00232217
Fgf17	444.476	-2.35952	0.560548	-4.2093	2.56161e-05	0.00257998
Zc3h12b	13.3537	-2.84481	0.682726	-4.16684	3.08847e-05	0.00291861
Ankrd13d	222.262	-1.08115	0.260847	-4.14476	3.40176e-05	0.00315621
Fam222a	506.742	-1.501	0.365171	-4.1104	3.94967e-05	0.003536
Mapk15	189.118	-1.15871	0.28238	-4.10338	4.07159e-05	0.0035823
Magohb	292.779	-1.81802	0.444482	-4.09021	4.30988e-05	0.00370674
Dppa3	1612.16	-1.7589	0.435355	-4.04015	5.34173e-05	0.00430403
Ets1	47.9976	-1.59868	0.396686	-4.0301	5.57531e-05	0.00446615
Tfap2c	3422.27	-1.13842	0.283462	-4.01612	5.91629e-05	0.00455215
Tunar	148.566	-1.6597	0.413463	-4.01414	5.96619e-05	0.00455215
Upk2	19.0736	-2.088	0.520198	-4.01386	5.97335e-05	0.00455215
Kcnk1	374.33	-1.35226	0.340015	-3.97708	6.97674e-05	0.00508605
Map3k13	81.4751	-1.28395	0.325954	-3.93907	8.1798e-05	0.00580049
Gprasp2	825.649	-1.13584	0.289376	-3.92515	8.66757e-05	0.00593683
Rab33a	81.9952	-1.90045	0.484429	-3.92308	8.74232e-05	0.00593683
Fbf1	927.067	-1.0868	0.278986	-3.89554	9.79806e-05	0.00626228
Mark1	432.781	-1.06133	0.273256	-3.88403	0.00010274	0.00634509
Sulf1	826.025	-1.79491	0.464526	-3.86395	0.000111568	0.00674533
Epb4.1l3	444.301	-2.21572	0.573547	-3.86319	0.000111915	0.00674533
Camkv	1014.25	-1.00582	0.260542	-3.86047	0.000113169	0.00674653
Ccdc30	229.727	-1.13246	0.293362	-3.86028	0.000113257	0.00674653
Pdzd4	2613.06	-1.50276	0.389548	-3.8577	0.000114459	0.00676543
H2-Bl	166.821	-1.44606	0.375964	-3.84627	0.000119931	0.00705125
Rnd1	203.853	-1.27303	0.331028	-3.84569	0.000120215	0.00705125
Cox20	198.492	-1.23519	0.322598	-3.82888	0.000128729	0.0074932
Fbln2	332.261	-1.33611	0.350559	-3.81137	0.0001382	0.00781109
Gmpr	223.166	-1.2456	0.328862	-3.78761	0.000152106	0.00831638
Gfpt2	4345.21	-1.00512	0.266754	-3.76797	0.000164582	0.00889083
Nxph3	172	-1.11974	0.297836	-3.75959	0.000170195	0.00904775
Fgf23	44.5059	-1.71455	0.456288	-3.75762	0.00017154	0.00905555
Nrsn2	109.773	-1.22364	0.326813	-3.74417	0.000180994	0.00942464
Pla2g1b	3180.11	-1.612	0.43123	-3.73815	0.000185381	0.00962032
Pax2	29.3171	-2.16351	0.579321	-3.73457	0.000188036	0.00965986
Tmem179	58.9488	-1.51725	0.40876	-3.71183	0.000205769	0.0103623
Spon2	56.0765	-1.53664	0.415365	-3.6995	0.000216024	0.0107724
Slc4a1	30.576	-2.16919	0.589394	-3.68037	0.000232897	0.0113911
Slit2	464.339	-1.28605	0.350255	-3.67175	0.000240891	0.0115969
Slc25a53	68.5127	-1.09597	0.298742	-3.66862	0.000243867	0.0116956
Galnt7	1030.2	-1.33031	0.362877	-3.66601	0.000246367	0.0117496
Clip3	647.683	-1.01727	0.2778	-3.66189	0.000250362	0.0117973
Mpdz	335.79	-1.72513	0.471274	-3.66058	0.000251645	0.0118173
Homer3	818.35	-1.21439	0.331899	-3.65892	0.000253279	0.0118215
Fgfr3	100.92	-1.7198	0.470252	-3.65719	0.000254991	0.0118293
Fam107a	63.4781	-1.58774	0.43678	-3.63511	0.000277864	0.0124745
H2-T10	72.196	-1.66279	0.457633	-3.63346	0.00027965	0.0125039
Rnf135	292.444	-1.45103	0.400715	-3.6211	0.000293357	0.0130067
Adamts10	272.04	-1.23025	0.340313	-3.61506	0.000300279	0.0132478
Usp51	66.5425	-1.36548	0.378695	-3.60576	0.00031124	0.0135363
Ccdc39	100.481	-1.64607	0.458792	-3.58783	0.000333442	0.0140238
En1	40.4987	-3.13807	0.878267	-3.57303	0.000352875	0.0147198
Mael	287.05	-1.40946	0.394814	-3.56993	0.00035708	0.0148547
Amigo1	229.412	-1.01229	0.284269	-3.56101	0.000369429	0.0150856
Plxdc1	322.179	-1.22006	0.342622	-3.56094	0.000369528	0.0150856
Alox12e	71.7699	-2.54184	0.714129	-3.55936	0.000371767	0.0150896
Tceal1	58.1246	-1.5399	0.432952	-3.55674	0.000375492	0.0150896
Uprt	85.7591	-1.8287	0.514172	-3.55658	0.000375707	0.0150896
Car12	74.9526	-1.74516	0.491646	-3.54963	0.000385771	0.0153815
Phf19	338.767	-1.56607	0.441703	-3.54552	0.000391838	0.0154511
Ltbp1	227.92	-1.50913	0.426455	-3.53879	0.00040197	0.0155742
Spock2	335.018	-1.47725	0.417474	-3.53855	0.000402338	0.0155742
Ikzf1	71.3549	-2.20128	0.6243	-3.526	0.000421891	0.0161066
Peli3	74.5621	-1.36543	0.390158	-3.49969	0.000465792	0.0173922
Tex11	180.486	-1.81185	0.519406	-3.48831	0.000486083	0.0178918
Ascl1	7.52407	-4.92131	1.41082	-3.48826	0.000486184	0.0178918
2210013O21Rik	760.252	-1.02559	0.294793	-3.47901	0.000503277	0.0182575
Cnksr2	165.532	-2.01406	0.57903	-3.47834	0.000504534	0.0182598
Cux2	145.882	-1.00874	0.29045	-3.47302	0.000514643	0.0184211
Epx	27.4706	-2.39214	0.690285	-3.46544	0.000529364	0.0186541
Ccnd2	249.313	-2.07566	0.598975	-3.46536	0.000529527	0.0186541
Defb42	50.8591	-1.87741	0.541834	-3.46492	0.000530396	0.0186541
Sohlh2	765.617	-2.17559	0.627971	-3.46447	0.000531268	0.0186541
Sspo	35.7242	-1.82342	0.527909	-3.45404	0.000552263	0.0191714
Dzip1l	561.285	-1.12573	0.326954	-3.44307	0.00057516	0.0194384
Sema4g	1025.37	-1.30847	0.380183	-3.44169	0.000578089	0.0194384
Gbgt1	100.214	-1.51585	0.440491	-3.44127	0.000579001	0.0194384
Col9a2	2488.28	-1.2469	0.364084	-3.42477	0.000615321	0.0202145
Crispld2	68.6221	-2.76676	0.815096	-3.39439	0.000687808	0.0221211
C330024D21Rik	181.046	-1.43071	0.421842	-3.39158	0.000694918	0.0222563
Tnip1	3407.31	-1.02822	0.305882	-3.3615	0.000775214	0.0241215
H2-T3	214.763	-1.07249	0.319572	-3.35601	0.000790765	0.0245057
2300002M23Rik	432.938	-2.89867	0.865259	-3.35006	0.000807952	0.0246685
Adam22	264.087	-1.85436	0.553585	-3.34973	0.00080891	0.0246685
Kit	5741.93	-1.341	0.403689	-3.32186	0.000894205	0.0265011
Cdkn2a	457.702	-1.56515	0.475281	-3.29311	0.000990869	0.0285329
Cldn19	53.9866	-2.21341	0.672652	-3.29057	0.000999863	0.0286701
Cyct	492.886	-1.83724	0.560881	-3.27564	0.00105424	0.0294944
Aig1	59.0395	-1.63066	0.497879	-3.27522	0.00105578	0.0294944
Taf9b	89.007	-1.26533	0.388728	-3.25505	0.00113373	0.030719
Map7d2	1694.94	-1.55412	0.480578	-3.23386	0.00122131	0.0324039
Rhox2a	79.2327	-3.30087	1.02134	-3.23191	0.00122965	0.0325686
1810014B01Rik	85.3625	-1.2813	0.398936	-3.21181	0.00131903	0.0342715
Dennd1c	183.761	-1.16374	0.363317	-3.20311	0.00135951	0.0349767
Sox3	109.89	-2.40326	0.752178	-3.19507	0.00139799	0.0356697
Efcab1	23.8239	-1.69864	0.533417	-3.18445	0.00145028	0.0366374
Rhox4g	12.7533	-5.80183	1.82242	-3.18358	0.00145464	0.0366871
Nkx6-3	45.7363	-2.02529	0.636714	-3.18085	0.00146845	0.0369138
Mir6516	85.9889	-1.09844	0.345915	-3.17547	0.00149595	0.0374207
Slc7a4	46.5915	-1.58623	0.499928	-3.17292	0.00150912	0.0376085
Sh3bgrl	353.383	-2.1337	0.672541	-3.1726	0.00151082	0.0376085
Pxylp1	235.137	-1.35988	0.429557	-3.16577	0.00154673	0.038338
Ppef2	46.5956	-1.20135	0.382525	-3.14058	0.00168612	0.0406131
Vax2	82.0002	-2.03199	0.649997	-3.12616	0.00177107	0.0421015
Zmat5	1141.5	-1.0075	0.322635	-3.12272	0.00179189	0.0422681
Notum	2750.66	-1.2608	0.404648	-3.1158	0.00183449	0.0431401
Ldhb	6228.31	-1.67895	0.539436	-3.11242	0.0018556	0.0435147
Stxbp6	38.847	-1.55012	0.50045	-3.09746	0.00195185	0.0450012
F730043M19Rik	26.5652	-1.25727	0.408022	-3.08137	0.00206053	0.0465259
Kcna2	6.8827	-4.42004	1.44087	-3.06762	0.00215771	0.0478038
Slc24a1	55.0801	-1.57074	0.512148	-3.06696	0.00216248	0.0478402
Map6d1	129.455	-1.22507	0.39979	-3.06429	0.00218186	0.0480463
