# Supplementary material for: Ubinuclein 2 is essential for mouse development and functions in X chromosome inactivation
Source: PLoS Genet. 2025 Jun 2;21(6):e1011711. doi: 10.1371/journal.pgen.1011711 (PMC12165345; doi:10.1371/journal.pgen.1011711)
Supplement: S4 Table — (ZIP) [file pgen.1011711.s012.zip › Ubn12_vs_WT_results05.xlsx]

## Sheet: Ubn12_vs_WT_results05
	baseMean	log2FoldChange	lfcSE	stat	pvalue	padj
Cfp	815.122	-2.62099	0.24133	-10.8606	1.77577e-27	2.71853e-23
Dapk1	1598.36	1.72144	0.183458	9.38332	6.39244e-21	4.8931e-17
Armcx1	2628.85	-1.54244	0.172637	-8.93458	4.08745e-19	2.08583e-15
Ctage5	4129.96	-1.05212	0.123614	-8.51129	1.72014e-17	6.58341e-14
Pola1	5261.64	-1.15838	0.143407	-8.07762	6.60442e-16	2.02214e-12
Cdh2	416.167	-1.91711	0.238864	-8.02596	1.00737e-15	2.5703e-12
Slc47a1	157.307	2.77853	0.352977	7.8717	3.49863e-15	7.6515e-12
Armcx4	2963.68	-1.51935	0.195778	-7.76057	8.45457e-15	1.61789e-11
Hesx1	357.015	-2.33356	0.30865	-7.56055	4.01378e-14	6.82744e-11
Ercc6l	5051.6	-1.21841	0.162192	-7.51217	5.81533e-14	8.90269e-11
Hal	167.905	1.92995	0.259607	7.4341	1.0528e-13	1.46521e-10
Fam169b	911.733	-1.79688	0.242281	-7.41653	1.20231e-13	1.53384e-10
Bex4	4212.81	-1.19595	0.162522	-7.35874	1.8565e-13	2.18624e-10
Stk31	1468.14	-3.52682	0.480694	-7.33695	2.18523e-13	2.38955e-10
Mpp1	3184.92	-1.70865	0.236611	-7.22133	5.1483e-13	5.25435e-10
Usp26	1870.89	-5.64048	0.791918	-7.12256	1.05938e-12	1.01363e-09
Dnajc5g	149.012	-4.53048	0.638783	-7.09235	1.31849e-12	1.18734e-09
Jade3	4409.35	-1.6218	0.229774	-7.05824	1.68619e-12	1.43411e-09
Dbn1	638.488	2.12701	0.302913	7.02186	2.1894e-12	1.74253e-09
Nab1	270.724	1.79318	0.25557	7.01641	2.27647e-12	1.74253e-09
Sox1	257.195	2.1776	0.312231	6.97432	3.07345e-12	2.24055e-09
Bpnt1	2326.22	-0.841113	0.12195	-6.8972	5.30375e-12	3.69069e-09
Sptbn2	939.106	-1.91606	0.278292	-6.88507	5.77602e-12	3.84457e-09
Prrc2b	18355.8	-0.6412	0.093232	-6.87747	6.09265e-12	3.88635e-09
Lrrfip1	726.191	2.12929	0.310978	6.84707	7.5376e-12	4.61572e-09
Crygc	148.193	-4.48307	0.660333	-6.7891	1.12831e-11	6.6436e-09
Dhrs3	96.1563	3.10409	0.457649	6.7827	1.17953e-11	6.68793e-09
Slc4a4	150.955	1.60769	0.237904	6.7577	1.40198e-11	7.66533e-09
Crym	111.904	3.07011	0.457024	6.71761	1.84731e-11	9.75188e-09
Gpkow	2012.43	-0.893837	0.133609	-6.68996	2.23228e-11	1.13913e-08
Fgf13	348.995	-2.70392	0.405972	-6.66036	2.73162e-11	1.34573e-08
Slc25a24	99.8102	1.79287	0.269359	6.65605	2.81294e-11	1.34573e-08
Fam120c	441.302	-1.72876	0.265223	-6.51814	7.11843e-11	3.3023e-08
Rpl36a	24042.5	-0.829547	0.128121	-6.4747	9.5001e-11	4.19365e-08
Chd3	2416.84	-1.7422	0.269136	-6.47331	9.58767e-11	4.19365e-08
Zc4h2	441.714	-1.45933	0.225713	-6.46544	1.01007e-10	4.21709e-08
Ybx2	557.117	1.64685	0.25477	6.46407	1.01925e-10	4.21709e-08
Rcbtb2	1891.05	-0.889795	0.137782	-6.45798	1.06108e-10	4.21709e-08
Cask	2056.86	-1.72907	0.26782	-6.45611	1.07431e-10	4.21709e-08
Slc25a5	40009.2	-1.18863	0.184466	-6.4436	1.1667e-10	4.46527e-08
Hprt	9425.19	-1.18457	0.186943	-6.33655	2.34972e-10	8.77362e-08
Atp2a3	715.129	2.84816	0.450915	6.31641	2.67707e-10	9.71574e-08
Timp1	2595.43	-1.57572	0.249582	-6.31344	2.72896e-10	9.71574e-08
Slc25a14	320.922	-1.6649	0.264599	-6.29217	3.13058e-10	1.08923e-07
Atp1b2	779.455	1.86981	0.298149	6.27141	3.57795e-10	1.21722e-07
Ttc12	332.193	1.79369	0.286868	6.25268	4.03478e-10	1.34279e-07
Lamc2	1241.04	1.59589	0.255614	6.24333	4.28351e-10	1.39524e-07
Slc28a1	2122.08	-0.917056	0.147345	-6.22386	4.85061e-10	1.54704e-07
Ubl4a	926.341	-1.13897	0.183148	-6.21884	5.00843e-10	1.56001e-07
Cald1	1151.04	2.48183	0.399255	6.21615	5.09507e-10	1.56001e-07
Eno3	843.475	2.2411	0.361068	6.20686	5.40538e-10	1.62257e-07
Chm	2695	-1.1214	0.181008	-6.19529	5.81784e-10	1.71279e-07
Siah1b	2477.22	-1.28548	0.207785	-6.1866	6.14745e-10	1.77568e-07
Kdm6a	4847.01	-1.13332	0.18359	-6.17311	6.69577e-10	1.89825e-07
Alg13	25488	-1.04829	0.170536	-6.14708	7.89238e-10	2.19681e-07
Slc10a3	411.251	-1.6609	0.270558	-6.13878	8.31567e-10	2.2733e-07
Prps1	11841.7	-1.72433	0.281199	-6.13207	8.67446e-10	2.32978e-07
Eif2s3x	12114.1	-1.31132	0.214252	-6.12044	9.3318e-10	2.46311e-07
Ngfr	1951.91	-1.17017	0.191508	-6.11029	9.94529e-10	2.55146e-07
2210013O21Rik	760.252	-1.81541	0.29715	-6.10941	9.99983e-10	2.55146e-07
Ammecr1	583.151	-1.39686	0.228987	-6.10019	1.0594e-09	2.65874e-07
Ryr3	153.038	2.47492	0.407518	6.07315	1.25426e-09	3.09702e-07
Hpca	140.141	1.80338	0.297106	6.06982	1.2805e-09	3.11161e-07
Acan	450.329	1.46512	0.241769	6.06	1.36119e-09	3.256e-07
Prkx	1471.03	-1.3599	0.228012	-5.96415	2.45913e-09	5.79183e-07
Zfp280c	2441.95	-1.63521	0.274294	-5.96152	2.49908e-09	5.79673e-07
1700057H21Rik	219.653	-2.93092	0.49371	-5.93652	2.91135e-09	6.65223e-07
Tsr2	2678.39	-1.39701	0.235878	-5.92258	3.16934e-09	7.13522e-07
Sulf1	826.025	-2.76269	0.467053	-5.91515	3.31568e-09	7.35649e-07
9930012K11Rik	203.378	1.18357	0.200192	5.91217	3.37621e-09	7.38376e-07
Fmr1	6597.32	-1.30406	0.221833	-5.87856	4.13857e-09	8.92357e-07
Rhox2a	79.2327	-9.03979	1.54122	-5.86535	4.48179e-09	9.5294e-07
Cdo1	599.394	2.45944	0.420057	5.855	4.77016e-09	1.00036e-06
Cox7b	12497.4	-1.04606	0.180484	-5.79588	6.79624e-09	1.406e-06
Fgd5	98.1771	1.99237	0.345292	5.7701	7.92236e-09	1.61711e-06
Pxdn	431.336	1.25489	0.21757	5.76772	8.03503e-09	1.61853e-06
D630039A03Rik	1207.49	-1.75448	0.304323	-5.7652	8.15622e-09	1.62161e-06
Tmem109	1375.09	-1.37979	0.239573	-5.75936	8.44352e-09	1.6572e-06
C77370	2159.57	-1.116	0.1945	-5.73779	9.59206e-09	1.8588e-06
Otx2	289.623	-2.67534	0.467504	-5.7226	1.04907e-08	2.00753e-06
Fmn1	207.657	1.37213	0.23998	5.71768	1.07989e-08	2.04099e-06
Abcb7	4428.73	-1.17496	0.205698	-5.71208	1.11602e-08	2.06574e-06
Fam221a	285.501	-2.39397	0.41915	-5.71148	1.11997e-08	2.06574e-06
Tab3	2438.61	-1.06191	0.186	-5.7092	1.13508e-08	2.06869e-06
Idh3g	10646.8	-1.04456	0.183111	-5.70453	1.16666e-08	2.10123e-06
Anxa5	279.79	2.63963	0.462929	5.70202	1.18397e-08	2.1076e-06
Slc22a7	157.275	1.74054	0.305736	5.69297	1.24851e-08	2.19694e-06
A930004D18Rik	586.863	-2.1477	0.378512	-5.67406	1.39456e-08	2.42573e-06
Wdr76	2374.67	-0.521913	0.0920134	-5.67214	1.41022e-08	2.42573e-06
Fbln2	332.261	-2.00897	0.354961	-5.65969	1.51649e-08	2.57955e-06
Tbc1d25	2355.16	-1.438	0.254704	-5.64576	1.64451e-08	2.76658e-06
Rps4x	73382.5	-0.725191	0.128553	-5.64119	1.68882e-08	2.78596e-06
Pdk3	2355.03	-1.17713	0.20868	-5.64082	1.69243e-08	2.78596e-06
Ncam1	1688.9	-0.990337	0.175745	-5.63509	1.74967e-08	2.84954e-06
Atp1a4	23.8904	4.72822	0.839658	5.63112	1.79044e-08	2.88525e-06
Elk1	2749.1	-1.25285	0.222831	-5.62243	1.88292e-08	3.00267e-06
Chrnb1	145.265	1.92434	0.343333	5.60489	2.08386e-08	3.27812e-06
Rpl10	39321.7	-0.893503	0.159449	-5.60368	2.09848e-08	3.27812e-06
Gpc3	4808.14	-1.73936	0.310508	-5.60166	2.12314e-08	3.28315e-06
Nhsl2	292.953	-1.90636	0.340453	-5.59949	2.14987e-08	3.29123e-06
Slamf6	80.0295	-3.62747	0.651138	-5.57097	2.53318e-08	3.83965e-06
Snx12	2553.34	-0.878979	0.157854	-5.5683	2.57236e-08	3.86081e-06
Neo1	4369.31	-1.13701	0.204394	-5.56283	2.6544e-08	3.94526e-06
Btbd6	498.726	0.857606	0.154269	5.55916	2.71075e-08	3.98906e-06
Hspa12a	146.238	2.38561	0.429257	5.55754	2.73598e-08	3.98906e-06
Nlrx1	202.416	1.0979	0.198578	5.52883	3.22382e-08	4.65599e-06
Cbr4	372.993	1.38756	0.251326	5.52093	3.37203e-08	4.82452e-06
Aifm1	6487.05	-1.26073	0.228456	-5.51848	3.41936e-08	4.83413e-06
Ubqln2	6220.65	-1.36192	0.246844	-5.51733	3.4419e-08	4.83413e-06
Lage3	2399.96	-1.05727	0.192032	-5.50572	3.67653e-08	5.11672e-06
Il6st	3497.4	-1.02604	0.186525	-5.50081	3.78061e-08	5.19228e-06
Akap17b	1139.4	-1.25393	0.227989	-5.49997	3.79865e-08	5.19228e-06
Zdhhc23	122.504	-1.37063	0.250043	-5.48158	4.21545e-08	5.711e-06
Zfp41	866.419	1.08424	0.198088	5.47352	4.41194e-08	5.92476e-06
Klf8	3639.65	-0.893023	0.163621	-5.45787	4.81868e-08	6.40889e-06
Tbx20	206.307	1.71152	0.313667	5.4565	4.85617e-08	6.40889e-06
Taf1	7682.97	-1.07228	0.196879	-5.44637	5.14074e-08	6.72646e-06
Ankrd44	160.653	2.42934	0.446323	5.44302	5.23858e-08	6.79639e-06
Arhgef10	186.97	2.44205	0.449653	5.43096	5.60507e-08	7.18769e-06
P3h4	248.501	1.54373	0.284295	5.43004	5.63409e-08	7.18769e-06
Mllt10	5862.34	-0.664125	0.122404	-5.4257	5.77288e-08	7.30388e-06
1700013H16Rik	801.099	-6.59242	1.21628	-5.42015	5.95494e-08	7.47248e-06
Klhl3	48.9043	2.12959	0.394247	5.40165	6.60291e-08	8.21821e-06
Emd	6163.77	-1.3865	0.257239	-5.38994	7.04796e-08	8.68991e-06
Lrch2	955.62	-1.12492	0.208755	-5.38874	7.09542e-08	8.68991e-06
Clcn5	1101.58	-2.22743	0.413471	-5.38716	7.15781e-08	8.69674e-06
Kdm5c	14986.1	-1.05061	0.196337	-5.35107	8.74362e-08	1.05399e-05
E2f1	3573.09	-0.811482	0.152077	-5.336	9.50207e-08	1.13646e-05
Timm8a1	675.162	-1.33988	0.251173	-5.3345	9.58097e-08	1.13702e-05
Glis3	321.601	-1.67578	0.31432	-5.33144	9.74375e-08	1.14744e-05
Zadh2	208.539	2.00657	0.377105	5.32099	1.03207e-07	1.20223e-05
Haus7	2060.29	-0.955739	0.179644	-5.32019	1.03661e-07	1.20223e-05
Tcea1	6324.78	-0.685578	0.128914	-5.31811	1.04851e-07	1.20689e-05
Slc25a12	2334.1	-0.75756	0.142552	-5.31428	1.07082e-07	1.22337e-05
Apcdd1	1851.49	-3.034	0.571924	-5.3049	1.12735e-07	1.27842e-05
Sec31b	119.499	1.73596	0.327915	5.29393	1.19718e-07	1.34761e-05
Ebp	3166	-1.71346	0.324769	-5.27593	1.32087e-07	1.476e-05
Pin4	1834.07	-1.33005	0.252622	-5.26498	1.40204e-07	1.55534e-05
Cntfr	189.371	2.29392	0.435811	5.26357	1.41288e-07	1.55609e-05
Spic	815.799	-2.37633	0.451605	-5.26197	1.4252e-07	1.55845e-05
Hlcs	329.154	1.18165	0.224973	5.25241	1.5012e-07	1.62992e-05
Itpka	1223.64	-1.22233	0.232991	-5.24625	1.55225e-07	1.67348e-05
Fancb	903.907	-1.20228	0.230463	-5.21682	1.82024e-07	1.94867e-05
Myl3	62.3161	3.86501	0.741615	5.2116	1.87215e-07	1.99033e-05
Uxt	1185.69	-0.734154	0.140999	-5.2068	1.9213e-07	2.02849e-05
Huwe1	30505.5	-1.09746	0.211404	-5.1913	2.08832e-07	2.18973e-05
Megf6	222.916	1.70765	0.329101	5.18884	2.11603e-07	2.2037e-05
Notch4	1539.94	-1.77798	0.342935	-5.1846	2.16474e-07	2.23919e-05
Bcap31	7785.48	-1.26204	0.243747	-5.17764	2.24712e-07	2.30881e-05
Ebag9	327.692	0.878493	0.169778	5.17437	2.28676e-07	2.33386e-05
Med14	2987.06	-1.02265	0.19779	-5.17036	2.33643e-07	2.36877e-05
Maged1	11479.9	-0.984134	0.190473	-5.16679	2.38153e-07	2.39861e-05
Cdk16	10577.8	-1.0923	0.211461	-5.1655	2.39794e-07	2.39935e-05
Cdc25b	1330.28	0.590326	0.114521	5.15475	2.53964e-07	2.52463e-05
Gatb	901.386	0.75111	0.14604	5.1432	2.70105e-07	2.66777e-05
Uba1	46557.3	-1.07973	0.210352	-5.13295	2.85234e-07	2.79913e-05
Tspyl2	3218.49	-1.43479	0.27968	-5.13012	2.89563e-07	2.81909e-05
Ftsj1	2261.13	-0.887301	0.17299	-5.12922	2.90951e-07	2.81909e-05
Gas2l3	1423.34	0.564595	0.11018	5.12428	2.9867e-07	2.87569e-05
Pir	1488.32	-0.956872	0.1871	-5.11422	3.15033e-07	3.01427e-05
Glod5	374.326	-1.89011	0.369788	-5.11135	3.19866e-07	3.04151e-05
Lin28b	704.907	-1.59168	0.31191	-5.10302	3.34268e-07	3.15884e-05
Pbdc1	5597.86	-0.903832	0.17788	-5.08114	3.75179e-07	3.52369e-05
Ndufb10	2847.94	-0.836736	0.164786	-5.07772	3.81995e-07	3.56583e-05
Irak1	4767.93	-1.34248	0.264741	-5.07093	3.95878e-07	3.67303e-05
Nfe2	86.4136	-3.50645	0.692027	-5.06693	4.04293e-07	3.70942e-05
Ak3	180.904	2.13442	0.421259	5.06676	4.04646e-07	3.70942e-05
Abcc2	44.1411	-2.61077	0.51615	-5.05816	4.23329e-07	3.85759e-05
Cd4	52.5842	-4.25137	0.842647	-5.04526	4.52896e-07	4.1026e-05
Diap2	2075.75	-1.48629	0.294852	-5.04078	4.63632e-07	4.16713e-05
Ago1	5055.48	-0.388236	0.0770305	-5.04003	4.65464e-07	4.16713e-05
Adam19	4751.49	-1.49334	0.296368	-5.03882	4.68419e-07	4.1692e-05
Mapk7	2442.62	0.861459	0.171006	5.03761	4.71391e-07	4.1714e-05
Mecp2	1865.22	-1.06809	0.212171	-5.03413	4.80032e-07	4.22345e-05
Prdx4	2908.49	-1.11118	0.221169	-5.02415	5.05674e-07	4.42364e-05
Ccdc106	142.572	1.50948	0.300551	5.02237	5.1039e-07	4.43953e-05
Chn1	1395.92	-0.937226	0.18675	-5.01862	5.20452e-07	4.50147e-05
Igfbp5	51.7563	-2.62481	0.523777	-5.01131	5.40597e-07	4.64943e-05
Atp6ap1	5432.83	-1.24974	0.250679	-4.98543	6.18252e-07	5.26528e-05
Zrsr2	4567.25	-1.31056	0.262891	-4.98517	6.1908e-07	5.26528e-05
Dppa3	1612.16	-2.17097	0.436082	-4.97835	6.41301e-07	5.42413e-05
Ube2a	3281.35	-1.29177	0.259731	-4.9735	6.57558e-07	5.53107e-05
Tesk2	1124.84	-1.13558	0.228601	-4.96751	6.7818e-07	5.67143e-05
Trabd	842.5	0.961396	0.193575	4.96652	6.81654e-07	5.67143e-05
Cflar	94.316	2.17027	0.43772	4.95811	7.1182e-07	5.86761e-05
Ctps2	1334.72	-0.708123	0.14283	-4.95782	7.12898e-07	5.86761e-05
Pgk1	38476.5	-1.20873	0.243905	-4.95572	7.20615e-07	5.89941e-05
Txlng	3695.58	-1.03745	0.209645	-4.94859	7.47523e-07	6.08714e-05
Baz2a	19708.8	-0.54472	0.110219	-4.94218	7.7255e-07	6.25765e-05
Satb1	117.683	2.48432	0.503533	4.93377	8.0658e-07	6.47022e-05
Plxna3	978.552	-1.10372	0.22373	-4.93328	8.08593e-07	6.47022e-05
Atrx	19119.7	-0.991641	0.201039	-4.93259	8.11472e-07	6.47022e-05
Rhox9	321.815	-3.47048	0.705176	-4.92143	8.59126e-07	6.81469e-05
Rbm41	1097.26	-1.20891	0.245776	-4.91872	8.71107e-07	6.87412e-05
Tbl1x	4055.99	-1.01723	0.20722	-4.90894	9.15694e-07	7.1889e-05
Fancm	5249.39	-0.931904	0.190132	-4.90135	9.5181e-07	7.39391e-05
Gstt3	166.777	1.7711	0.361439	4.90012	9.5779e-07	7.39391e-05
H1f0	2781.76	1.51779	0.309765	4.89979	9.59371e-07	7.39391e-05
Dlg3	1855.58	-0.764621	0.156063	-4.89943	9.61127e-07	7.39391e-05
Car12	74.9526	-2.50856	0.512689	-4.89295	9.93364e-07	7.60371e-05
Trap1a	11814.2	-1.1043	0.225938	-4.8876	1.0207e-06	7.77409e-05
Ubd	1044.45	1.51694	0.310764	4.88131	1.05383e-06	7.96445e-05
Gla	1145.2	-1.17762	0.241314	-4.88004	1.06064e-06	7.96445e-05
Scly	533.546	0.903044	0.185063	4.87965	1.06276e-06	7.96445e-05
Naa10	4709.56	-1.11187	0.227892	-4.87895	1.0665e-06	7.96445e-05
Pank1	1319.84	-0.699629	0.143588	-4.87247	1.10209e-06	8.19027e-05
Kif4	4392.15	-0.962026	0.197877	-4.86173	1.16363e-06	8.60579e-05
Jph3	44.9691	2.12943	0.438812	4.85272	1.2178e-06	8.96311e-05
Rpl39	15503.5	-0.731226	0.150963	-4.84373	1.27423e-06	9.33358e-05
Helz2	62.8133	1.35351	0.27994	4.835	1.33144e-06	9.70622e-05
Las1l	10799.3	-1.01945	0.211017	-4.83115	1.35746e-06	9.84901e-05
Lsr	816.393	1.62903	0.337425	4.82783	1.38032e-06	9.96762e-05
Nkap	2085.89	-0.979751	0.203118	-4.82356	1.41018e-06	0.000101354
Zfp94	130.287	1.08666	0.226017	4.80784	1.52567e-06	0.000109142
Gnl3l	9191.44	-1.12249	0.233598	-4.80521	1.54589e-06	0.000110075
Zbtb42	39.3406	1.63222	0.339924	4.80171	1.57315e-06	0.000111497
2700046A07Rik	24.0177	-6.39402	1.33372	-4.79411	1.63397e-06	0.000115231
Cyb561a3	490.588	0.85033	0.177401	4.79326	1.64089e-06	0.000115231
Nxt2	805.122	-1.97102	0.411342	-4.79168	1.6539e-06	0.000115614
Smc1b	796.888	-2.39578	0.500612	-4.7857	1.7039e-06	0.000118569
Necab2	378.474	1.76361	0.368608	4.7845	1.71412e-06	0.000118739
Specc1	472.327	1.27844	0.267264	4.78342	1.72339e-06	0.000118844
Nudt16	46.4367	2.17904	0.45609	4.77765	1.77353e-06	0.000121512
Rhpn2	2942.8	-1.27004	0.265856	-4.77715	1.77796e-06	0.000121512
Amigo2	85.349	1.74556	0.3655	4.77581	1.78985e-06	0.000121781
Poll	761.489	0.535254	0.112204	4.77037	1.83888e-06	0.000123581
Capn7	1605.97	-0.676564	0.141851	-4.76954	1.84648e-06	0.000123581
Ciz1	840.354	0.93488	0.196042	4.76877	1.85353e-06	0.000123581
Rian	7966.03	2.35746	0.494407	4.76825	1.8583e-06	0.000123581
Gjb1	68.4305	-1.95662	0.410428	-4.76727	1.86735e-06	0.000123581
Adat2	970.749	-1.00037	0.209848	-4.76712	1.86876e-06	0.000123581
Cnksr3	2584.13	-1.6546	0.347117	-4.76669	1.87281e-06	0.000123581
Lrrc1	457.744	1.26146	0.264847	4.76296	1.90772e-06	0.000125344
Hsd17b10	4205.61	-0.961637	0.202038	-4.75969	1.93892e-06	0.00012685
Spock1	20.0651	3.29699	0.693207	4.75615	1.97324e-06	0.000128546
Mageh1	413.69	-1.24816	0.262651	-4.75218	2.01239e-06	0.000130541
Arih2	9743.95	-1.09625	0.230799	-4.74982	2.03598e-06	0.000131514
Hnrnph2	5829.54	-1.15382	0.24298	-4.74859	2.04836e-06	0.00013162
Upf3b	3378.29	-0.91624	0.192976	-4.74796	2.05482e-06	0.00013162
AF357359	128.127	2.65155	0.558798	4.74509	2.08416e-06	0.000132517
Rgp1	1614.58	0.723272	0.152432	4.7449	2.08613e-06	0.000132517
Cdkn2a	457.702	-2.26991	0.478501	-4.74379	2.09758e-06	0.000132694
Plekhg6	183.784	2.01621	0.425115	4.74274	2.10845e-06	0.000132833
Micall1	608.416	1.13849	0.240144	4.74088	2.12788e-06	0.000133507
Zfp275	2215.97	-1.52885	0.322718	-4.73742	2.16453e-06	0.000135252
Rps6ka6	4298.89	-1.29193	0.272765	-4.73641	2.17534e-06	0.000135375
Abcc5	8089.61	-0.495028	0.104611	-4.73208	2.22229e-06	0.000137737
Phf8	2897.95	-0.817477	0.173109	-4.72232	2.33169e-06	0.000143935
Fggy	127.569	2.57037	0.544436	4.72117	2.34496e-06	0.000144173
Fam183b	82.9492	-2.40442	0.509598	-4.71827	2.37861e-06	0.000145656
Bin2	603.981	1.6413	0.34805	4.7157	2.40884e-06	0.00014692
Kpna6	6908.78	-0.385537	0.0818042	-4.71292	2.44188e-06	0.000148344
Cnnm4	260.438	0.914232	0.194164	4.70856	2.49473e-06	0.000150956
1810030O07Rik	2766.22	-0.763909	0.162782	-4.69285	2.6943e-06	0.000162092
Nabp1	1174.85	1.52989	0.326035	4.69242	2.69995e-06	0.000162092
Rbmx2	1521.09	-0.993988	0.211912	-4.69056	2.72459e-06	0.000162932
Itgb1	9321.88	-1.23265	0.263031	-4.68633	2.78147e-06	0.00016522
Usp9x	25821.7	-0.880033	0.187796	-4.68611	2.78443e-06	0.00016522
Suclg2	2293.08	0.862922	0.184279	4.6827	2.83121e-06	0.000167347
Gsr	7711.58	-0.909415	0.194556	-4.67432	2.94935e-06	0.00017366
Tktl1	65.1378	-2.59668	0.556186	-4.66873	3.03072e-06	0.000177768
Wee1	3734.81	-0.415712	0.0891357	-4.66381	3.10407e-06	0.000181375
Zmym4	4475.28	-0.50174	0.107671	-4.65993	3.16315e-06	0.000184124
Fam83g	333.096	1.08803	0.233589	4.65787	3.19495e-06	0.000185271
Pdzd4	2613.06	-1.81463	0.389859	-4.65458	3.24641e-06	0.000187545
Fgf23	44.5059	-2.24521	0.482499	-4.6533	3.26659e-06	0.000188001
Cd200	353.455	-3.33905	0.717698	-4.65244	3.28026e-06	0.00018808
Rgs20	9.61403	3.57815	0.769431	4.65039	3.31316e-06	0.000189258
Ubn1	1345.16	-0.658028	0.141532	-4.64932	3.33037e-06	0.000189534
Slfn5	21.9503	2.99284	0.646485	4.62939	3.66737e-06	0.00020794
H2-Q4	223.287	1.10541	0.239133	4.62257	3.79015e-06	0.000214108
Nxf2	39.1509	-3.81536	0.825611	-4.62126	3.81415e-06	0.000214672
Agk	1815	-0.577218	0.124981	-4.61843	3.86654e-06	0.000216824
Pex6	844.653	0.70658	0.153157	4.61343	3.96076e-06	0.000221297
Top1mt	239.121	0.831565	0.180611	4.60418	4.14091e-06	0.000230521
Lpp	491.146	1.61258	0.351194	4.5917	4.39651e-06	0.000243863
Crygd	451.034	-3.80601	0.829028	-4.59092	4.41289e-06	0.000243888
Aoc3	121.83	-1.20016	0.261597	-4.58782	4.47896e-06	0.000246649
Mfsd9	61.4693	2.15254	0.469683	4.58297	4.58421e-06	0.00025154
Ifitm2	14286.5	-0.456768	0.0997065	-4.58112	4.62495e-06	0.000252869
Kdelr3	1217.25	1.8796	0.410403	4.57988	4.65234e-06	0.000253462
Cmc1	325.89	1.46893	0.321023	4.57579	4.74428e-06	0.000257528
Arxes1	563.643	-1.21082	0.264656	-4.57507	4.76063e-06	0.000257528
Mbd2	584.565	1.14879	0.251172	4.57371	4.79169e-06	0.000258296
Gnb1	18803	-0.380854	0.0833448	-4.56962	4.88609e-06	0.00026246
Slc30a2	523.61	1.36096	0.297993	4.5671	4.94519e-06	0.000264706
Unc5a	97.874	2.0354	0.44691	4.55438	5.25399e-06	0.000280256
Gspt2	1079.45	-1.41221	0.310251	-4.55182	5.31833e-06	0.000282703
Per3	119.344	1.80632	0.397139	4.54834	5.4071e-06	0.000285685
Ethe1	409.112	0.998693	0.219582	4.54816	5.41176e-06	0.000285685
Slc7a3	10848.5	-1.26878	0.279157	-4.54503	5.49279e-06	0.000288966
AI427809	88.5079	-1.68134	0.370507	-4.53793	5.6808e-06	0.000297833
Fam92a	923.489	-1.00532	0.221795	-4.53266	5.82448e-06	0.000304324
Carhsp1	2117.42	0.84552	0.186785	4.5267	5.99119e-06	0.00031197
Nudt14	355.109	1.21521	0.26855	4.52506	6.03784e-06	0.00031237
St5	2136.41	-0.908442	0.200761	-4.525	6.03969e-06	0.00031237
Gripap1	1252.25	-0.863749	0.191071	-4.52056	6.1675e-06	0.000317906
Pkd1l2	666.967	-1.39069	0.307948	-4.51599	6.30229e-06	0.000323764
Mcf2	4568.77	-1.02871	0.227919	-4.51349	6.37691e-06	0.000326502
Nudt7	32.7797	2.81935	0.624754	4.51273	6.39984e-06	0.000326584
Tkfc	998.482	0.699715	0.155086	4.5118	6.428e-06	0.000326884
Mlycd	102.66	1.30543	0.289379	4.51113	6.44842e-06	0.000326884
Rnf157	225.304	1.82128	0.404038	4.50769	6.55358e-06	0.000331118
Gnao1	55.9953	1.72599	0.383097	4.50535	6.6264e-06	0.000333696
Adck5	952.551	-0.648249	0.144048	-4.50024	6.7876e-06	0.000340152
Sms	5106.38	-1.5106	0.335698	-4.49988	6.79904e-06	0.000340152
Cntnap2	429.788	-1.3382	0.297512	-4.49796	6.86093e-06	0.00034213
Lpin3	290.149	1.71064	0.380477	4.49603	6.92325e-06	0.000344117
Fkbp6	1425.79	-2.55264	0.567854	-4.49524	6.94901e-06	0.000344279
Pcyt1b	4453.72	-1.38264	0.308245	-4.48553	7.2733e-06	0.000359184
Brwd3	1752.82	-0.935461	0.208722	-4.48185	7.39974e-06	0.000364253
Alox12e	71.7699	-3.31108	0.739588	-4.47693	7.57253e-06	0.000370895
Acadl	815.144	0.945242	0.21115	4.47663	7.58313e-06	0.000370895
Nkrf	2084.57	-1.24961	0.27926	-4.47473	7.6509e-06	0.000373018
Nrep	265.057	2.10634	0.47091	4.47292	7.71584e-06	0.00037499
Rhox5	10975.4	-2.51171	0.562012	-4.46913	7.85379e-06	0.000380486
Mfsd12	661.055	-1.10344	0.247041	-4.46663	7.94625e-06	0.000382573
Arhgef16	303.886	1.95767	0.43829	4.46661	7.94684e-06	0.000382573
C8g	60.6735	1.92665	0.431782	4.46209	8.11641e-06	0.000389512
Abhd2	984.543	-0.832824	0.186918	-4.45555	8.36786e-06	0.000400324
Wdpcp	75.9129	1.46128	0.328443	4.44911	8.62281e-06	0.000411236
Acot9	4953.05	-0.802582	0.180457	-4.4475	8.68768e-06	0.000413043
Mettl7a1	347.415	1.07988	0.243141	4.44139	8.93798e-06	0.000423627
Pex3	1547.83	-0.908311	0.204682	-4.43767	9.09397e-06	0.00042969
Cenph	1975.56	-0.480779	0.108424	-4.43425	9.23951e-06	0.000435224
Gpx1	13892.7	-0.81329	0.183468	-4.43287	9.29888e-06	0.000436677
Zfp59	2053.22	-0.550937	0.124344	-4.43075	9.39051e-06	0.000439631
Slit2	464.339	-1.55937	0.352016	-4.42983	9.43083e-06	0.000440172
Bhlhb9	2175.26	-1.07979	0.243802	-4.42895	9.46918e-06	0.000440619
Ptrf	666.612	1.74526	0.394456	4.42449	9.66722e-06	0.000448471
Endov	343.094	0.81023	0.183374	4.41845	9.94112e-06	0.000459784
Ap3m2	206.006	-1.45522	0.329629	-4.41471	1.01144e-05	0.000466388
BC003331	872.629	0.470882	0.106683	4.41385	1.01547e-05	0.000466843
Fgd1	12273.2	-1.15052	0.260821	-4.41114	1.02829e-05	0.000468932
Rhox1	401.689	-4.43043	1.00451	-4.41056	1.03105e-05	0.000468932
Magee1	262.553	-1.9524	0.44268	-4.4104	1.03179e-05	0.000468932
Kctd6	1181.34	-0.83523	0.189382	-4.4103	1.03227e-05	0.000468932
Art5	99.087	1.7625	0.399942	4.4069	1.04862e-05	0.000474949
Pls3	3691.34	-1.30625	0.297301	-4.39371	1.11432e-05	0.000503221
Dnah17	114.657	2.40305	0.547044	4.3928	1.11902e-05	0.000503854
Acap1	309.825	1.60821	0.366257	4.39093	1.12865e-05	0.000505646
Fam184b	83.9327	-1.53832	0.350354	-4.39075	1.1296e-05	0.000505646
C330007P06Rik	2202.57	-0.970118	0.221051	-4.38865	1.14054e-05	0.000509055
Ptch1	1566.36	-0.534115	0.121822	-4.38438	1.16315e-05	0.000517637
Zmynd11	1720.7	-0.531815	0.121359	-4.38217	1.17501e-05	0.000521399
4930519F16Rik	97.1993	-1.21817	0.278031	-4.38141	1.17916e-05	0.000521726
Fbxo2	335.654	1.25844	0.287547	4.37648	1.20611e-05	0.000532115
Mageb16	985.114	-0.98769	0.225971	-4.37086	1.23757e-05	0.000544424
Mpp2	247.883	1.54308	0.354988	4.34684	1.38116e-05	0.000605848
Sowahc	244.242	0.837072	0.192888	4.33968	1.4269e-05	0.000624125
Mmp2	158.453	1.58325	0.364917	4.33864	1.43365e-05	0.000625294
Syt17	18.1918	1.93528	0.446201	4.33724	1.44286e-05	0.000627521
Cd79b	91.7214	1.65374	0.381406	4.3359	1.45165e-05	0.000629557
Mgarp	352.954	1.14141	0.263433	4.33283	1.47203e-05	0.000636591
Ccdc28b	171.931	0.92792	0.214528	4.32541	1.52247e-05	0.00065655
Six4	2000.3	-1.01153	0.233992	-4.32292	1.53976e-05	0.00066214
Lemd2	1827.28	-0.761045	0.176205	-4.31908	1.5668e-05	0.000671882
Rbakdn	40.4628	2.35972	0.546659	4.31662	1.58434e-05	0.000676092
Yes1	5523.42	-0.685628	0.15884	-4.31647	1.58545e-05	0.000676092
Xist	392.696	-2.76438	0.640695	-4.31467	1.59845e-05	0.00067974
Gltp	3884.31	-0.48832	0.113349	-4.3081	1.64661e-05	0.000698281
Fam50a	4533.5	-0.905849	0.210367	-4.30604	1.662e-05	0.000702861
Tob2	1417.56	-0.696453	0.161842	-4.30329	1.68282e-05	0.000709706
Cox20	198.492	-1.40509	0.326655	-4.30146	1.69673e-05	0.000711932
Pramel7	1685.97	-3.33125	0.774565	-4.3008	1.70179e-05	0.000711932
Gulp1	117.135	2.09438	0.486978	4.30077	1.70205e-05	0.000711932
Tshz3	100.693	1.2357	0.287563	4.29715	1.73008e-05	0.000719074
Wdr44	923.593	-1.13244	0.263549	-4.2969	1.73207e-05	0.000719074
Zbp1	60.4515	1.37047	0.318955	4.29675	1.73322e-05	0.000719074
Hps1	800.131	1.05357	0.245371	4.29378	1.75657e-05	0.000726793
Idnk	308.617	0.945515	0.220292	4.2921	1.76991e-05	0.000730338
Azi2	1383.65	0.731747	0.170644	4.28815	1.80169e-05	0.000740293
Ptprg	3022.63	-0.712495	0.166164	-4.2879	1.80371e-05	0.000740293
Cutc	175.446	0.796581	0.186098	4.28045	1.8652e-05	0.000763483
2010107G12Rik	55.4001	-2.82464	0.660175	-4.27862	1.88057e-05	0.000767723
Ica1l	23.2614	-2.77455	0.649416	-4.27238	1.93397e-05	0.00078653
Tuba3b	127.462	-3.90346	0.913723	-4.27204	1.93691e-05	0.00078653
Nagk	366.949	0.667861	0.156399	4.27023	1.95269e-05	0.000790838
Naa40	6196.6	-0.457384	0.107258	-4.26433	2.00504e-05	0.000809897
Rad54l2	4617.66	-0.401905	0.0943362	-4.26034	2.04113e-05	0.000822308
Galr2	27.3254	2.69626	0.633189	4.25822	2.06063e-05	0.000827983
Krt19	227.596	2.39497	0.562783	4.25558	2.0851e-05	0.000835622
Cstf2	8165.67	-0.807236	0.189798	-4.25314	2.10795e-05	0.000842574
Ggt1	387.066	1.0522	0.247637	4.24897	2.14755e-05	0.000856169
Irf8	17.5093	3.04074	0.716057	4.24651	2.17123e-05	0.000863361
Camta2	538.782	0.996456	0.234801	4.24382	2.19744e-05	0.00087152
Utp14a	5486.02	-1.00453	0.236759	-4.24286	2.20691e-05	0.000873014
Iqsec2	337.075	-1.24079	0.292523	-4.24168	2.21855e-05	0.000874349
Adssl1	102.252	2.6086	0.615038	4.24136	2.22171e-05	0.000874349
Mtcl1	3079.43	0.656516	0.154876	4.23898	2.24535e-05	0.000879358
Mks1	857.112	0.830391	0.195897	4.23893	2.24593e-05	0.000879358
Hormad1	1177.45	-1.93615	0.457109	-4.23564	2.27901e-05	0.000890036
Clcn4-2	455.955	0.862454	0.203717	4.2336	2.29982e-05	0.000895876
Ptprj	1146.39	-1.29699	0.306443	-4.23239	2.31222e-05	0.00089842
Abca1	1024.89	-1.60406	0.379318	-4.2288	2.34938e-05	0.000908476
Meg3	7644.81	2.30834	0.545868	4.22875	2.34997e-05	0.000908476
Trim63	222.273	2.30985	0.546627	4.22564	2.38262e-05	0.00091878
Dusp10	153.685	1.64611	0.389873	4.22216	2.41975e-05	0.000930753
Slc7a1	8259.61	-0.745698	0.176697	-4.22022	2.44065e-05	0.000936437
Colgalt2	60.8011	-2.07368	0.491434	-4.21965	2.44681e-05	0.000936454
Atp8b2	4139.95	-0.734494	0.174152	-4.21754	2.46979e-05	0.00093901
2010-09-01	675.366	0.792675	0.187955	4.21737	2.47167e-05	0.00093901
Spin2c	143.243	-1.25712	0.298089	-4.21727	2.47281e-05	0.00093901
Magea4	113.704	-3.55001	0.841875	-4.21679	2.47802e-05	0.00093901
Uxs1	1081.02	-0.703884	0.167023	-4.2143	2.50553e-05	0.000947091
Rhox6	313.83	-2.78439	0.661839	-4.20705	2.58728e-05	0.000975584
Hmgb3	1330.91	-1.32261	0.314492	-4.20553	2.60469e-05	0.000979735
Phf6	1799.41	-1.07233	0.255106	-4.20348	2.62837e-05	0.000984687
Pgrmc1	5664.26	-1.21332	0.288661	-4.20328	2.63072e-05	0.000984687
Nt5dc1	429.851	0.994954	0.23684	4.20096	2.65783e-05	0.000992409
Naglu	83.612	1.87372	0.446252	4.1988	2.68332e-05	0.000999486
Arhgap30	477.939	1.53816	0.366507	4.19682	2.70684e-05	0.0010058
Klhl15	298.967	-1.56052	0.371925	-4.19578	2.71931e-05	0.00100799
Rbms2	5056.7	-0.780435	0.186037	-4.19506	2.72805e-05	0.00100879
Cdk2	5746.22	-0.5433	0.129604	-4.19201	2.76491e-05	0.00101912
Cetn2	2016.42	-0.893532	0.213178	-4.19148	2.77145e-05	0.00101912
Rims1	252.065	-2.59066	0.61821	-4.19057	2.7825e-05	0.00101912
Rasd1	22.2315	2.49344	0.595013	4.19056	2.78262e-05	0.00101912
BC064078	159.739	-2.29235	0.547493	-4.18699	2.82676e-05	0.00103281
Eda	436.065	-1.55933	0.372745	-4.18337	2.87222e-05	0.00104451
Wdr5	14830.2	-0.494912	0.118305	-4.18335	2.87243e-05	0.00104451
Bex2	2706.95	-1.25037	0.299025	-4.1815	2.89597e-05	0.00105058
Fam107a	63.4781	-1.86868	0.447168	-4.17892	2.92894e-05	0.00106003
Lppr1	50.5378	-6.64943	1.59153	-4.17802	2.94056e-05	0.00106172
Sh2d4a	68.5987	2.53986	0.608197	4.17605	2.96612e-05	0.00106628
Plp2	7834.35	-1.30761	0.313164	-4.17547	2.97367e-05	0.00106628
Rnf113a1	463.032	-1.36744	0.327495	-4.17544	2.97408e-05	0.00106628
Renbp	6243.2	-1.16291	0.279286	-4.16386	3.12908e-05	0.00111923
Tmem29	702.61	-0.720667	0.173109	-4.16308	3.13984e-05	0.00112046
Sez6	84.3027	1.67607	0.402963	4.15938	3.19117e-05	0.00113613
4930556M19Rik	29.0826	2.239	0.538418	4.15847	3.20384e-05	0.00113799
Fbxw10	75.3195	1.32074	0.317737	4.15672	3.22848e-05	0.00114192
Mecom	19.7647	2.7051	0.650791	4.15663	3.2298e-05	0.00114192
Rab9	3814.63	-0.850069	0.204636	-4.15405	3.26635e-05	0.00115218
Mlst8	1562.16	-0.535672	0.128991	-4.15278	3.28455e-05	0.00115593
Polr3gl	198.331	1.68509	0.405855	4.15196	3.29643e-05	0.00115745
Gm12866	68.4252	-1.24139	0.299136	-4.14992	3.32589e-05	0.00116446
Igf2bp3	5764.86	-1.08549	0.261593	-4.14953	3.33161e-05	0.00116446
Rspo1	64.7413	1.80553	0.435416	4.14669	3.37318e-05	0.00117631
Dcdc2a	249.899	-3.07739	0.743198	-4.14074	3.46192e-05	0.00120451
Slc13a4	46.8111	1.68132	0.406233	4.13881	3.49109e-05	0.00121191
BC065397	248.32	-1.09496	0.264756	-4.13575	3.53796e-05	0.0012254
Flnc	526.924	1.29996	0.314431	4.13432	3.56012e-05	0.00123029
Trappc6a	294.849	1.12821	0.27293	4.13371	3.5696e-05	0.00123079
Cyp11a1	38.0385	2.00782	0.486108	4.13041	3.62121e-05	0.00124578
Atg14	4073.16	-0.807211	0.195749	-4.1237	3.7283e-05	0.00127974
Slc35a2	686.304	-0.641646	0.155646	-4.12248	3.74817e-05	0.00128369
Tgfbi	238.509	2.87868	0.698383	4.12193	3.75713e-05	0.00128388
H2-K1	1157.62	1.3233	0.321082	4.12138	3.76604e-05	0.00128406
Kcnk6	229.702	1.25468	0.304534	4.12	3.78877e-05	0.00128894
Pced1a	507.482	0.970919	0.235715	4.11904	3.80462e-05	0.00129146
Mndal	15.9466	-5.5907	1.35815	-4.11641	3.84821e-05	0.00130337
Tfe3	6444	-1.26183	0.30668	-4.11448	3.88061e-05	0.00131144
Arxes2	630.393	-1.19098	0.289742	-4.11047	3.94857e-05	0.00132161
Slc6a8	10419.9	-1.34603	0.327464	-4.11047	3.94858e-05	0.00132161
Flywch2	106.236	1.41933	0.345314	4.11026	3.95222e-05	0.00132161
Kctd21	104.585	1.20765	0.293817	4.11021	3.95291e-05	0.00132161
Zdhhc6	2036.61	0.552752	0.134484	4.11016	3.95387e-05	0.00132161
Ssr4	3643.51	-1.11632	0.27164	-4.10955	3.96427e-05	0.00132187
Lpcat1	1992.09	-1.12408	0.273557	-4.10911	3.97192e-05	0.00132187
2810408A11Rik	230.339	1.17615	0.286343	4.10747	4.00024e-05	0.00132841
Phyh	2265.4	0.855306	0.208277	4.10658	4.01554e-05	0.0013306
Pros1	1115.44	1.86772	0.454942	4.1054	4.03624e-05	0.0013342
Smim10l2a	330.341	-1.71133	0.416894	-4.10496	4.04383e-05	0.0013342
Pqbp1	4103.16	-1.00603	0.24519	-4.10305	4.07739e-05	0.001342
Ube2dnl1	366.922	-2.86797	0.699143	-4.10213	4.0937e-05	0.001342
Zfp867	462.159	1.03049	0.25121	4.10212	4.09376e-05	0.001342
Gpr19	643.416	0.679364	0.165667	4.10078	4.11764e-05	0.00134694
Osr2	111.831	-2.22301	0.542533	-4.09747	4.17691e-05	0.00136185
9630028I04Rik	347.584	-1.65036	0.402824	-4.09698	4.1858e-05	0.00136185
F5	14.9742	2.27655	0.555697	4.09675	4.1899e-05	0.00136185
Firre	4847.7	-1.10938	0.271268	-4.08961	4.32096e-05	0.00140114
2410127L17Rik	2015.68	-0.718213	0.175638	-4.08918	4.32908e-05	0.00140114
Foxo1	945.194	0.638675	0.156339	4.08518	4.4043e-05	0.00142248
Psat1	21545.1	-0.610612	0.149517	-4.08391	4.42843e-05	0.00142676
Tsix	250.727	-1.30258	0.318986	-4.0835	4.4362e-05	0.00142676
Zfx	2060.66	-0.747775	0.183187	-4.08203	4.4644e-05	0.00143282
Gnptab	2279.25	-0.403792	0.0989349	-4.08139	4.47666e-05	0.00143375
Wdr45	4395.71	-1.1841	0.29019	-4.08042	4.49542e-05	0.00143675
Usp27x	333.686	-1.0925	0.267829	-4.0791	4.52107e-05	0.00144192
Lancl2	1018.32	1.16264	0.285057	4.07862	4.53043e-05	0.00144192
Josd1	1772.51	-0.52312	0.128293	-4.07753	4.55162e-05	0.00144503
Palld	2111.51	1.25056	0.306724	4.07715	4.55907e-05	0.00144503
Pdia4	11114.2	-0.448754	0.110096	-4.07601	4.58143e-05	0.00144911
Nnat	709.348	2.31084	0.56703	4.07533	4.59483e-05	0.00145036
Lrrc3	53.9457	2.92183	0.717143	4.07426	4.61608e-05	0.00145407
Fut11	294.044	0.78453	0.192654	4.07223	4.65654e-05	0.0014638
Rnf144b	72.9791	-1.38258	0.339968	-4.06679	4.76651e-05	0.0014953
Tmem159	202.328	1.45599	0.358132	4.06552	4.79254e-05	0.00150039
Adap1	4268.89	-0.831676	0.204744	-4.06203	4.86484e-05	0.00151992
Fcgr3	194.322	-2.65606	0.654274	-4.05956	4.91654e-05	0.00153294
Xlr	50.4723	-3.42829	0.845139	-4.05648	4.98187e-05	0.0015474
Mc5r	40.8518	-1.91716	0.472623	-4.05642	4.98314e-05	0.0015474
Slc4a5	2774.37	-1.91994	0.473671	-4.05333	5.04938e-05	0.0015648
Hdac6	7213.03	-0.719396	0.177629	-4.04998	5.1221e-05	0.00158374
Cacna2d2	308.098	0.846611	0.209064	4.04954	5.1319e-05	0.00158374
Frmd4a	1679.84	-0.587099	0.144995	-4.0491	5.14156e-05	0.00158374
Adam8	64.8551	1.02885	0.254254	4.04653	5.19814e-05	0.00159796
Klc3	91.4004	1.87608	0.463682	4.04604	5.20906e-05	0.00159811
Lrrc61	142.725	0.889311	0.219978	4.04273	5.28316e-05	0.00161489
Kif9	41.7642	1.53819	0.380489	4.04266	5.28486e-05	0.00161489
Mycl	1618.97	-0.841246	0.208216	-4.04026	5.33912e-05	0.00162822
Lrfn3	98.0689	1.14681	0.283996	4.03812	5.38818e-05	0.00163991
Apol6	58.2492	-2.50178	0.620609	-4.03117	5.54989e-05	0.00168426
Kctd20	3002.23	-0.367085	0.0910673	-4.03092	5.5559e-05	0.00168426
Ankrd33b	394.838	-2.23129	0.553654	-4.03011	5.575e-05	0.00168671
Otud5	6053.97	-0.794185	0.197122	-4.0289	5.60378e-05	0.00169208
Slc12a5	79.6938	1.54539	0.383808	4.02647	5.6621e-05	0.00170632
Cenpi	2425.2	-0.797017	0.198093	-4.02345	5.73519e-05	0.00172215
Srm	12979.6	-0.927678	0.230572	-4.02337	5.73714e-05	0.00172215
Polr2f	3577.85	-0.482399	0.119942	-4.02192	5.77259e-05	0.00172925
Rnf125	1093.16	-1.58032	0.392969	-4.02148	5.78336e-05	0.00172925
Mavs	2654.1	-0.712226	0.177669	-4.00872	6.10493e-05	0.00182184
Tcfl5	1982.69	0.641413	0.160049	4.0076	6.13394e-05	0.00182694
Zdhhc18	2249.26	-0.537374	0.134199	-4.00432	6.21973e-05	0.00184889
Stxbp2	2496.58	0.786261	0.196477	4.0018	6.28634e-05	0.00186507
Sfxn5	171.025	1.40852	0.352288	3.99822	6.38207e-05	0.00188981
Dap	688.564	1.14497	0.286682	3.99387	6.50046e-05	0.0019196
Syce1	700.8	-1.41868	0.355239	-3.9936	6.50774e-05	0.0019196
Plekhn1	184.323	1.1487	0.288039	3.98799	6.66367e-05	0.00196045
Slc39a13	354.777	-0.668046	0.167527	-3.98769	6.67184e-05	0.00196045
Mtmr1	857.884	-1.02325	0.257212	-3.97821	6.94349e-05	0.00203636
Mbtps2	2285.44	-0.922479	0.231931	-3.97739	6.96744e-05	0.00203947
Tfr2	108.953	1.61136	0.405197	3.97673	6.9868e-05	0.00204124
Pde5a	152.208	1.92717	0.484814	3.97508	7.03568e-05	0.00205132
6430411K18Rik	23.5277	3.40859	0.857706	3.97407	7.0654e-05	0.00205132
Psen1	1906.74	-0.507595	0.127732	-3.97389	7.07081e-05	0.00205132
1700028I16Rik	43.1072	1.53036	0.385117	3.97375	7.0749e-05	0.00205132
B4galt2	295.948	0.968409	0.243887	3.97073	7.16521e-05	0.00207352
Zfp341	392.651	-0.749058	0.188666	-3.97029	7.17857e-05	0.00207352
Pde4a	687.52	-0.754081	0.190033	-3.96816	7.243e-05	0.00208819
Plod1	1156.45	1.23582	0.311747	3.96419	7.36462e-05	0.00211555
Atp6v0e2	655.558	-0.826589	0.208516	-3.96416	7.36551e-05	0.00211555
Wnk3	2510.86	-1.39625	0.352356	-3.96262	7.41307e-05	0.00212522
Fkbp10	348.785	1.58939	0.401581	3.95783	7.56327e-05	0.00216423
Thpo	112.484	1.3731	0.347146	3.9554	7.64062e-05	0.00218228
Fignl2	259.475	2.30765	0.583982	3.95159	7.76351e-05	0.00221325
Wasl	3250.03	-0.50316	0.127362	-3.95062	7.7949e-05	0.00221807
Tlr2	305.838	-2.87535	0.728591	-3.94645	7.93196e-05	0.00225288
Ptchd2	19.4743	2.04657	0.518657	3.94591	7.9498e-05	0.00225377
Igsf21	158.339	2.03436	0.515884	3.94345	8.03177e-05	0.0022728
Ldah	1887.71	0.700068	0.177606	3.94169	8.09079e-05	0.00228528
Nfil3	246.998	0.914998	0.232311	3.93868	8.19313e-05	0.00230992
Lyst	642.888	-0.795376	0.201986	-3.93777	8.22434e-05	0.00231313
Plin2	1958.4	1.29364	0.328569	3.9372	8.24379e-05	0.00231313
Gna11	3295.76	-0.860282	0.218511	-3.93702	8.24984e-05	0.00231313
Smc1a	12194.7	-0.896243	0.227675	-3.9365	8.26793e-05	0.00231396
Trnau1ap	931.098	-0.457049	0.116126	-3.9358	8.29214e-05	0.0023165
As3mt	351.456	1.27378	0.323929	3.93229	8.4141e-05	0.00234064
Vkorc1	615.851	-0.721327	0.183463	-3.93173	8.43354e-05	0.00234064
Tnnt1	415.714	1.29758	0.33003	3.93171	8.43439e-05	0.00234064
Prss45	11.7621	2.55842	0.650739	3.93156	8.43969e-05	0.00234064
Ufsp2	591.221	0.85876	0.218549	3.92937	8.51703e-05	0.00235782
Lum	14.9883	-6.84246	1.74158	-3.92888	8.53415e-05	0.00235829
Cul9	256.412	1.17187	0.29832	3.92824	8.55704e-05	0.00236036
Dcaf17	1899.5	0.552754	0.140778	3.92641	8.62227e-05	0.00237407
Hsph1	22695.4	-0.874786	0.222852	-3.92541	8.6582e-05	0.00237968
Gcnt1	220.334	1.82004	0.463845	3.92381	8.71596e-05	0.00239127
D430042O09Rik	294.455	1.41062	0.359652	3.92218	8.77501e-05	0.00240316
Mgat4e	82.4895	-1.45622	0.371351	-3.92141	8.80323e-05	0.00240658
Uprt	85.7591	-2.04548	0.521956	-3.91888	8.89618e-05	0.00242766
Cdkl5	322.076	-1.10892	0.283349	-3.91362	9.09233e-05	0.00247677
Fam222a	506.742	-1.43013	0.366022	-3.90723	9.33588e-05	0.0025386
Fetub	1819.68	-2.03677	0.521393	-3.90641	9.36792e-05	0.00254279
Rragb	1078.75	-1.5033	0.385139	-3.90326	9.49059e-05	0.00257153
L3mbtl2	9772.83	-0.59765	0.15324	-3.90008	9.61605e-05	0.00260092
Ids	1126.6	-0.83393	0.213908	-3.89855	9.67702e-05	0.00261279
Atp11c	1651.95	-0.704275	0.180783	-3.89569	9.79187e-05	0.00263399
Fzd5	3951.93	0.475364	0.122032	3.89542	9.80306e-05	0.00263399
Epha8	20.9793	2.43173	0.624272	3.89532	9.80712e-05	0.00263399
Lrrc8a	1224.3	-0.539198	0.138448	-3.8946	9.83602e-05	0.00263712
Rerg	177.116	2.24625	0.577132	3.89209	9.93855e-05	0.00265995
Eif4g3	1002.16	1.75376	0.451082	3.8879	0.000101117	0.00269841
Zfp316	64.3124	1.76876	0.454956	3.88776	0.000101175	0.00269841
Arhgdib	103.264	2.33944	0.602117	3.88536	0.000102179	0.00271803
Zfp69	213.68	1.67225	0.43042	3.88515	0.000102265	0.00271803
Gatsl3	1661.53	-1.08926	0.280797	-3.87916	0.000104816	0.002781
E230016K23Rik	9.88604	5.36712	1.38501	3.87515	0.000106561	0.00282239
Pax2	29.3171	-2.3308	0.601751	-3.87337	0.000107339	0.00283809
Rtn3	6810.41	-0.573717	0.14816	-3.87228	0.000107821	0.00283988
Ankrd26	1442.34	-0.781586	0.201849	-3.87214	0.000107885	0.00283988
Pou2f3	452.067	3.16198	0.816635	3.87196	0.000107963	0.00283988
Dyrk2	370.851	0.578404	0.149437	3.87054	0.000108593	0.00285153
Myo1f	1266.5	1.49013	0.385159	3.86887	0.000109342	0.0028663
Tap2	44.5977	2.08158	0.538122	3.86824	0.000109624	0.00286878
Ttpal	482.456	0.85655	0.221633	3.86472	0.000111219	0.00290555
4930550L24Rik	96.3097	-4.16333	1.07792	-3.86238	0.000112287	0.00292844
Tex40	109.079	1.88153	0.487228	3.8617	0.000112602	0.00293168
Mtl5	70.2995	1.50119	0.389002	3.85907	0.000113818	0.0029583
E130012A19Rik	23342.8	-1.18402	0.30692	-3.85776	0.000114431	0.00296601
Ddr2	256.203	-2.61106	0.676859	-3.85761	0.000114502	0.00296601
Brcc3	2066.67	-0.910964	0.23622	-3.85643	0.000115055	0.00297107
Wbp5	10890.6	-1.05988	0.274839	-3.85637	0.000115085	0.00297107
Zfp449	479.664	-1.22454	0.317636	-3.85517	0.000115651	0.00298064
Fam64a	1540.42	0.953316	0.247709	3.84853	0.000118828	0.00305374
Stau1	3109.21	-0.576897	0.149905	-3.84841	0.000118886	0.00305374
Nubpl	615.357	0.967387	0.2514	3.84799	0.000119089	0.00305382
Fstl1	3029.44	2.12413	0.55271	3.84312	0.000121481	0.00310692
Prtn3	11.7606	2.60316	0.677387	3.84295	0.000121566	0.00310692
Rps6ka3	2358.55	-0.992651	0.258408	-3.84141	0.000122327	0.00312118
Cpt2	843.973	0.659367	0.171704	3.84015	0.000122962	0.00313214
Tfap2c	3422.27	-1.08891	0.283606	-3.83951	0.000123282	0.00313509
Lta4h	2766.99	0.532625	0.138747	3.83882	0.000123627	0.00313866
Shq1	1125.89	0.450736	0.117457	3.83744	0.000124322	0.00315107
Grk5	340.277	-0.683887	0.178453	-3.8323	0.00012695	0.00321045
Arid3a	565.813	0.504496	0.131652	3.83204	0.000127084	0.00321045
Zdhhc9	1201.16	-1.42716	0.372594	-3.83034	0.000127964	0.00322736
Siae	569.782	-0.755116	0.197185	-3.82949	0.000128411	0.00323329
Tnfrsf13c	162.034	1.65423	0.432118	3.82819	0.000129089	0.00324502
Car2	1781.71	-2.85865	0.747299	-3.8253	0.00013061	0.00327789
Vbp1	7277.05	-1.22436	0.320147	-3.82436	0.000131113	0.00327934
Mapk12	196.759	1.71577	0.448681	3.82403	0.000131288	0.00327934
Foxo4	2119.44	-0.820159	0.214477	-3.82399	0.000131311	0.00327934
Baiap2l1	3311.23	-5.81945	1.52218	-3.82309	0.000131787	0.00328588
Scamp4	2829.05	-0.478419	0.125173	-3.82207	0.000132338	0.00329424
Arhgef17	1037.62	0.834997	0.218534	3.82089	0.000132969	0.00330458
Slc29a4	704.892	0.925355	0.242334	3.81851	0.00013426	0.00333126
Basp1	2940.42	1.02394	0.268214	3.81764	0.000134734	0.0033376
Klk8	304.203	1.31339	0.344075	3.81717	0.00013499	0.00333854
Cited2	1204.13	0.757661	0.198538	3.81621	0.000135519	0.00334623
Sfxn2	1588.1	-1.04118	0.273088	-3.81261	0.000137509	0.0033899
Pja1	2657.47	-0.859108	0.225364	-3.81209	0.000137797	0.00339154
Ccdc22	2159.85	-0.745002	0.195576	-3.80927	0.000139375	0.00342487
Chd1	6247.03	-0.458757	0.120447	-3.8088	0.000139644	0.00342598
Nono	31237.3	-1.07442	0.282829	-3.79885	0.000145367	0.00356067
Dnaic2	153.995	1.19465	0.314619	3.79712	0.000146386	0.00357816
Dusp3	747.082	1.17576	0.309688	3.79661	0.000146688	0.00357816
Slc6a6	10906.2	-0.521889	0.137468	-3.79645	0.000146782	0.00357816
Fgf11	174.969	1.49632	0.394262	3.79523	0.000147506	0.0035822
Trf	430.667	1.75891	0.463536	3.79456	0.000147905	0.0035822
Slc39a1	2210.22	-0.56032	0.147667	-3.79447	0.000147958	0.0035822
Magee2	56.1076	-1.41363	0.372566	-3.7943	0.000148059	0.0035822
Pet2	21.2591	-5.64843	1.4887	-3.7942	0.000148118	0.0035822
Sipa1l1	3648.16	-0.483175	0.127398	-3.79265	0.000149048	0.00359902
Pctp	352.441	1.66641	0.439439	3.79212	0.000149368	0.00360107
Blnk	138.977	1.51143	0.398675	3.79113	0.000149965	0.00360978
Nags	43.8464	1.57637	0.415886	3.7904	0.000150403	0.00361464
Slc19a3	27.5915	1.95514	0.516707	3.78385	0.000154423	0.00370544
Cd63	6344.89	-0.805895	0.213175	-3.78044	0.000156552	0.00375064
Ccdc134	488.531	0.499908	0.132271	3.77942	0.000157197	0.00376021
Rhox2b	21.5444	-5.92327	1.5683	-3.77687	0.000158815	0.00379297
1700030K09Rik	522.945	-0.611873	0.162028	-3.77634	0.00015915	0.00379507
Nnmt	227.842	-5.0911	1.34867	-3.7749	0.000160074	0.00381115
Tceal8	5737.93	-0.837932	0.222101	-3.77276	0.000161453	0.00383802
Eif3i	9088.01	-0.406296	0.10772	-3.77176	0.000162099	0.00384162
Smc6	5141.72	-0.443286	0.117528	-3.77175	0.000162106	0.00384162
Slc23a2	3151.12	-0.679972	0.180338	-3.77055	0.000162888	0.00385349
Trmt2b	470.751	-1.40284	0.372085	-3.77021	0.000163111	0.00385349
Spag16	31.1444	1.68194	0.446607	3.76604	0.000165858	0.00391235
Stc2	821.938	-1.19364	0.3173	-3.76188	0.000168642	0.00397191
Tagln3	309.064	-1.5767	0.41968	-3.75691	0.000172027	0.00404541
F3	218.026	1.21136	0.322509	3.75607	0.000172606	0.00404705
Trappc12	1229.41	0.700972	0.18663	3.75594	0.000172689	0.00404705
9230110C19Rik	41.3154	1.26897	0.337883	3.75565	0.00017289	0.00404705
Mut	1550.16	0.605164	0.161209	3.75392	0.000174094	0.00406901
Inpp5e	579.131	0.596181	0.158837	3.7534	0.000174449	0.00407109
Greb1	77.3316	1.80994	0.482422	3.75178	0.000175586	0.00409139
Bex1	27079.6	-1.22455	0.326527	-3.75023	0.000176669	0.00411037
Tyro3	5202.04	-0.702565	0.187474	-3.74754	0.000178577	0.00414847
Prg4	15.859	-4.35668	1.16279	-3.74675	0.000179143	0.00415529
Terf1	5947.4	-0.560271	0.149553	-3.74631	0.000179455	0.00415624
Ddx3x	45821.9	-0.51273	0.136913	-3.74494	0.000180437	0.00417269
Fchsd2	1344.45	-0.714327	0.190869	-3.7425	0.000182199	0.00420707
Rab37	37.136	2.10574	0.562881	3.74101	0.00018328	0.00422564
Bmp1	95.5712	1.05632	0.282907	3.73381	0.000188604	0.00434185
Plet1	1153.32	1.25161	0.335477	3.73084	0.000190841	0.00438675
Pgm5	13.3815	-3.15634	0.846466	-3.72885	0.000192357	0.00441499
Bmp7	280.424	1.29021	0.346079	3.72808	0.000192941	0.00441982
Dkc1	20424.3	-0.68697	0.184282	-3.72782	0.000193145	0.00441982
Slc35g1	4127.23	-1.07661	0.288863	-3.72708	0.000193713	0.00442138
Zfp438	160.519	1.35324	0.363094	3.72698	0.000193791	0.00442138
C1galt1c1	465.086	-1.08258	0.29058	-3.72557	0.000194878	0.00443956
Ncan	176.052	1.90523	0.511616	3.72394	0.000196135	0.00446155
Mipep	1041.38	0.670737	0.18015	3.72322	0.000196699	0.00446229
Mn1	162.773	1.24234	0.333693	3.72302	0.000196856	0.00446229
Ccs	1623.36	-0.818811	0.219946	-3.72278	0.000197042	0.00446229
Ubxn8	578.21	-0.972484	0.261354	-3.72094	0.000198482	0.00448827
Abcc8	128.745	2.00171	0.538106	3.71992	0.000199287	0.00449583
Prrt3	559.082	-1.43474	0.385708	-3.71977	0.000199404	0.00449583
Adgrg6	156.695	-2.22922	0.59939	-3.71915	0.000199898	0.00449946
Ift140	989.622	0.655244	0.176196	3.71882	0.000200153	0.00449946
Slc18a1	48.4288	1.65373	0.444869	3.71734	0.000201333	0.00451936
Lrrc15	570.359	-1.6167	0.434962	-3.71689	0.000201693	0.00452082
Mycn	5765.52	-1.03823	0.27937	-3.71632	0.000202148	0.0045239
Trim45	234.41	1.18392	0.318603	3.71597	0.000202422	0.0045239
Klhdc8b	115.681	0.839051	0.226302	3.70766	0.000209182	0.00466729
Plekha4	490.239	-1.40467	0.378889	-3.70734	0.000209447	0.00466729
5530601H04Rik	404.933	-0.779327	0.210237	-3.7069	0.000209809	0.00466856
Btk	20.084	-3.393	0.918451	-3.69427	0.000220523	0.00489982
Taf9	2264.51	-0.40184	0.108802	-3.69331	0.000221352	0.00491112
Rffl	831.013	1.01646	0.275269	3.69261	0.000221968	0.00491768
Cd300lf	11.86	3.57202	0.967447	3.69221	0.000222312	0.00491817
Lzts2	767.806	1.02152	0.276728	3.69141	0.000223016	0.00492621
Taf2	3652.2	0.476387	0.129065	3.69106	0.000223319	0.00492621
Arl3	1669.69	-0.610863	0.16554	-3.69013	0.000224139	0.00493719
Ebf1	342	-1.221	0.330971	-3.68916	0.000224994	0.00494889
Tldc1	322.685	0.740764	0.20095	3.68631	0.000227525	0.00499191
2310039L15Rik	23.1966	2.3062	0.625627	3.68623	0.000227601	0.00499191
Bmf	583.934	0.873236	0.236973	3.68496	0.000228739	0.00499951
Gdap1l1	33.331	2.51066	0.681329	3.68495	0.000228745	0.00499951
Cog7	1831.07	0.463197	0.125707	3.68475	0.000228928	0.00499951
Wasf3	1224.73	-0.612861	0.16637	-3.68373	0.000229849	0.00501247
Tbccd1	1029.53	0.402481	0.109277	3.68314	0.000230377	0.00501684
1700003L19Rik	9.16548	-6.10806	1.65855	-3.68278	0.000230705	0.00501684
Ahcy	12475.5	-0.674323	0.183224	-3.68031	0.000232947	0.00505842
Poli	1200.01	0.409407	0.111278	3.67915	0.000234013	0.00507437
Acsf3	556.454	0.609576	0.165714	3.67848	0.000234626	0.00508047
Hdac5	2212.03	0.534289	0.145271	3.67789	0.000235175	0.00508517
Gale	723.763	0.724082	0.196913	3.67716	0.000235844	0.00509244
R3hdm1	5010.4	-0.525205	0.14289	-3.6756	0.000237292	0.00511283
Ier3	298.094	0.953575	0.259446	3.67542	0.000237457	0.00511283
Casz1	740.638	-1.08299	0.294832	-3.67325	0.000239486	0.00514928
Hapln3	114.667	1.17771	0.320691	3.67242	0.000240267	0.00515884
Nr4a2	65.5854	1.36891	0.372908	3.6709	0.000241694	0.00517745
Ctsc	604.382	1.52178	0.414566	3.67078	0.00024181	0.00517745
Dock11	1539.1	-0.991653	0.270229	-3.66967	0.000242861	0.00519268
Ankrd52	2333.14	-0.646487	0.176315	-3.66665	0.00024575	0.00524713
Ky	22.703	1.83424	0.500336	3.66602	0.000246356	0.00525274
Zfp605	674.691	-1.45259	0.396295	-3.66542	0.000246933	0.00525771
Spata31d1a	107.891	1.90783	0.520554	3.66499	0.000247348	0.00525924
Enoph1	4118.01	-0.556632	0.151902	-3.66441	0.000247905	0.00526378
Nkd1	59.1824	1.15275	0.314611	3.66405	0.000248263	0.00526406
Abcd1	1100.79	-1.57443	0.429973	-3.66169	0.000250557	0.00530536
Zfp182	748.358	-0.917764	0.250729	-3.66038	0.000251843	0.00532523
Pgam2	81.9318	1.39189	0.380348	3.65952	0.000252693	0.00533582
Lalba	19.0791	-5.2309	1.43053	-3.65661	0.000255573	0.00538921
Amer1	1421.07	-0.923053	0.252511	-3.6555	0.00025668	0.0054051
Slc17a7	70.0943	1.65697	0.453352	3.65494	0.000257239	0.00540945
Irak2	762.602	-1.04329	0.285535	-3.65381	0.000258376	0.0054249
Evx1	51.4842	-3.01173	0.824341	-3.65351	0.000258683	0.0054249
P3h1	2477.44	-0.635787	0.174377	-3.64606	0.000266294	0.00557687
Pik3r5	30.9453	1.63117	0.447512	3.64498	0.000267416	0.00559273
Gas2	304.898	1.2879	0.353475	3.64353	0.000268923	0.00561656
Nt5m	148.683	1.18873	0.326293	3.64314	0.000269335	0.00561751
Otog	50.4931	3.14024	0.862377	3.64137	0.000271186	0.00564842
Cst3	2982.49	-0.743939	0.204577	-3.63647	0.000276397	0.00574914
Lonrf3	543.892	-1.86635	0.513381	-3.63541	0.000277543	0.00575758
Wdr13	1063.43	-0.668557	0.183902	-3.63539	0.000277555	0.00575758
Tcl1	4513.16	-0.716476	0.197184	-3.63354	0.000279558	0.00578613
Yipf6	1738.68	-0.909387	0.250284	-3.63342	0.000279687	0.00578613
Pygm	131.352	1.13816	0.313525	3.63019	0.000283211	0.00584501
Tspan2	857.134	-2.30195	0.634126	-3.63011	0.000283297	0.00584501
Ntpcr	402.152	0.69101	0.190434	3.62861	0.000284956	0.00587132
Sspo	35.7242	-1.97007	0.543077	-3.62761	0.00028606	0.00588614
Klhl30	12.8311	4.92587	1.35804	3.62719	0.000286526	0.00588781
Zfp451	2856.41	-0.393784	0.108645	-3.62452	0.000289502	0.00594101
Rtf1	4635.45	-0.397233	0.109614	-3.62393	0.000290157	0.00594648
Sox4	290.178	2.02017	0.557831	3.62148	0.000292926	0.0059952
Armcx5	532.939	-0.827356	0.228517	-3.62054	0.000293987	0.00600782
Spns1	5621.09	-0.529198	0.146177	-3.62024	0.000294328	0.00600782
Steap1	196.206	0.991485	0.273923	3.61957	0.000295093	0.00601214
AI846148	2453.82	-0.686899	0.189784	-3.61937	0.000295325	0.00601214
Ipo5	39702	-0.512618	0.14169	-3.61788	0.000297021	0.00603864
Pcolce2	1870.12	-1.02095	0.282331	-3.61614	0.000299032	0.00607146
Mmgt1	1565.91	-0.858799	0.237709	-3.61281	0.000302894	0.00614173
Fut2	73.2638	2.81295	0.778879	3.61154	0.000304383	0.00616375
Ift43	281.306	1.25195	0.346837	3.60961	0.000306657	0.00619883
Cpm	51.8216	1.41159	0.391088	3.60938	0.000306925	0.00619883
Timm17b	3036.91	-0.803778	0.222832	-3.6071	0.000309634	0.00623825
Ap1s2	1645.8	-0.962227	0.266762	-3.60706	0.000309691	0.00623825
Sod2	9752.78	-0.617758	0.171303	-3.60623	0.00031068	0.00624887
Furin	1748.19	-1.27672	0.354062	-3.60593	0.000311035	0.00624887
Rgs9bp	109.957	0.847256	0.235021	3.60503	0.000312119	0.00626243
Hpn	35.7418	2.29939	0.637915	3.60454	0.000312702	0.00626592
Cnga3	328.611	1.9277	0.535501	3.5998	0.000318459	0.00637293
Spc24	2984.81	-0.656185	0.182451	-3.5965	0.000322531	0.00644599
Ears2	855.786	0.551104	0.153265	3.59575	0.000323456	0.00645604
Hdac8	534.526	-0.798855	0.222324	-3.5932	0.000326646	0.00651123
Olfml3	464.22	-2.43131	0.676811	-3.5923	0.000327777	0.00652385
Eps8l1	66.182	2.75251	0.766286	3.59201	0.000328131	0.00652385
Sh2b2	104.67	0.948773	0.264202	3.59108	0.000329308	0.00653611
Gjb3	9395.22	-0.909944	0.253406	-3.59085	0.000329602	0.00653611
St3gal4	617.435	-1.24348	0.346473	-3.58897	0.000331988	0.00657491
Olig3	32.2673	-3.10632	0.865615	-3.58856	0.000332505	0.00657663
Morn1	73.8331	1.25081	0.348615	3.58795	0.000333286	0.00658358
Stap2	123.161	1.80701	0.5038	3.58677	0.000334804	0.00660504
Mal	255.213	-2.14247	0.597519	-3.58561	0.000336288	0.00662578
Abcc10	360.611	0.716369	0.199882	3.58396	0.000338426	0.0066524
Nsun6	348.183	0.675243	0.18841	3.5839	0.000338508	0.0066524
Tnfrsf21	2035.77	-0.352163	0.0983059	-3.58232	0.000340562	0.00668418
Rai14	3195.07	0.558777	0.156101	3.57958	0.000344144	0.00674415
Fgfr4	121.741	1.67927	0.469159	3.57931	0.000344498	0.00674415
Gnas	9718.57	0.568995	0.158998	3.57862	0.000345409	0.00675334
Slc27a2	839.701	-1.46012	0.408176	-3.57718	0.000347317	0.00678199
Iqca	52.5914	-3.31383	0.926508	-3.57669	0.000347976	0.00678619
Slc38a6	206.409	0.945036	0.264275	3.57596	0.000348951	0.00679656
Glg1	3980.72	-0.774303	0.216626	-3.57437	0.00035107	0.00682914
Zfp85	147.911	-0.937434	0.262305	-3.57384	0.000351786	0.00683438
Dpysl4	330.756	-1.90188	0.532367	-3.5725	0.000353589	0.00685132
Rab3gap1	1503.07	0.407259	0.114016	3.57196	0.000354325	0.00685132
Slc38a8	53.4763	2.12691	0.595473	3.5718	0.00035454	0.00685132
Khdc3	1222.35	1.3954	0.390678	3.57173	0.000354625	0.00685132
Rgs9	408.175	1.38861	0.388798	3.57153	0.000354896	0.00685132
Ccdc120	1229.8	-0.897356	0.25128	-3.57114	0.000355437	0.00685313
Ccdc112	755.008	0.856699	0.239921	3.57075	0.000355963	0.00685464
Slc32a1	22.8502	2.11156	0.591581	3.56936	0.000357856	0.00688244
Skida1	748.941	-2.03627	0.570649	-3.56835	0.00035924	0.00690039
Acad10	133.426	1.26316	0.35403	3.56794	0.000359803	0.00690254
Ppl	72.4166	1.17107	0.32835	3.56651	0.000361765	0.0069315
Tbc1d13	19103.6	-0.395792	0.111005	-3.56554	0.000363103	0.00694843
Rasl10b	47.8611	2.29986	0.646295	3.55853	0.000372941	0.00712695
4921524J17Rik	845.505	-0.530047	0.148964	-3.55822	0.000373375	0.00712695
Pim1	5959.36	-0.862923	0.24254	-3.55786	0.000373889	0.00712695
Tmem260	198.836	1.21696	0.342077	3.55758	0.000374294	0.00712695
Kcnd1	395.982	-0.647115	0.182143	-3.5528	0.000381159	0.00724865
Htatsf1	3552.47	-0.712878	0.200692	-3.5521	0.000382171	0.00725888
Ptprs	3146.08	0.86187	0.242692	3.55128	0.000383356	0.00727237
Gng13	56.9361	1.17587	0.331183	3.55052	0.000384476	0.00728459
Gfra1	12.0603	4.81191	1.35577	3.54921	0.000386394	0.00731188
Rad9b	185.534	1.07186	0.302062	3.54847	0.000387479	0.00732336
Shroom2	2012.87	-0.771712	0.217545	-3.54737	0.000389094	0.00734482
Dcaf12l1	1509.54	-1.75315	0.494284	-3.54685	0.000389861	0.00735023
Egfl7	968.587	0.800351	0.225707	3.54597	0.000391178	0.00736598
Kdm8	268.085	0.873752	0.246538	3.54409	0.000393967	0.00740938
Zfyve1	2208.11	-0.395477	0.111623	-3.54298	0.000395634	0.00743161
Serpinb6a	2554.43	0.630597	0.178125	3.54019	0.00039984	0.0075014
4933407K13Rik	248.466	-1.05675	0.298876	-3.53575	0.000406621	0.00761194
Prkcd	1279.6	0.610033	0.172536	3.53568	0.000406726	0.00761194
Nr2c1	259.84	1.20069	0.339646	3.53514	0.00040756	0.00761824
Unc93b1	144.5	1.24445	0.352146	3.53391	0.000409458	0.00764439
Runx3	77.2922	0.808896	0.228955	3.53299	0.000410888	0.00766174
Popdc3	191.353	-2.80709	0.795062	-3.53066	0.000414522	0.00771415
Fam83h	390.105	1.75111	0.496053	3.5301	0.000415409	0.00771415
Gm9	247.701	-4.8822	1.38304	-3.53004	0.000415489	0.00771415
Thsd7a	36.9192	-2.02844	0.574644	-3.5299	0.000415715	0.00771415
Ints3	7335.27	-0.455819	0.129244	-3.52681	0.000420598	0.00779532
Sdc4	1749.75	1.50123	0.425987	3.52413	0.000424872	0.00786501
Pdzd7	93.4129	-1.9552	0.555051	-3.52255	0.000427413	0.00790249
Tmem141	138.911	1.12658	0.319886	3.52183	0.000428576	0.00791444
D630045J12Rik	920.227	-0.979632	0.278196	-3.52138	0.000429312	0.00791849
Ripply3	82.0285	2.09139	0.594315	3.51899	0.000433195	0.00797124
Pbxip1	891.848	0.515276	0.146428	3.51898	0.000433214	0.00797124
Pth1r	43.8926	2.17888	0.619457	3.5174	0.000435797	0.00800915
Avpi1	2476.5	-0.893786	0.254178	-3.51638	0.000437468	0.00803022
C8b	6.53388	3.31215	0.942603	3.51383	0.000441687	0.00809796
Strap	11400.9	-0.392698	0.111777	-3.51323	0.000442689	0.00810661
Ece1	899.086	1.82245	0.518806	3.51278	0.000443446	0.00811077
Chst1	47.1476	2.25435	0.643043	3.50575	0.000455316	0.00831794
Sfrp2	281.055	-1.99015	0.567899	-3.50442	0.000457607	0.00834983
Ptpru	155.099	0.803259	0.229241	3.50399	0.000458344	0.00835332
Camkv	1014.25	-0.914029	0.260938	-3.50285	0.000460301	0.00837259
Rhox4g	12.7533	-6.38347	1.82242	-3.50274	0.000460495	0.00837259
Pgm2l1	541.794	-0.889494	0.254109	-3.50044	0.000464491	0.00843
Apool	1143.26	-0.609691	0.174183	-3.50029	0.000464754	0.00843
Draxin	35.6773	1.67502	0.478626	3.49963	0.000465899	0.00843716
Elmo3	253.734	1.05962	0.302797	3.49943	0.000466251	0.00843716
Samd7	59.1509	-2.26861	0.648385	-3.49886	0.000467254	0.00844028
Trp53inp2	1374.1	0.735855	0.210322	3.4987	0.000467526	0.00844028
Arnt2	170.307	1.28597	0.367765	3.49672	0.00047102	0.00849334
Col9a3	114.684	2.13997	0.612212	3.49548	0.000473211	0.00851445
Ctps	8238.94	-0.381662	0.109189	-3.49543	0.000473303	0.00851445
Cited1	454.129	-1.68948	0.483535	-3.49402	0.000475812	0.00854741
Litaf	2435.95	0.851444	0.243724	3.49348	0.000476773	0.00854741
Zbtb4	142.483	1.19577	0.342312	3.49321	0.000477251	0.00854741
Gm1600	41.3686	2.54495	0.728555	3.49314	0.000477368	0.00854741
Asnsd1	3544.06	0.399858	0.114498	3.49227	0.000478932	0.00856538
Kras	5187.94	0.330154	0.0947158	3.48573	0.000490792	0.00876725
Mppe1	486.613	-1.59941	0.459504	-3.48074	0.000500036	0.00892198
Srp68	4655.21	0.39756	0.114285	3.47867	0.000503917	0.00898075
Pld2	228.104	1.11132	0.31964	3.47677	0.000507497	0.00902439
Cry1	2524.27	-0.868314	0.249768	-3.47649	0.000508025	0.00902439
Lpcat3	2578.27	0.420336	0.12092	3.47615	0.000508658	0.00902439
Tmem38a	281.568	0.936429	0.269389	3.47612	0.000508723	0.00902439
Igdcc4	286.882	1.70992	0.492103	3.47471	0.000511399	0.00906136
1700001C19Rik	12.0048	2.82484	0.813579	3.47212	0.000516369	0.00912448
Ifngr1	200.183	-1.13588	0.327153	-3.47202	0.000516566	0.00912448
Naa35	5339.87	-0.395858	0.114017	-3.47192	0.00051675	0.00912448
Asrgl1	1451.51	0.544701	0.156919	3.47123	0.000518075	0.00913735
Dpf3	41.9389	1.1809	0.340301	3.47016	0.000520157	0.00916351
Nalcn	23.5101	-2.42287	0.698825	-3.46706	0.000526178	0.00925892
Zfp518a	1944.46	0.834806	0.24092	3.46507	0.000530093	0.00931711
Adam32	115.519	-2.84229	0.820927	-3.46229	0.000535602	0.00939306
Kif21a	411.791	1.06305	0.30704	3.46227	0.000535642	0.00939306
Nol6	9361.31	-0.571001	0.164958	-3.4615	0.000537171	0.00940909
Fosl2	61.1017	1.36713	0.395088	3.46032	0.00053954	0.00943979
Mapk8ip2	845.877	1.65501	0.478431	3.45924	0.000541708	0.00946691
Pi4k2b	588.036	1.13504	0.328279	3.45755	0.000545113	0.00950446
Cyp7b1	250.703	-1.81365	0.524566	-3.45743	0.000545362	0.00950446
Ampd3	402.221	1.39857	0.404531	3.45725	0.000545721	0.00950446
Pts	282.546	1.10229	0.318863	3.45694	0.000546341	0.00950446
Gcsh	8493.86	-0.462513	0.133828	-3.45602	0.000548214	0.00952623
Msc	541.277	-1.27329	0.368578	-3.45459	0.000551125	0.00955512
Tmem106a	251.883	0.892551	0.258366	3.45459	0.000551125	0.00955512
Prdm16	702.61	1.08196	0.313226	3.45424	0.000551846	0.0095568
Lxn	263.107	-1.16401	0.337097	-3.45305	0.000554296	0.00958839
Crb2	53.026	-1.47863	0.428449	-3.45112	0.000558264	0.00964047
Mecr	600.654	0.699385	0.202663	3.45097	0.000558567	0.00964047
Gprasp2	825.649	-0.99981	0.289785	-3.45018	0.000560208	0.00965792
Nhp2l1	5963.65	-0.514294	0.149136	-3.44849	0.000563733	0.00970775
Bag2	151.967	0.65831	0.190956	3.44744	0.000565922	0.00973303
Prrg3	301.235	-1.24802	0.36204	-3.44718	0.000566473	0.00973303
Apex2	1434.57	-1.01989	0.296036	-3.44517	0.000570697	0.00979281
Lrrc10b	14.4633	-2.40387	0.697801	-3.44492	0.000571231	0.00979281
Parpbp	1172.44	0.633447	0.183999	3.44266	0.000576022	0.00986389
Sh3rf2	175.733	1.89395	0.550343	3.44139	0.00057873	0.0098992
2610524H06Rik	800.887	-0.954586	0.27741	-3.44106	0.000579439	0.00990026
Pfkp	12832.6	-0.475275	0.138195	-3.43917	0.000583502	0.00995856
Sppl2b	767.803	-0.595915	0.173376	-3.43713	0.000587909	0.0100153
Serinc2	166.881	1.76498	0.513519	3.43703	0.000588134	0.0100153
Snora70	160.934	-0.658935	0.191751	-3.43641	0.000589482	0.0100271
Dll3	61.8952	1.53693	0.447393	3.4353	0.000591888	0.0100477
Nptn	3058.8	-0.508273	0.147958	-3.43525	0.000592008	0.0100477
Prap1	11.7555	-2.75123	0.802109	-3.43	0.000603587	0.0102329
Ergic1	6098.1	-0.42679	0.124643	-3.4241	0.000616835	0.0104459
Rbmx	1146.28	-1.12951	0.329969	-3.42309	0.000619141	0.0104623
Slc52a2	753.752	-0.661403	0.193234	-3.42281	0.000619785	0.0104623
Gpr89	776.542	0.292703	0.0855162	3.42277	0.000619854	0.0104623
Mbnl2	1029.14	1.75421	0.512606	3.42214	0.000621296	0.0104751
Rgag4	62.6514	-2.06703	0.60468	-3.41838	0.000629942	0.0106053
Plek2	61.9437	1.51018	0.441847	3.41789	0.000631088	0.0106053
Tmem145	52.6186	2.58701	0.756952	3.41767	0.000631602	0.0106053
Tomm34	4697.31	-0.571149	0.167126	-3.41747	0.000632063	0.0106053
Timm8b	1858.25	-0.379689	0.111109	-3.41725	0.000632575	0.0106053
Sec24b	2892.37	-0.581553	0.170194	-3.41699	0.000633174	0.0106053
Spred1	1251.88	0.957469	0.280338	3.41541	0.000636865	0.0106452
Pdcd4	1103.63	-0.873536	0.255766	-3.41537	0.000636943	0.0106452
Dpf1	1101.66	-0.793027	0.232223	-3.41493	0.000637974	0.0106508
Acsl4	1641.37	-0.793686	0.23245	-3.41444	0.00063914	0.0106586
Pkib	7.83639	3.53046	1.03411	3.41402	0.000640108	0.0106631
Gnat1	74.2258	-2.30589	0.67578	-3.4122	0.000644413	0.0107186
Rnd1	203.853	-1.13436	0.332497	-3.41164	0.00064573	0.0107186
Drp2	449.494	-1.75289	0.513813	-3.41152	0.000646006	0.0107186
Pip5k1c	3776.25	-0.464552	0.136175	-3.41143	0.000646241	0.0107186
Klhl5	196.81	1.45336	0.426311	3.40916	0.000651632	0.0107964
Dennd6a	1526.22	1.531	0.449305	3.40749	0.000655626	0.0108508
Arhgap22	136.713	1.06462	0.312501	3.40679	0.000657322	0.0108613
Snapc5	515.92	-0.721804	0.211888	-3.40654	0.000657929	0.0108613
Pramel3	14.0904	-5.65031	1.65876	-3.40634	0.00065839	0.0108613
Bin3	437.521	0.832351	0.244473	3.40468	0.000662414	0.0109159
Myo18a	2355.66	0.968032	0.284525	3.40228	0.000668273	0.0110006
Slc2a4	91.2095	1.45332	0.427201	3.40195	0.000669073	0.011002
Dnajc1	631.981	-1.30378	0.383316	-3.4013	0.000670653	0.0110161
Dusp9	8747.27	-1.10414	0.324705	-3.40044	0.000672785	0.0110393
Marcks	1704.94	1.03947	0.305721	3.40007	0.000673683	0.0110422
Zfp772	313.943	0.555529	0.163453	3.39871	0.000677035	0.0110853
Nacc2	308.358	0.997981	0.293969	3.39485	0.00068667	0.011231
Fanca	2606.58	-0.596379	0.175754	-3.39325	0.000690682	0.0112846
Slx1b	1011.28	-0.708827	0.208919	-3.39283	0.000691736	0.0112898
Phka1	1606.54	-1.16697	0.344362	-3.38877	0.000702058	0.011446
Laptm4b	731.152	1.1878	0.350654	3.3874	0.00070559	0.0114914
Tmem251	395.33	-0.495357	0.146358	-3.38455	0.000712942	0.0115988
Elmod3	439.963	0.577384	0.170667	3.3831	0.000716733	0.0116481
Eif1ax	7984.04	-0.927031	0.274107	-3.382	0.000719591	0.0116774
Zfp52	218.96	1.2272	0.36288	3.38182	0.000720067	0.0116774
Papd4	1537.54	-0.310482	0.0919309	-3.37734	0.000731915	0.011857
2310010G23Rik	131.968	-0.905752	0.268281	-3.37613	0.000735121	0.0118964
Cuta	1765.57	-0.494494	0.146492	-3.37557	0.00073664	0.0119084
Fam57b	67.3869	1.02729	0.304379	3.37503	0.000738068	0.0119092
Capn6	109.752	-2.86656	0.849364	-3.37495	0.000738291	0.0119092
Phgdh	7159.9	-0.540078	0.160039	-3.37467	0.000739034	0.0119092
Chek1	3553.48	-0.440967	0.130681	-3.37439	0.000739804	0.0119092
2008-03-01	780.437	0.567435	0.168327	3.37102	0.000748909	0.0120431
Rp2h	1885.74	-1.23944	0.367759	-3.37024	0.000751035	0.0120646
Msx1	19.7028	-2.1271	0.631203	-3.36991	0.000751921	0.0120662
Tnfrsf1b	398.554	1.43162	0.424942	3.36898	0.000754473	0.0120945
Sh3glb2	1692.43	-0.490834	0.14582	-3.36603	0.000762582	0.0122104
Gprasp1	3803.61	-0.512084	0.152145	-3.36577	0.000763301	0.0122104
Acvrl1	45.7471	2.04396	0.607433	3.36491	0.000765694	0.0122359
Kremen1	793.684	0.916705	0.272508	3.36395	0.000768344	0.0122655
Nptx2	891.437	0.837076	0.248891	3.36323	0.000770365	0.0122849
Ndufa1	2294.7	-1.08859	0.323795	-3.36196	0.00077392	0.0123133
Cilp2	96.4865	-1.29478	0.385147	-3.36179	0.000774404	0.0123133
Bcl6	120.973	1.46361	0.435375	3.36173	0.000774557	0.0123133
Als2cl	1023.05	0.791967	0.235674	3.36043	0.000778199	0.0123584
Cdc42bpa	1729.26	-0.464706	0.138328	-3.35946	0.000780963	0.0123894
Smyd1	375.548	1.69312	0.504147	3.35838	0.000784004	0.0124248
Ptgr2	1034.71	0.698462	0.208055	3.3571	0.000787634	0.0124581
Gm364	940.012	-3.04003	0.905561	-3.35707	0.000787733	0.0124581
Erbb3	1738.91	-1.03214	0.307506	-3.35649	0.00078939	0.0124714
Chst11	148.209	1.97638	0.589	3.35548	0.000792285	0.0125042
Arsa	845.225	1.51977	0.4534	3.35193	0.000802493	0.0126523
Slc16a11	11.1773	1.98441	0.592103	3.35146	0.000803859	0.0126608
Guk1	2095.61	0.778362	0.232298	3.35071	0.000806038	0.0126821
Ptgis	905.075	0.845017	0.252339	3.34874	0.000811797	0.0127596
Kctd11	140.344	1.188	0.355101	3.34552	0.000821276	0.0128953
Hif3a	224.471	1.10264	0.329904	3.34231	0.000830828	0.0130319
Igbp1	5257.82	-0.65882	0.197168	-3.34141	0.000833551	0.0130612
Piwil1	99.9018	-1.46868	0.439968	-3.33815	0.000843368	0.0132016
Man1c1	314.929	0.889528	0.266599	3.33657	0.000848177	0.0132633
Col6a2	16.3599	1.9305	0.578702	3.33592	0.00085018	0.013281
A730036I17Rik	198.231	-0.827929	0.248276	-3.33471	0.000853884	0.0133253
Ppp3cc	63.966	1.43874	0.431833	3.33171	0.000863157	0.0134446
Ggt7	174.227	-1.8643	0.559571	-3.33166	0.000863284	0.0134446
Ttc29	50.3192	-1.26112	0.37862	-3.33084	0.000865837	0.0134464
Ano10	71.6198	1.91016	0.573488	3.33078	0.000866036	0.0134464
Slc27a4	1613.44	-0.704923	0.211639	-3.33078	0.000866038	0.0134464
Tiam2	762.587	-1.13192	0.339895	-3.33019	0.000867856	0.013461
Slc39a7	5262.42	-0.240876	0.0723485	-3.32938	0.000870392	0.0134867
Hspa2	190.642	0.766547	0.230352	3.32772	0.000875611	0.0135538
Map3k9	573.981	1.02078	0.306787	3.32731	0.000876881	0.0135598
Zc3hav1	3985.51	-0.924012	0.277792	-3.32627	0.000880158	0.0135776
Fbxo44	431.347	1.05502	0.317182	3.32624	0.000880268	0.0135776
Atp8b3	70.5678	1.32418	0.398118	3.3261	0.000880692	0.0135776
Pdzd11	3055.47	-0.879495	0.264487	-3.32528	0.0008833	0.0136007
Bri3bp	3584.75	-0.56277	0.169274	-3.32462	0.000885404	0.0136007
Fam49b	6613.51	-0.358808	0.107925	-3.32459	0.000885471	0.0136007
Tm9sf4	3682.27	-0.488321	0.146885	-3.32451	0.000885745	0.0136007
Ccdc30	229.727	-0.979498	0.294742	-3.32324	0.000889777	0.0136181
Tfcp2	696.723	0.811546	0.244204	3.32324	0.000889799	0.0136181
Adi1	2668.35	-0.61717	0.185717	-3.32317	0.00089	0.0136181
Ppp1r26	612.003	-1.33686	0.4023	-3.32304	0.000890436	0.0136181
Gdi1	6003.83	-0.812677	0.244638	-3.32196	0.000893881	0.0136571
Enox2	624.921	-0.524583	0.157932	-3.32158	0.000895098	0.0136621
Meiob	16.4649	-2.9271	0.881727	-3.31974	0.000901009	0.0137386
Ell2	2803.88	0.564501	0.170069	3.31925	0.000902588	0.013749
Gm14458	12.7853	-5.08078	1.53113	-3.31832	0.000905595	0.0137811
Oxct1	5139.41	0.683705	0.206346	3.3134	0.000921697	0.0140122
D030068K23Rik	76.9836	1.29745	0.391679	3.31254	0.000924538	0.0140414
Grm4	255.552	-0.943406	0.284908	-3.31127	0.000928751	0.0140914
Tmem41b	1509.92	-0.559319	0.168936	-3.31084	0.000930153	0.0140987
Cyp1b1	43.0149	-1.94904	0.589511	-3.3062	0.000945693	0.0143201
6330410L21Rik	413.297	-1.46058	0.441922	-3.30506	0.000949546	0.0143642
Zbtb7c	133.665	2.38705	0.722587	3.30348	0.000954926	0.0144314
Tmem82	258.024	0.874511	0.264753	3.30313	0.000956135	0.0144354
9130008F23Rik	17.9306	1.81679	0.550284	3.30154	0.00096155	0.0145028
Syde2	1742.01	-0.473551	0.143451	-3.30113	0.000962965	0.0145099
Galnt10	1041.2	0.747269	0.226387	3.30085	0.000963929	0.0145101
Sult5a1	51.1574	1.99221	0.603918	3.29881	0.000970943	0.0146013
Tmem143	772.305	0.624608	0.189409	3.29768	0.000974884	0.0146462
Hltf	2008.8	-0.589808	0.179145	-3.29236	0.000993513	0.0148977
Xkr7	14.8836	2.15806	0.655479	3.29234	0.000993571	0.0148977
Nsmce4a	4455.97	-0.455885	0.138515	-3.29124	0.000997466	0.0149356
Reck	390.987	0.856382	0.260213	3.29108	0.000998046	0.0149356
Magea10	30.4076	-4.16355	1.26553	-3.28996	0.00100203	0.0149805
Scn8a	291.495	0.773741	0.235222	3.2894	0.001004	0.0149854
Tdpoz4	11.5584	-6.16901	1.87547	-3.28932	0.00100431	0.0149854
Atp2b4	2721.56	-1.24571	0.378884	-3.28785	0.00100955	0.0150489
Ndufs2	7808.96	-0.259763	0.0790149	-3.28752	0.00101073	0.0150518
Fpgs	4291.33	-0.756613	0.230292	-3.28545	0.0010182	0.0151483
Tmed2	2184.79	-0.423846	0.129079	-3.28361	0.00102486	0.0152189
Zfyve9	645.276	-0.892604	0.271838	-3.28359	0.00102493	0.0152189
Pttg1	2677.25	1.03861	0.31666	3.2799	0.00103845	0.0154046
Cbx6	2153.02	-0.471712	0.143873	-3.27867	0.00104297	0.0154508
Tmsb4x	9902.72	-0.924972	0.282132	-3.27851	0.00104358	0.0154508
Tcaf2	55.9922	2.19161	0.668615	3.27783	0.00104608	0.0154729
Tmco6	587.406	0.575663	0.175663	3.27709	0.00104882	0.0154984
Fkbp3	14858.5	-0.343687	0.104897	-3.27641	0.00105134	0.0155208
Ndufs7	2112.99	-0.450119	0.137412	-3.27568	0.00105407	0.0155461
Cyp4f13	323.067	0.969048	0.29588	3.27515	0.00105608	0.0155606
Ice2	840.812	0.554875	0.169465	3.27428	0.00105933	0.0155936
3010026O09Rik	502.595	1.13559	0.346927	3.2733	0.00106301	0.0156326
Hyou1	10416.1	-0.446486	0.136431	-3.27261	0.00106559	0.0156556
Slc39a3	273.38	-0.560998	0.171454	-3.27201	0.00106786	0.015674
Stat5a	192.048	1.15256	0.352424	3.27037	0.00107407	0.0157476
Grik5	366.139	0.969986	0.296619	3.27014	0.00107494	0.0157476
Srxn1	1796.31	0.779404	0.238456	3.26854	0.00108102	0.0158216
Ccnd2	249.313	-1.96078	0.600042	-3.26773	0.00108415	0.0158521
D730005E14Rik	285.919	-1.00308	0.306992	-3.26746	0.00108519	0.0158522
Lrrc34	2905.9	0.656308	0.201021	3.26487	0.00109514	0.0159823
Mbp	479.108	-1.11838	0.342716	-3.26329	0.00110126	0.0160531
Kif1a	465.916	-0.990098	0.303424	-3.26308	0.00110209	0.0160531
Ltbr	179.721	1.18173	0.362439	3.2605	0.00111216	0.0161808
Gfer	2111.77	-0.799304	0.245163	-3.26029	0.00111297	0.0161808
Nrg1	56.4985	1.04703	0.321282	3.25892	0.00111836	0.0162295
Asphd2	123.489	0.789955	0.242399	3.2589	0.00111843	0.0162295
Tmc4	179.377	0.867804	0.266359	3.25802	0.00112191	0.0162646
Ngfrap1	22628	-1.1188	0.343612	-3.25599	0.00112998	0.016366
Snap47	2980.01	1.10205	0.338546	3.25526	0.0011329	0.0163849
Msi2	2959.57	0.961076	0.29525	3.25513	0.00113342	0.0163849
Inf2	495.684	1.30134	0.400044	3.253	0.00114192	0.0164793
Igfals	185.951	1.68414	0.517727	3.25296	0.00114211	0.0164793
Dmtf1	3934	-0.376501	0.115782	-3.25181	0.00114674	0.0165105
Bnip2	1981.2	0.429236	0.132004	3.2517	0.00114719	0.0165105
Nell2	394.693	-1.39672	0.429546	-3.25162	0.0011475	0.0165105
Map2k3os	196.447	0.804033	0.247505	3.24855	0.00115997	0.0166741
Thnsl2	84.8798	1.00828	0.310456	3.24776	0.00116319	0.0167048
Spty2d1	714.808	0.484773	0.149324	3.24646	0.00116852	0.0167547
5830416P10Rik	100.303	1.52523	0.469826	3.24637	0.00116885	0.0167547
Aspg	211.406	1.52511	0.469939	3.24534	0.00117312	0.0168001
Msto1	4690.77	-0.342819	0.105702	-3.24327	0.00118166	0.0169066
Faap20	628.6	0.668683	0.206237	3.2423	0.00118569	0.0169395
Fah	442.779	1.75544	0.541437	3.24218	0.00118617	0.0169395
Plbd1	39.7861	-1.40544	0.433576	-3.24152	0.00118895	0.0169427
Tmem222	2023.07	-0.314079	0.0968963	-3.24139	0.00118947	0.0169427
Tnfrsf1a	418.061	0.855113	0.263837	3.24107	0.00119082	0.0169427
Papl	69.3149	2.12704	0.656302	3.24095	0.00119132	0.0169427
5430440P10Rik	7.63995	-3.58648	1.10666	-3.2408	0.00119193	0.0169427
Apobec2	911.102	1.24679	0.384774	3.24031	0.00119398	0.0169561
Spop	2889.29	0.663814	0.204909	3.23955	0.00119718	0.0169858
Eif2ak4	1927.25	-0.639484	0.197436	-3.23894	0.00119973	0.0170061
Plekho1	206.892	0.646141	0.199578	3.23753	0.00120568	0.0170747
Hunk	775.132	0.595108	0.183843	3.23705	0.00120773	0.0170795
Jph1	70.7953	1.06492	0.328991	3.23693	0.00120825	0.0170795
Limd1	706.406	0.794513	0.245501	3.2363	0.00121091	0.0171013
Adcy6	158.765	1.22753	0.379357	3.23581	0.00121297	0.0171146
Stx2	226.586	0.86438	0.267323	3.23346	0.00122299	0.0172402
Melk	3206.78	0.352273	0.108979	3.23248	0.00122722	0.0172838
Steap2	439.716	1.3002	0.402319	3.23176	0.00123032	0.0173036
Ssh1	1686.88	-0.79297	0.245378	-3.23162	0.00123089	0.0173036
Arl15	1736.34	0.792664	0.245425	3.22977	0.00123892	0.0173797
AW549542	45.1142	1.28006	0.396335	3.22973	0.00123907	0.0173797
Aven	2076.95	-0.736466	0.228038	-3.22958	0.00123971	0.0173797
Dmrt1	541.532	-0.798113	0.247232	-3.22819	0.00124576	0.0174486
Nadk	5570.97	-0.278842	0.0863963	-3.22748	0.00124887	0.0174762
Gm5134	139.519	0.800742	0.248164	3.22666	0.00125243	0.01751
Pomgnt1	1968.33	-0.631119	0.195641	-3.22591	0.00125573	0.0175401
Agbl5	616.859	0.581278	0.180265	3.22458	0.00126157	0.0175879
Igdcc3	654.947	1.19767	0.37144	3.22439	0.00126241	0.0175879
Ppp1r3b	66.8993	1.43785	0.445962	3.22415	0.00126349	0.0175879
Rhox4e	8.65509	-6.35723	1.97179	-3.22409	0.00126374	0.0175879
Wnt9a	42.8801	1.07301	0.332872	3.22349	0.0012664	0.0176089
Myd88	407.14	0.830002	0.257525	3.22299	0.00126859	0.0176233
Cdan1	1628.59	-0.511752	0.158939	-3.21981	0.00128276	0.017804
Il13ra1	253.1	-1.04987	0.326241	-3.21809	0.00129049	0.0178768
Tspan2os	23.6385	-3.28621	1.02121	-3.21797	0.00129103	0.0178768
Tm6sf1	55.4244	1.57871	0.490608	3.21786	0.00129151	0.0178768
Gstz1	622.61	0.65952	0.205052	3.21636	0.00129828	0.0179542
Ppp1r13b	676.361	0.590086	0.183495	3.21581	0.00130076	0.0179723
Ggt6	28.3097	1.88211	0.585365	3.21528	0.00130316	0.0179892
Dlx3	51.0417	1.44789	0.450422	3.21453	0.0013066	0.0180205
Dync1li2	2087.91	0.449163	0.13976	3.2138	0.0013099	0.0180497
Lrrc8b	79.8459	1.14947	0.357897	3.21173	0.00131936	0.0181638
Optn	314.651	1.99932	0.622749	3.21047	0.00132519	0.0182276
Gstm7	80.4154	1.18114	0.36806	3.20909	0.00133156	0.018275
Azin2	232.663	1.71949	0.53584	3.20895	0.00133219	0.018275
Bik	90.264	1.017	0.316925	3.20895	0.00133222	0.018275
Tmem2	2017.35	1.10074	0.34324	3.20691	0.00134167	0.0183882
Mael	287.05	-1.26906	0.395795	-3.20635	0.0013443	0.0184078
Otud6a	90.5666	-2.04127	0.636883	-3.20509	0.00135018	0.0184718
Itga10	263.296	1.28059	0.399635	3.20441	0.00135341	0.0184776
Cadm3	43.2695	2.45453	0.766005	3.20432	0.00135381	0.0184776
Mis18a	1060.24	0.55846	0.174288	3.20423	0.00135423	0.0184776
Atp7a	1316.8	-1.1112	0.346831	-3.20386	0.001356	0.0184791
Pcmt1	2341.25	-0.378356	0.1181	-3.2037	0.00135675	0.0184791
Mgst1	7.43124	3.19134	0.996234	3.20341	0.00135812	0.0184813
Mctp2	66.5232	2.4955	0.77931	3.20219	0.00136387	0.0185431
Bnipl	55.6216	1.58846	0.496198	3.20127	0.00136824	0.018581
Tmco4	519.682	0.768049	0.239934	3.20109	0.00136909	0.018581
Eps8	2086.71	-0.810428	0.253218	-3.20051	0.00137183	0.0186018
D930028M14Rik	13.6257	1.95524	0.611202	3.199	0.00137904	0.018683
Mon1b	660.832	0.816611	0.255295	3.19869	0.00138053	0.0186866
Praf2	2430.6	-0.892866	0.279246	-3.19741	0.00138665	0.0187529
Ubn2	1382.28	-0.933714	0.292086	-3.19671	0.00139006	0.0187693
Hdac1	21076	-0.377725	0.118162	-3.19665	0.00139031	0.0187693
Cnpy1	503.993	-0.895597	0.280226	-3.19598	0.00139357	0.0187966
Nap1l2	108.68	-1.2412	0.388654	-3.19359	0.00140518	0.0189365
Nek1	1335.24	0.758157	0.237483	3.19247	0.00141062	0.0189932
D17Wsu92e	6840.21	-0.408981	0.128139	-3.1917	0.00141438	0.019027
H2afy2	1681.97	0.813216	0.254997	3.18912	0.00142707	0.019167
Evpl	101.829	1.06189	0.332977	3.18908	0.00142729	0.019167
1700030F18Rik	11.6326	-3.20201	1.00506	-3.18589	0.00144312	0.0193626
1700030C10Rik	1439.06	-0.802862	0.252239	-3.18295	0.00145784	0.019543
Hdhd1a	56.1549	2.48433	0.781216	3.18008	0.00147236	0.0197203
C2cd5	2064.12	0.478464	0.150508	3.179	0.00147784	0.0197765
Zdhhc15	956.522	-0.888197	0.27944	-3.17849	0.00148042	0.0197936
Cyp2d22	16.6447	1.72422	0.542592	3.17775	0.00148422	0.0198271
Ehf	76.1455	-1.8981	0.597385	-3.17736	0.00148624	0.0198369
Ptgds	11.4555	2.72285	0.857921	3.17378	0.00150466	0.0200653
Ogt	13512	-0.698218	0.220047	-3.17304	0.00150851	0.020099
Zhx2	27.7967	1.53325	0.483296	3.17248	0.00151142	0.020117
Gsc	62.6964	-1.7306	0.545578	-3.17204	0.00151371	0.020117
Gmfg	403.575	0.740252	0.233396	3.17165	0.00151575	0.020117
Ndst2	333.024	0.732812	0.231054	3.17161	0.00151598	0.020117
Zfp426	663.871	0.47911	0.151066	3.17152	0.00151643	0.020117
Trmt10b	576.779	0.430492	0.135809	3.16984	0.00152523	0.0202163
Vprbp	6413.42	-0.305204	0.0963279	-3.16839	0.00153287	0.0202999
Arl6ip5	1031.47	0.727921	0.229817	3.1674	0.00153811	0.0203517
Hmha1	299.643	1.22404	0.38652	3.16683	0.00154111	0.0203738
Bhlha15	44.0833	2.07488	0.655606	3.16483	0.00155176	0.0204969
Gata6	17.7094	1.94372	0.614277	3.16425	0.00155485	0.0205119
Nrip3	86.4748	1.19532	0.377775	3.16411	0.00155558	0.0205119
Snx30	1712.07	-0.567477	0.179376	-3.16361	0.00155824	0.0205293
Mcmdc2	83.5778	-1.51367	0.478714	-3.16195	0.00156716	0.0206291
Syce2	2909.27	-0.673078	0.212891	-3.16161	0.001569	0.0206355
Mcm6	19993.5	-0.490931	0.155336	-3.16044	0.00157533	0.0207011
Tmem151b	153.807	1.26359	0.399866	3.16002	0.00157756	0.0207126
Alg12	413.238	0.586038	0.185551	3.15836	0.00158658	0.020808
Vill	727.542	1.16178	0.367862	3.15819	0.00158755	0.020808
H2afb1	5.25291	-5.15586	1.63274	-3.15779	0.0015897	0.0208184
Intu	544.574	0.830374	0.263025	3.15701	0.00159395	0.020842
Chek2	2929.5	-0.379369	0.120169	-3.15696	0.00159422	0.020842
AI314180	2556.01	-1.28324	0.40654	-3.15648	0.00159683	0.0208583
Ppm1e	88.6053	1.52132	0.482067	3.15583	0.00160043	0.0208874
Zfp459	842.456	-1.02707	0.325659	-3.15382	0.00161151	0.0210141
Osm	419.583	-1.57603	0.499908	-3.15264	0.00161801	0.0210645
Arhgef25	1506.04	0.707142	0.224303	3.15262	0.00161812	0.0210645
Shf	859.33	-1.19357	0.378789	-3.15101	0.00162709	0.0211633
Phf20l1	619.227	0.782839	0.248628	3.14864	0.00164033	0.0213173
Upk3b	48.2643	1.66171	0.528178	3.14611	0.00165458	0.0214843
Zkscan17	3250.6	0.71624	0.227794	3.14424	0.00166517	0.0216035
Zbed5	712.263	-0.537819	0.171091	-3.14347	0.00166958	0.0216423
Sat2	75.3484	1.35934	0.432481	3.14313	0.00167152	0.0216472
Tgif1	8518.36	-0.417263	0.132763	-3.14291	0.00167279	0.0216472
Fundc2	1342.64	-0.792259	0.252176	-3.14169	0.00167976	0.0217191
Tspo	306.349	0.879482	0.280045	3.1405	0.00168658	0.021789
Slc41a2	11.3074	2.53701	0.808012	3.13982	0.0016905	0.0218212
Aldh1b1	277.816	1.92292	0.612773	3.13807	0.00170066	0.0219338
Pyroxd1	509.243	0.554027	0.176573	3.13766	0.00170301	0.0219438
Nfatc1	28.4161	1.76522	0.562631	3.13744	0.0017043	0.0219438
Pgr	20.9766	2.04672	0.652779	3.1354	0.00171619	0.0220783
Zcchc12	45.7319	-1.69241	0.53995	-3.13438	0.00172216	0.0221309
Il10rb	53.058	2.10525	0.671699	3.13421	0.00172317	0.0221309
Dirc2	1060.57	-0.888797	0.283657	-3.13335	0.00172823	0.0221773
Als2	2382.02	0.357105	0.114005	3.13235	0.00173411	0.0222232
Patl2	353.028	1.56404	0.499347	3.13217	0.00173521	0.0222232
Zmym1	4617.09	-0.530381	0.169343	-3.13199	0.00173625	0.0222232
Fndc5	25.0716	1.63335	0.521542	3.13176	0.00173762	0.0222232
Slc2a7	85.6677	1.14691	0.366411	3.13012	0.00174734	0.0223157
Ccdc33	8.42205	2.79356	0.89251	3.13001	0.001748	0.0223157
Agpat1	4017.58	-0.453584	0.144924	-3.12981	0.00174922	0.0223157
AU018091	11853.5	-0.51792	0.165493	-3.12955	0.00175073	0.0223164
Ripk4	220.728	1.0281	0.328647	3.12828	0.00175835	0.0223949
Fam132a	126.648	1.04957	0.335759	3.12595	0.00177233	0.0225542
Egfl6	1652.74	-1.2596	0.403139	-3.12448	0.0017812	0.0226482
Ccdc65	28.8205	1.55916	0.499201	3.12331	0.00178828	0.0227194
Ulk1	16170.5	-0.640097	0.205002	-3.1224	0.00179386	0.0227713
Itpr3	3487.29	-0.595953	0.190899	-3.12182	0.00179736	0.0227968
Hacl1	209.286	0.970226	0.31094	3.1203	0.00180668	0.0228961
Insm1	28.2616	2.79532	0.896023	3.1197	0.00181034	0.0229235
A830080D01Rik	4744.09	-0.952308	0.305283	-3.11942	0.00181206	0.0229235
Klhdc7a	208.671	1.62265	0.520249	3.11898	0.00181476	0.0229235
Prdm10	915.769	-0.612732	0.196453	-3.11897	0.00181483	0.0229235
Ccdc122	45.7757	1.27196	0.40785	3.11869	0.00181658	0.0229266
Rin2	117.744	1.5053	0.482708	3.11844	0.00181809	0.0229268
Pcgf6	3658.02	-0.434306	0.139294	-3.1179	0.00182142	0.0229323
Prune2	586.612	1.53261	0.491553	3.11789	0.00182152	0.0229323
Peg10	8612.24	1.53549	0.492725	3.11632	0.00183125	0.0230282
Ttc28	382.288	-1.64616	0.528262	-3.11617	0.00183215	0.0230282
Dnase1l1	56.618	-1.11516	0.357933	-3.11555	0.00183603	0.0230581
Tktl2	63.5351	-2.20847	0.70891	-3.1153	0.00183756	0.0230584
Notum	2750.66	-1.26051	0.404792	-3.11396	0.00184591	0.0231442
Mast2	3667.44	-0.461305	0.148232	-3.11205	0.00185791	0.0232756
S100pbp	1694.15	-0.474745	0.152586	-3.11133	0.00186246	0.0233135
Pdcd2	1591.4	-0.52331	0.168243	-3.11044	0.00186806	0.0233645
Tmem59l	176.207	1.28638	0.413729	3.10923	0.00187577	0.0234021
Gk5	715.86	-0.790935	0.254392	-3.10912	0.00187648	0.0234021
Mfsd1	3884.84	-0.867904	0.279161	-3.10897	0.00187741	0.0234021
Gm13078	19.4279	-2.91595	0.937982	-3.10875	0.00187882	0.0234021
Mtmr11	76.0999	1.47865	0.475675	3.10853	0.00188024	0.0234021
Scaper	728.932	-0.805778	0.259226	-3.1084	0.00188101	0.0234021
Clptm1	6137.59	-0.626008	0.2014	-3.10828	0.00188177	0.0234021
Penk	93.5835	-2.48077	0.798532	-3.10666	0.00189213	0.0234795
A230072C01Rik	219.438	-0.954747	0.307333	-3.10656	0.00189281	0.0234795
Hdhd2	1057.04	0.59334	0.191005	3.10642	0.0018937	0.0234795
DQ267102	9.06895	3.11514	1.0029	3.10612	0.00189558	0.0234795
Ldoc1l	232.917	1.37583	0.442943	3.10611	0.00189566	0.0234795
Shd	11.6401	2.27747	0.733891	3.10328	0.0019139	0.0236863
Ptp4a1	181.468	1.31119	0.423453	3.09642	0.00195873	0.0241902
H2bfm	17.7601	-3.87975	1.25299	-3.0964	0.00195885	0.0241902
Gm4737	575.757	-0.549182	0.177366	-3.09632	0.00195936	0.0241902
Paqr8	446.324	1.17274	0.378855	3.09548	0.00196492	0.0242393
Noc3l	4536.48	-0.465026	0.150276	-3.09448	0.00197157	0.0242829
BC023829	1274.05	-0.904799	0.292392	-3.09447	0.00197163	0.0242829
Zfp523	403.847	1.24131	0.401217	3.09386	0.00197572	0.0243138
Taf9b	89.007	-1.21579	0.393129	-3.09261	0.00198405	0.0243967
D430019H16Rik	55.498	2.19834	0.710915	3.09227	0.00198631	0.0244048
Bspry	302.893	1.12001	0.362309	3.09131	0.00199275	0.0244572
Casq1	126.538	1.63888	0.530184	3.09116	0.00199377	0.0244572
Ap5s1	342.235	0.478192	0.154739	3.09032	0.00199944	0.0245071
Tapbp	1627.93	0.619901	0.20065	3.08947	0.00200516	0.0245347
Bloc1s5	358.556	0.532311	0.17231	3.08927	0.00200652	0.0245347
Hectd3	1263.28	0.506624	0.163997	3.08922	0.00200683	0.0245347
Wnt3	26.2055	-1.32135	0.427766	-3.08896	0.00200856	0.0245347
Has2	16.5389	5.33647	1.72769	3.0888	0.0020097	0.0245347
Igsf23	342.94	1.17166	0.379469	3.08764	0.00201756	0.024611
Gm12794	15.2393	-3.3967	1.10021	-3.08731	0.00201975	0.0246181
Tubb2a	3372.61	0.94648	0.30663	3.08672	0.00202381	0.0246479
Nat9	334.262	0.866858	0.280879	3.08623	0.00202713	0.0246688
Mpp3	48.8805	1.23737	0.401003	3.08568	0.00203084	0.0246905
Amz1	102.167	1.01115	0.327733	3.08527	0.00203366	0.0246905
Bhlhe22	53.9502	-2.31392	0.75004	-3.08506	0.0020351	0.0246905
Ttc34	19.9709	-1.52935	0.495733	-3.08502	0.00203537	0.0246905
Elavl4	64.871	-1.26725	0.410843	-3.08451	0.00203885	0.0247132
Neb	184.684	-1.81811	0.589592	-3.08367	0.00204462	0.0247636
Sh3yl1	192.55	0.580933	0.188472	3.08234	0.00205381	0.0248552
Naalad2	72.4603	-2.85572	0.926679	-3.08167	0.00205845	0.0248916
Nanos1	342.759	-0.824773	0.267679	-3.0812	0.00206168	0.024911
Nfatc2	118.29	1.86875	0.606571	3.08085	0.00206412	0.0249208
Nfya	3302.43	-0.346983	0.112682	-3.07931	0.00207478	0.0250298
Fam65a	1819.88	-0.856116	0.278101	-3.07844	0.00208089	0.0250812
Manf	4356.5	-0.454377	0.14761	-3.07823	0.00208232	0.0250812
Dusp22	92.3547	1.44124	0.468454	3.07658	0.00209391	0.025201
Itgb3bp	216.966	0.852843	0.277231	3.07629	0.00209593	0.0252055
Prkar1b	68.9379	1.34264	0.436694	3.07456	0.00210813	0.0253323
Cyb5d2	129.854	1.11211	0.361873	3.07322	0.00211765	0.0254267
Birc6	6269.55	-0.469641	0.152853	-3.0725	0.00212273	0.0254678
Cers2	2864.13	-0.611707	0.199113	-3.07215	0.0021252	0.0254774
Atp1b3	4717.96	-0.335299	0.109201	-3.07049	0.0021371	0.0256
Tenm4	1283.97	-0.687936	0.224149	-3.0691	0.00214702	0.0256988
Katnal1	182.201	0.884065	0.288174	3.06782	0.00215629	0.0257719
Pdzd3	20.3565	1.55833	0.507964	3.06779	0.00215649	0.0257719
Sacs	79.9023	-1.31486	0.428659	-3.06738	0.00215945	0.0257834
Pipox	1665.65	1.00758	0.328504	3.06719	0.00216082	0.0257834
Klhl26	282.825	1.31473	0.429077	3.06408	0.00218341	0.0260325
Rnf152	101.055	1.90285	0.621204	3.06317	0.00219006	0.0260915
Lrrc8e	11.6419	2.33166	0.76138	3.06241	0.00219564	0.0261377
Polr2g	3155.03	-0.255845	0.0835672	-3.06154	0.002202	0.0261793
Il17rb	11.8202	1.92192	0.627778	3.06147	0.00220256	0.0261793
Gm166	161.736	0.824273	0.269317	3.06061	0.0022089	0.0262344
Cox6c	7743.22	-0.54786	0.179029	-3.06017	0.00221209	0.0262412
4930509E16Rik	19.0189	-3.14084	1.0264	-3.06006	0.00221291	0.0262412
Ldlrap1	689.364	0.816952	0.267064	3.05901	0.00222067	0.0263128
Prr36	180.213	0.671791	0.21975	3.05707	0.00223514	0.0264639
Ufsp1	110.18	-0.770631	0.252161	-3.05611	0.00224232	0.0265276
Slc12a1	8.45609	-4.38905	1.43626	-3.05588	0.00224399	0.0265276
Nanos3	60.3412	-1.03456	0.338773	-3.05385	0.00225925	0.0266874
Diap3	2135.68	-0.655351	0.214683	-3.05264	0.00226838	0.0267738
Bcar3	1819.18	0.734926	0.240768	3.05242	0.00227007	0.0267738
Samd10	429.688	-0.508555	0.166639	-3.05183	0.0022745	0.0267866
Kcnj4	50.8208	1.95776	0.641506	3.05181	0.00227465	0.0267866
Atg10	78.2366	1.12621	0.369385	3.04887	0.00229706	0.0270297
Dgkk	62.2756	-1.90329	0.624341	-3.04848	0.00230004	0.027044
Tex21	137.951	1.41403	0.464013	3.04739	0.00230836	0.0270597
Stk3	2009.91	-0.644875	0.211618	-3.04735	0.00230865	0.0270597
Coq2	604.376	1.0596	0.347726	3.04723	0.00230961	0.0270597
Kitl	139.794	-1.29178	0.42392	-3.04722	0.00230965	0.0270597
Snx33	74.6294	1.34799	0.442387	3.04709	0.00231067	0.0270597
Cblc	172.362	1.01337	0.332611	3.04672	0.00231353	0.0270597
Nfasc	268.611	0.980155	0.321731	3.04651	0.00231516	0.0270597
Tsen34	2659.19	-0.426163	0.139888	-3.04646	0.00231552	0.0270597
Pla2g2f	56.6961	-2.90462	0.953935	-3.04488	0.00232772	0.027165
Rab31	903.677	0.777044	0.255201	3.04484	0.00232807	0.027165
Slc2a6	14.5798	1.76692	0.580425	3.04418	0.00233313	0.0272033
Wnt3a	38.0663	2.21582	0.728121	3.0432	0.00234076	0.0272553
Taf7l	204.078	-2.43166	0.799104	-3.04299	0.00234243	0.0272553
Fam159b	55.7171	-3.29873	1.08407	-3.04292	0.00234294	0.0272553
Tmem221	6.63416	2.66389	0.875503	3.04269	0.00234472	0.0272553
Rab39b	113.7	-1.92647	0.633442	-3.04128	0.00235577	0.027363
Ndrg3	1669.85	-0.355862	0.11704	-3.04051	0.00236177	0.027412
Abhd11os	59.8981	1.72022	0.56585	3.04006	0.00236535	0.0274143
Galc	401.793	0.594598	0.19559	3.04002	0.00236561	0.0274143
Col7a1	101.758	0.842625	0.277197	3.0398	0.00236735	0.0274143
Gyk	918.689	-0.933126	0.307081	-3.0387	0.00237602	0.0274781
Fez1	350.659	-1.73395	0.570671	-3.03844	0.0023781	0.0274781
Slc35e4	224.565	0.816519	0.268732	3.03842	0.00237824	0.0274781
Cog6	882.6	0.728169	0.239833	3.03615	0.00239621	0.0276648
Tcp11	191.686	0.884354	0.291324	3.03563	0.0024003	0.0276912
Vsig10	301.879	0.788675	0.259848	3.03514	0.00240425	0.0277019
Ntn3	85.1856	-1.24033	0.408693	-3.03487	0.00240636	0.0277019
Itpr1	814.366	0.754786	0.248707	3.03484	0.00240666	0.0277019
Ube2r2	4031.41	-0.305335	0.100632	-3.03419	0.00241184	0.0277406
Diap1	6462.55	-0.593838	0.195885	-3.03157	0.00243284	0.0279408
1700080O16Rik	33.1846	-3.94761	1.30217	-3.03157	0.00243289	0.0279408
Syn1	1230.32	-1.1318	0.373421	-3.03089	0.00243836	0.0279827
Alox5ap	144.807	-1.23381	0.407163	-3.03026	0.00244346	0.0280202
Chmp4c	1561.86	-0.61602	0.20336	-3.02921	0.00245191	0.028096
Coasy	1198.1	0.724426	0.239234	3.02811	0.00246089	0.0281778
Pdgfc	1678.58	0.984293	0.325086	3.0278	0.00246345	0.028186
Sgol2b	318.252	-1.1923	0.393878	-3.02707	0.00246941	0.0282331
Pltp	2297.01	0.837651	0.276771	3.02651	0.00247396	0.0282641
Mgat5b	450.937	1.10648	0.365855	3.02436	0.0024916	0.0284443
Ankrd34a	91.9533	2.98039	0.985628	3.02385	0.00249584	0.0284576
Pde4d	619.018	0.586649	0.19402	3.02366	0.00249739	0.0284576
Mapk11	299.503	1.46518	0.484592	3.02354	0.00249834	0.0284576
Tex12	29.8378	-1.9139	0.633562	-3.02085	0.00252067	0.0286907
Calb2	63.7662	1.81637	0.601752	3.01847	0.00254058	0.0288958
Mcmbp	6341.81	-0.35821	0.118686	-3.01812	0.00254345	0.0288976
Cldn6	862.541	1.2186	0.403779	3.018	0.00254451	0.0288976
Kptn	437.005	0.56971	0.188837	3.01695	0.00255332	0.028948
H2-Oa	38.4533	2.02277	0.670492	3.01684	0.00255425	0.028948
Syne3	62.8496	1.86706	0.618889	3.0168	0.00255462	0.028948
Spire2	775.462	-0.961846	0.319072	-3.01451	0.00257397	0.0291457
Snhg10	39.0796	-1.09306	0.362827	-3.01262	0.00259	0.0293055
Dcp1b	205.806	0.834416	0.277085	3.01141	0.0026004	0.0294015
Olfr316	36.2515	-3.50436	1.16383	-3.01106	0.00260338	0.0294134
Map7d2	1694.94	-1.44727	0.480756	-3.0104	0.00260905	0.0294557
Rab3a	293.975	-0.883228	0.293528	-3.00901	0.00262101	0.0295537
Kif16b	882.397	0.799215	0.265613	3.00894	0.00262159	0.0295537
Tmem135	1056.12	0.413861	0.137569	3.00839	0.00262632	0.0295713
Inhbe	22.3953	-2.28199	0.758577	-3.00825	0.00262757	0.0295713
Jmjd4	1438.64	0.466052	0.154938	3.00798	0.0026299	0.0295713
Dock6	5485.26	-0.397345	0.132103	-3.00784	0.0026311	0.0295713
Rbm10	6402.1	-0.678204	0.225493	-3.00764	0.00263281	0.0295713
Fam172a	548.189	0.498901	0.165904	3.00716	0.00263703	0.0295868
Relb	1200.72	-0.884403	0.294127	-3.00688	0.00263946	0.0295868
Cacng6	59.8648	1.41382	0.470206	3.00682	0.00263999	0.0295868
Ldhal6b	139.001	-1.00668	0.334848	-3.00637	0.00264388	0.0296022
Cnga4	71.2432	-2.01244	0.669442	-3.00615	0.00264582	0.0296022
Vma21	1389.28	-0.765353	0.254609	-3.00599	0.00264716	0.0296022
Fdxr	960.173	0.676975	0.225281	3.00503	0.00265555	0.0296743
Eprs	20215.6	-0.425196	0.141532	-3.00425	0.00266237	0.0297288
Psph	1572.51	-0.811547	0.270346	-3.00188	0.00268316	0.0299392
Taok3	649.235	1.2489	0.416117	3.00132	0.00268813	0.0299728
Micu1	537.738	0.583071	0.194315	3.00065	0.002694	0.0299936
Pcdhga11	68.8239	1.07725	0.35902	3.00053	0.00269514	0.0299936
Scml2	546.601	-2.92891	0.97616	-3.00044	0.00269588	0.0299936
Zc3h7a	1914.65	0.44442	0.148181	2.99917	0.00270717	0.0300974
Tvp23a	42.5637	1.27042	0.423663	2.99865	0.00271177	0.0301266
Mlh1	1659	0.344056	0.114791	2.99723	0.00272441	0.0302451
Btbd1	1541.29	0.40215	0.134211	2.99639	0.00273193	0.0303066
Glp1r	14.584	2.29964	0.76765	2.99569	0.00273825	0.0303548
Aox3	779.206	-1.71446	0.572415	-2.99514	0.00274322	0.030372
Nckipsd	939.238	-0.502588	0.167805	-2.99507	0.00274378	0.030372
Ap5b1	89.8915	0.902752	0.301561	2.9936	0.00275705	0.0304969
Adamts1	28.2944	2.34773	0.784339	2.99326	0.00276013	0.0305089
Mgl2	97.2061	-2.79008	0.932342	-2.99255	0.00276656	0.0305579
Lrrc75a	264.144	1.51974	0.508028	2.99146	0.00277651	0.0306457
Acsl6	290.352	1.52705	0.510788	2.9896	0.00279346	0.0308106
Slc16a13	258.554	0.903273	0.302433	2.98669	0.00282015	0.0310826
B2m	631.127	0.868267	0.290769	2.98611	0.00282554	0.0310925
Taf5	1662.86	-0.336744	0.112773	-2.98603	0.00282624	0.0310925
Mir6516	85.9889	-1.04464	0.349854	-2.98593	0.00282714	0.0310925
Rbm3	15332	-0.710164	0.237914	-2.98496	0.00283612	0.0311688
Cd40	24.9781	1.66281	0.557371	2.98331	0.00285152	0.0313156
Fubp1	15611.5	-0.451767	0.151506	-2.98185	0.00286517	0.0314281
Pde4c	118.811	1.44056	0.483122	2.98177	0.00286587	0.0314281
Mir3072	12.3032	2.62285	0.879804	2.98118	0.00287141	0.0314663
Noc2l	15258.1	-0.500746	0.168043	-2.97987	0.00288374	0.0315788
Galns	302.812	0.667485	0.224071	2.9789	0.00289281	0.0316527
Igbp1b	9.28494	-3.96934	1.33261	-2.97862	0.00289551	0.0316527
Rhox13	63.6965	-2.69746	0.905647	-2.97849	0.00289669	0.0316527
Fam63b	184.019	0.962571	0.323334	2.97701	0.00291073	0.0317834
G6pdx	6739.94	-0.623658	0.20953	-2.97645	0.00291603	0.0318187
Sh3tc2	474.22	1.43594	0.48258	2.97555	0.00292459	0.0318893
Tex10	7382.72	-0.470032	0.158013	-2.97464	0.00293329	0.0319614
Sort1	833.748	0.999699	0.33618	2.9737	0.00294231	0.0320369
Cep250	2729.78	-0.482102	0.162167	-2.97288	0.0029502	0.0320806
Tmem56	29.4029	-2.3817	0.801152	-2.97285	0.00295051	0.0320806
Zfp697	25.1318	1.93436	0.650768	2.97242	0.00295462	0.0321024
Fzd1	25.5867	1.84844	0.622223	2.97071	0.00297115	0.0322591
B020004J07Rik	7.03659	-5.09294	1.71469	-2.97018	0.00297629	0.032292
Mgll	211.369	-1.66561	0.560882	-2.96964	0.00298153	0.0323259
Dlg4	220.909	0.895215	0.3015	2.96921	0.0029857	0.0323482
Plscr3	788.175	0.6359	0.214199	2.96873	0.00299029	0.0323553
Ctsz	1581.25	0.759692	0.2559	2.96871	0.00299058	0.0323553
Bcor	2911.47	-0.924946	0.311602	-2.96835	0.00299401	0.0323696
Tex13	62.4798	-2.80626	0.945476	-2.96809	0.0029966	0.0323747
Ivns1abp	3592.52	1.2128	0.408657	2.96777	0.00299973	0.0323857
Tbx21	383.533	-1.62901	0.549205	-2.96613	0.00301573	0.032518
Atp2b2	137.397	2.28336	0.769825	2.96608	0.00301624	0.032518
1810010H24Rik	93.5814	-1.60863	0.542472	-2.96537	0.00302321	0.0325702
Gm5577	57.0802	-1.20605	0.406844	-2.9644	0.00303273	0.0326499
Eif4e3	19.0534	1.80295	0.608463	2.96313	0.00304528	0.0327619
Hspb7	21.586	2.68961	0.907798	2.96278	0.00304876	0.0327763
Mxra7	201.629	1.18093	0.398623	2.96253	0.00305121	0.0327796
Klf9	6155.71	-0.337515	0.113986	-2.96102	0.00306621	0.0329177
Nmb	91.2954	0.787335	0.265996	2.95995	0.00307691	0.0330052
Naa11	404.422	1.0992	0.37138	2.95977	0.00307867	0.0330052
Gata3	510.412	-1.66009	0.560929	-2.95955	0.00308093	0.0330063
Eif2b4	3026.63	-0.356661	0.120526	-2.95919	0.00308446	0.0330209
Ramp3	95.1333	1.41043	0.476679	2.95886	0.00308774	0.0330305
Coro2a	49.7361	1.28784	0.435277	2.95867	0.00308966	0.0330305
Xpo4	2155.06	-0.569925	0.192697	-2.95763	0.00310016	0.0331017
Dlx4	7.82787	2.64553	0.894492	2.95758	0.00310065	0.0331017
Kcnt1	17.4399	1.78195	0.602656	2.95682	0.00310825	0.0331597
Dclre1a	581.409	0.590296	0.199679	2.95623	0.00311429	0.033201
Tex11	180.486	-1.53729	0.520108	-2.95572	0.00311943	0.0332258
B9d1	643.053	0.670516	0.226878	2.9554	0.00312262	0.0332258
Med12	3981.32	-0.823106	0.278514	-2.95535	0.00312313	0.0332258
Dock10	14.1746	2.32358	0.78632	2.95501	0.0031266	0.0332397
Mocos	172.755	1.10115	0.372737	2.95422	0.00313458	0.0333014
Pcdh1	116.295	1.63556	0.553789	2.95339	0.00314302	0.0333611
Slc35d3	26.2263	-2.16094	0.731739	-2.95316	0.00314544	0.0333611
Ddhd2	1514.24	-0.59564	0.201723	-2.95276	0.00314944	0.0333611
Trappc10	1625.36	0.33206	0.112462	2.95265	0.00315058	0.0333611
Mtcp1	102.793	-0.805136	0.272687	-2.9526	0.0031511	0.0333611
Atp2b3	22.5203	-2.81971	0.955949	-2.94964	0.0031814	0.0336587
Lyplal1	325.014	1.25446	0.42539	2.94896	0.0031885	0.0337105
Aqp5	20.8556	1.45853	0.494715	2.94822	0.00319607	0.0337447
Sytl1	82.0438	2.50604	0.850019	2.94821	0.00319615	0.0337447
Abhd14a	1026.86	-0.451503	0.153172	-2.94769	0.00320161	0.0337566
Ift172	1179.55	0.553048	0.187622	2.94768	0.00320168	0.0337566
Nup188	11551.4	-0.426128	0.144619	-2.94656	0.00321335	0.0338515
Zfp629	140.149	1.71767	0.582975	2.94639	0.00321511	0.0338515
Osgepl1	511.067	0.492682	0.167233	2.94608	0.00321828	0.0338617
Hsd17b11	1702.31	0.62674	0.212774	2.94556	0.0032237	0.0338951
Pstpip2	100.735	1.13328	0.384768	2.94535	0.00322589	0.0338951
Wdr81	706.271	0.666615	0.226362	2.94491	0.00323051	0.0339203
Enah	17543.6	-0.440545	0.149622	-2.94439	0.00323591	0.0339537
Treml2	280.732	1.47456	0.501121	2.94252	0.00325549	0.0341194
Mau2	3305.13	-0.33003	0.112165	-2.94236	0.00325726	0.0341194
Irf6	225.743	0.91208	0.310005	2.94215	0.00325945	0.0341194
Ptpdc1	107.64	1.0367	0.35239	2.94192	0.00326189	0.0341194
Phc1	16955.8	0.612542	0.208218	2.94183	0.00326284	0.0341194
Irgm2	48.5776	1.80447	0.613521	2.94117	0.00326972	0.034168
Pigb	404.002	-0.425517	0.144705	-2.94058	0.00327594	0.0341946
Kcmf1	7035.7	-0.44668	0.151906	-2.94051	0.00327673	0.0341946
Car4	81.9997	1.92897	0.656148	2.93984	0.00328381	0.0342331
Rab24	1273.96	-0.499883	0.170043	-2.93974	0.00328489	0.0342331
Gm3604	1326.78	-0.90634	0.308355	-2.93927	0.00328984	0.0342613
Pla2g4e	10.521	-2.56907	0.874519	-2.93769	0.00330668	0.0344133
Fam53c	2287.36	-0.383968	0.130739	-2.93691	0.00331502	0.0344631
Aldh1a2	290.519	-0.774821	0.263835	-2.93676	0.00331662	0.0344631
Det1	453.336	0.704979	0.24007	2.93656	0.0033188	0.0344631
4930543E12Rik	9.26474	-3.76412	1.28188	-2.9364	0.00332047	0.0344631
Ccdc64	329.958	0.751461	0.255939	2.93609	0.00332375	0.0344738
Tk2	539.479	0.441573	0.150492	2.9342	0.00334405	0.0346609
Caps2	63.1052	1.73248	0.590509	2.93387	0.00334767	0.0346696
Stxbp4	484.607	0.703768	0.23989	2.9337	0.00334943	0.0346696
Snx9	846.019	-0.659648	0.224911	-2.93293	0.00335781	0.0347329
Araf	3802.93	-0.596187	0.203303	-2.9325	0.00336243	0.0347572
Ccdc103	27.9732	1.25522	0.428234	2.93116	0.00337697	0.0348839
Bpgm	705.472	0.492837	0.168157	2.93082	0.00338073	0.0348972
Ercc6l2	1718.2	0.575767	0.196466	2.93063	0.00338281	0.0348972
Ryk	3660.7	-0.383243	0.130811	-2.92974	0.00339247	0.0349733
Cisd1	2482.63	-0.384036	0.131155	-2.92811	0.00341032	0.035102
2011-09-01	12242	-0.687472	0.234793	-2.92799	0.00341162	0.035102
Gulo	69.7484	1.52369	0.520391	2.92797	0.00341183	0.035102
Nphp4	385.721	0.475956	0.162586	2.92741	0.00341802	0.035142
Gpbp1l1	4898.67	-0.407792	0.139369	-2.92599	0.00343359	0.0352784
C230037L18Rik	16.2551	1.69149	0.578252	2.92518	0.00344262	0.0353474
Wscd2	229.091	1.01257	0.346228	2.92458	0.0034492	0.0353913
Ccdc151	174.011	-0.800373	0.273762	-2.92361	0.00346001	0.0354769
4930550C14Rik	21.3332	1.83886	0.629015	2.92339	0.00346241	0.0354769
Gstt1	49.3025	2.42209	0.828608	2.92309	0.0034658	0.0354769
Pecr	869.023	-0.597759	0.204502	-2.923	0.00346681	0.0354769
Cdh22	48.4945	1.88325	0.644392	2.92252	0.00347207	0.0355069
Npc1	2514.04	-0.500586	0.171334	-2.92169	0.00348133	0.0355778
Rnf39	50.5363	1.39993	0.479601	2.91895	0.00351217	0.0358692
Agtr1a	5.11523	4.03234	1.38197	2.91782	0.00352486	0.0359748
Usp6nl	1534.02	-0.471577	0.161655	-2.91717	0.00353218	0.0360254
Nelfcd	4025.02	0.385865	0.13229	2.91681	0.0035363	0.0360352
Zkscan16	61.9396	-1.83535	0.629283	-2.91657	0.00353902	0.0360352
Trpm5	6.99882	-2.55926	0.877524	-2.91646	0.0035403	0.0360352
D230025D16Rik	4254.38	-0.555512	0.190488	-2.91626	0.00354255	0.0360352
Zfp462	6000.37	-0.599584	0.205622	-2.91596	0.00354596	0.0360458
Paox	579.969	0.415281	0.142431	2.91567	0.00354926	0.0360555
Pcdhgc5	17.0987	1.50554	0.51672	2.91365	0.00357229	0.0362654
1700019G17Rik	152.224	1.19565	0.410724	2.91109	0.00360175	0.0365402
Mapk4	189.958	1.90348	0.654175	2.90973	0.00361738	0.0366745
Kdm4a	5164.88	-0.361802	0.12437	-2.90907	0.00362506	0.036728
Slc44a3	44.2005	1.50909	0.519002	2.90768	0.00364125	0.0368676
Tapbpl	99.0313	0.966537	0.332463	2.9072	0.00364676	0.0368896
Ccnjl	250.234	1.56692	0.539001	2.90708	0.00364823	0.0368896
Utrn	1921.9	-0.908747	0.31271	-2.90604	0.00366036	0.0369786
1700018B24Rik	13.3792	-2.20242	0.757912	-2.90591	0.00366187	0.0369786
Syce3	14.0726	2.25585	0.776523	2.90507	0.00367171	0.0370535
Gm5634	5.60816	-4.6105	1.58778	-2.90374	0.00368732	0.0371865
Psmd10	1537.25	-0.597554	0.205875	-2.9025	0.00370194	0.0373095
Tmppe	2082.31	-0.445165	0.153446	-2.90112	0.00371827	0.0374493
Nlrc3	45.681	1.24425	0.429014	2.90026	0.00372856	0.0375283
Psmb9	14.4824	2.02044	0.696697	2.90003	0.0037313	0.0375312
Mcc	246.122	0.993305	0.342602	2.8993	0.00373998	0.0375776
Marveld3	36.45	1.54221	0.531952	2.89916	0.00374166	0.0375776
Kcnk5	1969.36	-0.590406	0.203657	-2.89902	0.00374327	0.0375776
Xrcc6	3779.69	-0.308334	0.106398	-2.89792	0.00375645	0.0376851
Zc3h12b	13.3537	-1.83379	0.632865	-2.8976	0.00376026	0.0376926
Scn4a	14.1184	1.96037	0.676588	2.89744	0.00376222	0.0376926
Capg	360.387	1.03019	0.355576	2.89724	0.00376459	0.0376926
Dopey1	808.667	-0.386408	0.133402	-2.89656	0.00377274	0.0377496
Tec	61.2049	1.81052	0.625237	2.89573	0.00378279	0.0378254
Pip5k1a	2620.96	-0.24069	0.0831312	-2.8953	0.00378792	0.0378464
Rtca	2311.53	-0.416459	0.143856	-2.89497	0.00379189	0.0378464
Fscn2	5.26204	3.32413	1.14826	2.89494	0.00379231	0.0378464
Zmym3	6035.88	-0.747896	0.258396	-2.89438	0.00379904	0.0378889
Clu	309.754	0.96911	0.334852	2.89415	0.0038019	0.0378927
Galk2	1070.54	0.544852	0.188274	2.89394	0.00380445	0.0378935
Tbc1d7	479.479	0.645011	0.222948	2.8931	0.00381462	0.0379701
Usp49	1703.07	-0.609544	0.210761	-2.89211	0.00382665	0.0380651
Morf4l2	26650.1	-0.58867	0.203596	-2.89136	0.00383577	0.0381199
Plin3	4249.92	0.912037	0.315447	2.89125	0.00383714	0.0381199
Npm3	4456.66	-0.479039	0.165751	-2.89012	0.00385092	0.0382195
Hormad2	383.718	-1.58479	0.548365	-2.89002	0.00385216	0.0382195
Nr2c2ap	2046.13	-0.624478	0.216185	-2.88863	0.0038692	0.0383638
Slc35f5	312.17	0.795212	0.275346	2.88805	0.00387639	0.0384101
Tgfb1i1	20.582	1.91674	0.663733	2.88782	0.00387917	0.0384128
D630033O11Rik	9.27718	3.75987	1.3022	2.88732	0.00388538	0.038441
Fyco1	704.65	0.30578	0.105909	2.88719	0.00388704	0.038441
Sh3gl3	242.341	1.51658	0.525333	2.88689	0.0038907	0.0384524
Shroom4	358.078	-1.04931	0.363537	-2.88638	0.00389701	0.0384899
Ccdc159	43.6119	1.40424	0.486551	2.8861	0.00390044	0.0384989
Cd68	1205.56	0.955875	0.331258	2.88559	0.00390685	0.0385374
Trp53i11	983.323	0.937617	0.324989	2.88507	0.00391326	0.0385757
Lmo4	307.854	1.43758	0.498376	2.88452	0.00392006	0.0386068
Ribc1	372.573	-0.700564	0.242879	-2.88441	0.00392146	0.0386068
Zfp352	20.3114	-2.89635	1.00424	-2.88413	0.00392493	0.0386161
Ccdc160	660.301	-0.886194	0.307349	-2.88335	0.00393468	0.0386873
5330411J11Rik	173.433	-1.776	0.61605	-2.88288	0.00394055	0.0387125
Tbc1d16	1020.52	0.719592	0.249621	2.88274	0.00394231	0.0387125
Rhoc	1062.92	0.734147	0.254849	2.88071	0.00396775	0.0389374
Sec14l2	367.954	1.04735	0.363609	2.88043	0.00397131	0.0389473
Swap70	2715.29	-0.321543	0.111661	-2.87965	0.00398123	0.0390196
Zfp184	584.85	-0.318846	0.110753	-2.87888	0.00399094	0.0390692
Frem2	1458.94	-3.74066	1.29945	-2.87865	0.00399387	0.0390692
Chid1	465.974	0.648354	0.225229	2.87864	0.00399394	0.0390692
Agbl2	25.1229	1.58636	0.551217	2.87792	0.00400309	0.0391336
Tonsl	2909.96	-0.503533	0.174979	-2.87768	0.00400617	0.0391388
Piga	2776.77	-0.5596	0.194484	-2.87736	0.0040102	0.0391531
Atp2c2	44.1185	2.52995	0.879544	2.87643	0.004022	0.0392433
Aatf	3157.18	-0.710517	0.247084	-2.87561	0.00403249	0.0393206
Arhgap21	4045.42	-0.524055	0.182257	-2.87536	0.00403566	0.0393265
Loxl3	71.7236	1.39108	0.484067	2.87373	0.0040566	0.0395054
Sgcb	166.163	0.827724	0.288069	2.87336	0.00406135	0.0395266
Mib1	1140.61	-0.708503	0.246609	-2.87299	0.0040661	0.0395476
Vstm2a	25.0476	-2.0882	0.72704	-2.8722	0.00407627	0.0396213
Krt80	5.16066	5.13594	1.7884	2.87181	0.00408129	0.0396228
Nap1l3	165.226	-2.1122	0.735501	-2.87179	0.00408159	0.0396228
Trmt44	1454.86	-0.570929	0.19889	-2.87057	0.00409727	0.0397497
Anxa4	354.192	0.871041	0.303461	2.87036	0.00410004	0.0397515
Platr7	277.754	-1.0735	0.374153	-2.86914	0.00411594	0.0398804
Agrn	13618	0.642132	0.223828	2.86887	0.00411945	0.0398891
2410137M14Rik	512.202	0.775653	0.270623	2.86618	0.00415464	0.0402044
Tekt5	58.4262	1.48163	0.517065	2.86546	0.00416403	0.0402562
Sdccag8	179.96	0.583122	0.203507	2.86537	0.00416525	0.0402562
Gss	1594.65	-0.939694	0.328199	-2.86319	0.00419403	0.0405088
Phka2	1834.11	-0.656942	0.229556	-2.86179	0.00421261	0.0406447
Mmd2	11.4855	2.22845	0.778719	2.86169	0.00421383	0.0406447
Mogs	1675.77	-0.313547	0.109578	-2.8614	0.00421769	0.0406447
Cap2	49.9429	1.46083	0.510566	2.86119	0.00422048	0.0406447
Wwox	300.931	0.56652	0.198014	2.861	0.00422301	0.0406447
Nup210	6253.14	-0.563028	0.196799	-2.86093	0.00422403	0.0406447
Slc6a1	608.748	1.05182	0.367783	2.85989	0.00423787	0.0407522
Dgkg	26.3098	1.31655	0.460481	2.85907	0.00424883	0.0408205
Nfrkb	2442.1	-0.361826	0.126559	-2.85896	0.0042503	0.0408205
Pak2	5461.86	-0.319338	0.111733	-2.85803	0.00426274	0.0409143
Zfp282	573.244	-0.771857	0.27017	-2.85693	0.00427762	0.0410067
Grsf1	10562.7	-0.72576	0.254052	-2.85674	0.00428016	0.0410067
Prss35	713.652	-0.897848	0.314302	-2.85664	0.00428148	0.0410067
2900011O08Rik	1609.21	-1.21989	0.427081	-2.85634	0.00428556	0.0410067
Rnf41	1759.79	-0.292642	0.102454	-2.85633	0.00428576	0.0410067
Msantd4	1564.33	0.502746	0.176054	2.85563	0.00429513	0.0410478
Trim43b	17.0443	-4.31555	1.51125	-2.85561	0.00429542	0.0410478
Osbp2	16.9337	2.24351	0.785762	2.8552	0.00430099	0.0410754
Mov10	9535.47	-0.66561	0.23315	-2.85486	0.00430553	0.0410931
Scarb2	1361.87	-0.550125	0.192754	-2.85403	0.00431685	0.0411755
Zbed3	850.097	0.431365	0.151169	2.85352	0.00432372	0.0412153
Kif17	21.0305	1.91205	0.670881	2.85005	0.00437119	0.0416419
Ofd1	2257.4	-0.551038	0.193383	-2.84947	0.00437921	0.0416719
Rnf219	332.707	-1.07566	0.377501	-2.84943	0.00437978	0.0416719
Adtrp	20.9348	1.9149	0.672123	2.84903	0.00438531	0.04168
Sema4b	3498.94	-0.381384	0.133867	-2.84897	0.00438608	0.04168
Gbas	1046.08	0.931993	0.32727	2.84778	0.00440256	0.0417926
Anxa6	6242.75	0.832569	0.292364	2.84772	0.00440339	0.0417926
Ndufb11	3451.32	-0.670142	0.235356	-2.84735	0.00440845	0.0418091
Pam16	705.792	-0.488433	0.171549	-2.8472	0.00441059	0.0418091
G730013B05Rik	22.5812	2.33621	0.821229	2.84478	0.00444421	0.0421018
Smarcc1	15546.1	-0.619625	0.217839	-2.84442	0.00444917	0.0421098
Lmo7	2454.46	-0.959455	0.337322	-2.84433	0.00445056	0.0421098
Emc2	1983.1	0.465506	0.16368	2.844	0.00445511	0.0421268
Kcnip3	72.3041	1.33886	0.470847	2.84351	0.00446192	0.0421651
Kcnh3	480.873	0.989906	0.348268	2.84237	0.00447801	0.0422911
Dusp18	443.688	0.817095	0.287696	2.84013	0.0045095	0.0425622
Mob3b	385.495	-0.567663	0.199888	-2.8399	0.00451272	0.0425664
Pld4	22.4793	2.20553	0.776754	2.83942	0.00451951	0.0426041
Lrguk	50.8418	1.1831	0.416824	2.83837	0.00453449	0.0427191
Ahi1	292.352	1.24265	0.437992	2.83715	0.00455182	0.042856
Phpt1	900.459	0.508261	0.17927	2.83517	0.00458013	0.043096
Tecpr1	672.598	0.589813	0.208108	2.83416	0.0045946	0.0432056
Gemin8	424.419	-0.497161	0.175566	-2.83176	0.0046292	0.0435043
Hs3st3b1	171.084	1.13646	0.40141	2.83116	0.00463791	0.0435392
Lin37	1039.7	-0.535594	0.189181	-2.83111	0.00463861	0.0435392
Hyi	25.3074	1.07294	0.379027	2.83078	0.00464341	0.0435575
Ngb	7.96544	2.18007	0.770393	2.82982	0.00465745	0.0436626
Igtp	49.8726	1.67305	0.591299	2.82945	0.0046628	0.0436859
Mon2	2411.63	0.254808	0.0900757	2.82882	0.00467203	0.0437456
Cldn4	3461.2	0.878547	0.310604	2.82852	0.00467645	0.0437573
Gpaa1	1893.06	-0.391667	0.13848	-2.82834	0.00467899	0.0437573
Ago2	6673.75	-0.535243	0.189268	-2.82797	0.00468443	0.0437814
B230217C12Rik	134.733	-0.847777	0.299896	-2.8269	0.00470007	0.0439008
Calcoco1	2158.72	0.61451	0.217408	2.82653	0.0047056	0.0439256
Slc25a48	53.4855	1.44532	0.511724	2.82442	0.00473659	0.044188
Creb3l1	357.844	0.90464	0.320441	2.82311	0.00475605	0.0443425
Napa	5253.37	-0.29713	0.105281	-2.82224	0.00476889	0.0444159
Tmem180	1486.87	-0.621634	0.220267	-2.82219	0.00476973	0.0444159
Cnih1	2671.47	-0.335923	0.119053	-2.82163	0.00477796	0.0444655
Tarsl2	499.681	-0.815838	0.289246	-2.82057	0.00479388	0.0445866
Thap6	553.426	0.632137	0.224139	2.82029	0.00479809	0.0445986
Klf16	2699.86	-0.533763	0.189293	-2.81977	0.00480588	0.044644
Rsph3a	40.7304	1.0407	0.369117	2.81943	0.00481088	0.0446633
Arl13b	662.716	0.541105	0.191948	2.81902	0.00481703	0.0446933
Rasip1	951.646	0.72691	0.258021	2.81725	0.00484368	0.0449133
Hcfc1	25058.6	-0.692962	0.246014	-2.81676	0.00485105	0.0449544
Taz	1456.23	-0.737744	0.262076	-2.815	0.00487772	0.0451743
Dusp19	179.554	0.569067	0.202198	2.8144	0.00488682	0.045215
Pkd1	1077.43	-0.630356	0.223992	-2.81419	0.00489001	0.045215
Art1	28.9994	1.40133	0.497964	2.81413	0.00489098	0.045215
Uqcr11	3169.53	-0.315428	0.112109	-2.81358	0.00489935	0.0452599
Fam35a	561.479	-0.392334	0.139451	-2.81342	0.00490175	0.0452599
Sox6	137.569	1.06451	0.378431	2.81297	0.00490861	0.045286
Rilpl1	312.222	0.581478	0.206733	2.8127	0.00491275	0.045286
Usp28	3803.35	-0.336401	0.119603	-2.81265	0.00491345	0.045286
Hiat1	4451.82	-0.396724	0.141126	-2.81114	0.00493667	0.0454726
Sbf2	2370.92	0.3467	0.123447	2.80849	0.0049774	0.0458023
Ifit2	8.14555	-2.52474	0.899067	-2.80818	0.0049823	0.0458023
Prr19	152.749	1.39783	0.497794	2.80805	0.00498431	0.0458023
Ccnd3	21138.3	-0.572843	0.204001	-2.80804	0.00498443	0.0458023
Tubg2	113.291	0.946769	0.337226	2.80752	0.00499243	0.0458483
5033404E19Rik	55.0197	2.00883	0.715735	2.80666	0.00500574	0.0459343
Efhc1	38.9048	1.45832	0.519615	2.80653	0.00500779	0.0459343
Pnn	8131.2	-0.305649	0.108921	-2.80617	0.00501349	0.045959
Nrros	240.199	0.727099	0.259162	2.80558	0.00502262	0.0460152
Coq3	935.338	-0.545678	0.194523	-2.80521	0.00502842	0.0460407
Eci1	1158.59	-0.391449	0.139574	-2.8046	0.00503797	0.0460758
Isl1	19.772	1.91844	0.684038	2.80458	0.00503827	0.0460758
Efs	828.612	1.2695	0.452965	2.80265	0.00506844	0.046324
Hexim2	301.863	0.669329	0.238859	2.80219	0.00507563	0.0463621
Rab33a	81.9952	-1.35221	0.482612	-2.80185	0.0050811	0.0463843
Fbxw5	1246.05	0.593074	0.211836	2.79968	0.00511532	0.0466689
Slc29a1	8521.26	-0.587174	0.209797	-2.79877	0.00512972	0.0467645
G6b	17.2058	1.72174	0.615206	2.79864	0.00513191	0.0467645
Lmf1	403.9	0.556273	0.198799	2.79817	0.0051393	0.046804
Cntnap1	12.8904	1.80869	0.646437	2.79794	0.00514293	0.0468041
Lrrc48	91.8899	1.41048	0.504142	2.79779	0.00514543	0.0468041
Ints8	3613.88	-0.355492	0.127074	-2.79751	0.00514988	0.0468168
Bmpr1a	3341.97	-0.336931	0.120448	-2.79731	0.00515294	0.0468168
Cd47	87.0643	1.40612	0.502753	2.79685	0.00516037	0.0468409
Dclk2	3517.84	-1.09349	0.391006	-2.79662	0.00516404	0.0468409
Rnase4	55.7263	1.52697	0.54603	2.79649	0.00516604	0.0468409
Dpp8	966.261	0.805664	0.288125	2.79623	0.0051703	0.0468409
Stt3b	6025.73	-0.318762	0.114	-2.79615	0.00517159	0.0468409
Cldn7	196.662	1.03992	0.37193	2.796	0.00517395	0.0468409
Ifitm6	18.3698	-2.08421	0.745581	-2.79541	0.00518336	0.0468984
Pifo	26.8342	-1.54205	0.551891	-2.79412	0.00520406	0.0470578
Fem1b	10890.4	0.536867	0.192175	2.79364	0.0052118	0.0471
Alox12	138.421	0.986102	0.353076	2.79289	0.00522388	0.0471542
Dnajc28	74.245	1.14738	0.410823	2.79289	0.00522396	0.0471542
Gm715	16.0009	-2.78703	0.998097	-2.79234	0.00523281	0.0471926
Ocrl	3610.11	-0.681968	0.244236	-2.79224	0.00523437	0.0471926
Sdhaf4	314.563	1.18885	0.425971	2.79092	0.00525579	0.0473469
Flrt3	125.041	1.25245	0.448778	2.79081	0.00525768	0.0473469
Rbbp7	17802.4	-0.658285	0.235914	-2.79036	0.005265	0.047385
Was	531.564	-1.17583	0.421441	-2.79004	0.00527022	0.047398
Nr1d1	638.698	-0.714806	0.256249	-2.7895	0.00527898	0.047398
Rbsn	1730.07	-0.363898	0.130458	-2.78938	0.00528086	0.047398
Spata31d1b	96.4843	2.43704	0.873734	2.78923	0.00528338	0.047398
Rdh12	46.7278	1.19606	0.428829	2.78913	0.0052849	0.047398
Otop1	35.1194	-1.60693	0.576177	-2.78894	0.00528801	0.047398
Usp35	189.458	0.712273	0.255392	2.78894	0.00528812	0.047398
Kcng4	32.753	1.62625	0.583278	2.78812	0.00530143	0.0474896
2010107G23Rik	276.868	0.772172	0.276989	2.78773	0.00530782	0.047519
Sox13	3064.83	-1.01354	0.363654	-2.7871	0.00531824	0.047572
Smad4	2682.57	-0.286229	0.102702	-2.78699	0.00531996	0.047572
Tcstv1	9.6466	-3.30346	1.18563	-2.78626	0.00533201	0.0476338
Doc2a	92.9141	0.972331	0.348982	2.78619	0.0053331	0.0476338
Arid5b	4360.86	-0.445302	0.159862	-2.78554	0.00534383	0.0476669
Zfp74	1249.7	-0.560065	0.201062	-2.78553	0.00534403	0.0476669
Tmem205	250.08	0.941675	0.338075	2.7854	0.00534614	0.0476669
Gm14827	14.4901	-1.77581	0.637742	-2.78453	0.00536052	0.0477672
Cacng5	14.6802	2.16609	0.778033	2.78406	0.00536828	0.0477925
Pcdhac2	9.95287	-3.00985	1.08113	-2.78398	0.00536959	0.0477925
AU015836	2048.66	-1.99842	0.718431	-2.78164	0.00540848	0.0480868
Ccdc24	45.9667	0.791795	0.284653	2.78161	0.00540894	0.0480868
Fam227a	65.1378	0.883819	0.317819	2.78089	0.00542105	0.0481665
Homez	284.043	0.777171	0.279495	2.78063	0.00542537	0.0481769
Gm7325	1024.8	0.882265	0.317384	2.7798	0.00543919	0.0482716
Tarm1	43.1219	1.27577	0.459062	2.77907	0.00545146	0.0483525
Ankra2	492.041	0.518369	0.186636	2.77743	0.0054791	0.0485695
Efhb	168.694	-1.48498	0.53506	-2.77535	0.00551419	0.048812
Cdhr1	165.402	-1.20248	0.433279	-2.7753	0.00551503	0.048812
Slc35c2	1259.7	0.367107	0.132279	2.77524	0.00551603	0.048812
Abhd4	1782.06	0.958007	0.34532	2.77426	0.00553272	0.0489315
Tmem242	706.511	0.591638	0.213292	2.77384	0.00553982	0.048966
Slc4a10	155.508	-1.90706	0.687632	-2.77337	0.00554787	0.0490082
Oard1	2254.72	0.558193	0.201282	2.77319	0.005551	0.0490082
2610507I01Rik	250.271	0.66416	0.239673	2.77111	0.0055866	0.0492941
Bphl	301.559	0.913547	0.329752	2.77041	0.00559863	0.0493718
Usp10	9667.95	-0.471163	0.170085	-2.77017	0.00560276	0.0493798
Fntb	5961.17	-0.754108	0.272334	-2.76905	0.00562201	0.049521
Magea5	150.012	-3.65729	1.321	-2.76858	0.00563017	0.0495643
Spc25	2090.06	0.588315	0.212544	2.76797	0.00564073	0.0496287
Hspa8	136619	-0.790965	0.285866	-2.76691	0.00565899	0.0497608
Arhgef5	114.998	1.36963	0.495065	2.76657	0.0056649	0.0497815
Fads3	20.217	1.52802	0.552348	2.7664	0.00566785	0.0497815
Commd6	494.617	0.694001	0.250931	2.7657	0.00568005	0.04986
Adprhl2	1096.64	0.391114	0.141447	2.76509	0.0056908	0.0499257

## Sheet: 2-fold UP
	baseMean	log2FoldChange	lfcSE	stat	pvalue	padj
Dapk1	1598.36	1.72144	0.183458	9.38332	6.39244e-21	4.8931e-17
Slc47a1	157.307	2.77853	0.352977	7.8717	3.49863e-15	7.6515e-12
Hal	167.905	1.92995	0.259607	7.4341	1.0528e-13	1.46521e-10
Dbn1	638.488	2.12701	0.302913	7.02186	2.1894e-12	1.74253e-09
Nab1	270.724	1.79318	0.25557	7.01641	2.27647e-12	1.74253e-09
Sox1	257.195	2.1776	0.312231	6.97432	3.07345e-12	2.24055e-09
Lrrfip1	726.191	2.12929	0.310978	6.84707	7.5376e-12	4.61572e-09
Dhrs3	96.1563	3.10409	0.457649	6.7827	1.17953e-11	6.68793e-09
Slc4a4	150.955	1.60769	0.237904	6.7577	1.40198e-11	7.66533e-09
Crym	111.904	3.07011	0.457024	6.71761	1.84731e-11	9.75188e-09
Slc25a24	99.8102	1.79287	0.269359	6.65605	2.81294e-11	1.34573e-08
Ybx2	557.117	1.64685	0.25477	6.46407	1.01925e-10	4.21709e-08
Atp2a3	715.129	2.84816	0.450915	6.31641	2.67707e-10	9.71574e-08
Atp1b2	779.455	1.86981	0.298149	6.27141	3.57795e-10	1.21722e-07
Ttc12	332.193	1.79369	0.286868	6.25268	4.03478e-10	1.34279e-07
Lamc2	1241.04	1.59589	0.255614	6.24333	4.28351e-10	1.39524e-07
Cald1	1151.04	2.48183	0.399255	6.21615	5.09507e-10	1.56001e-07
Eno3	843.475	2.2411	0.361068	6.20686	5.40538e-10	1.62257e-07
Ryr3	153.038	2.47492	0.407518	6.07315	1.25426e-09	3.09702e-07
Hpca	140.141	1.80338	0.297106	6.06982	1.2805e-09	3.11161e-07
Acan	450.329	1.46512	0.241769	6.06	1.36119e-09	3.256e-07
9930012K11Rik	203.378	1.18357	0.200192	5.91217	3.37621e-09	7.38376e-07
Cdo1	599.394	2.45944	0.420057	5.855	4.77016e-09	1.00036e-06
Fgd5	98.1771	1.99237	0.345292	5.7701	7.92236e-09	1.61711e-06
Pxdn	431.336	1.25489	0.21757	5.76772	8.03503e-09	1.61853e-06
Fmn1	207.657	1.37213	0.23998	5.71768	1.07989e-08	2.04099e-06
Anxa5	279.79	2.63963	0.462929	5.70202	1.18397e-08	2.1076e-06
Slc22a7	157.275	1.74054	0.305736	5.69297	1.24851e-08	2.19694e-06
Atp1a4	23.8904	4.72822	0.839658	5.63112	1.79044e-08	2.88525e-06
Chrnb1	145.265	1.92434	0.343333	5.60489	2.08386e-08	3.27812e-06
Hspa12a	146.238	2.38561	0.429257	5.55754	2.73598e-08	3.98906e-06
Nlrx1	202.416	1.0979	0.198578	5.52883	3.22382e-08	4.65599e-06
Cbr4	372.993	1.38756	0.251326	5.52093	3.37203e-08	4.82452e-06
Zfp41	866.419	1.08424	0.198088	5.47352	4.41194e-08	5.92476e-06
Tbx20	206.307	1.71152	0.313667	5.4565	4.85617e-08	6.40889e-06
Ankrd44	160.653	2.42934	0.446323	5.44302	5.23858e-08	6.79639e-06
Arhgef10	186.97	2.44205	0.449653	5.43096	5.60507e-08	7.18769e-06
P3h4	248.501	1.54373	0.284295	5.43004	5.63409e-08	7.18769e-06
Klhl3	48.9043	2.12959	0.394247	5.40165	6.60291e-08	8.21821e-06
Zadh2	208.539	2.00657	0.377105	5.32099	1.03207e-07	1.20223e-05
Sec31b	119.499	1.73596	0.327915	5.29393	1.19718e-07	1.34761e-05
Cntfr	189.371	2.29392	0.435811	5.26357	1.41288e-07	1.55609e-05
Hlcs	329.154	1.18165	0.224973	5.25241	1.5012e-07	1.62992e-05
Myl3	62.3161	3.86501	0.741615	5.2116	1.87215e-07	1.99033e-05
Megf6	222.916	1.70765	0.329101	5.18884	2.11603e-07	2.2037e-05
Ak3	180.904	2.13442	0.421259	5.06676	4.04646e-07	3.70942e-05
Ccdc106	142.572	1.50948	0.300551	5.02237	5.1039e-07	4.43953e-05
Cflar	94.316	2.17027	0.43772	4.95811	7.1182e-07	5.86761e-05
Satb1	117.683	2.48432	0.503533	4.93377	8.0658e-07	6.47022e-05
Gstt3	166.777	1.7711	0.361439	4.90012	9.5779e-07	7.39391e-05
H1f0	2781.76	1.51779	0.309765	4.89979	9.59371e-07	7.39391e-05
Ubd	1044.45	1.51694	0.310764	4.88131	1.05383e-06	7.96445e-05
Jph3	44.9691	2.12943	0.438812	4.85272	1.2178e-06	8.96311e-05
Helz2	62.8133	1.35351	0.27994	4.835	1.33144e-06	9.70622e-05
Lsr	816.393	1.62903	0.337425	4.82783	1.38032e-06	9.96762e-05
Zfp94	130.287	1.08666	0.226017	4.80784	1.52567e-06	0.000109142
Zbtb42	39.3406	1.63222	0.339924	4.80171	1.57315e-06	0.000111497
Necab2	378.474	1.76361	0.368608	4.7845	1.71412e-06	0.000118739
Specc1	472.327	1.27844	0.267264	4.78342	1.72339e-06	0.000118844
Nudt16	46.4367	2.17904	0.45609	4.77765	1.77353e-06	0.000121512
Amigo2	85.349	1.74556	0.3655	4.77581	1.78985e-06	0.000121781
Rian	7966.03	2.35746	0.494407	4.76825	1.8583e-06	0.000123581
Lrrc1	457.744	1.26146	0.264847	4.76296	1.90772e-06	0.000125344
Spock1	20.0651	3.29699	0.693207	4.75615	1.97324e-06	0.000128546
AF357359	128.127	2.65155	0.558798	4.74509	2.08416e-06	0.000132517
Plekhg6	183.784	2.01621	0.425115	4.74274	2.10845e-06	0.000132833
Micall1	608.416	1.13849	0.240144	4.74088	2.12788e-06	0.000133507
Fggy	127.569	2.57037	0.544436	4.72117	2.34496e-06	0.000144173
Bin2	603.981	1.6413	0.34805	4.7157	2.40884e-06	0.00014692
Nabp1	1174.85	1.52989	0.326035	4.69242	2.69995e-06	0.000162092
Fam83g	333.096	1.08803	0.233589	4.65787	3.19495e-06	0.000185271
Rgs20	9.61403	3.57815	0.769431	4.65039	3.31316e-06	0.000189258
Slfn5	21.9503	2.99284	0.646485	4.62939	3.66737e-06	0.00020794
H2-Q4	223.287	1.10541	0.239133	4.62257	3.79015e-06	0.000214108
Lpp	491.146	1.61258	0.351194	4.5917	4.39651e-06	0.000243863
Mfsd9	61.4693	2.15254	0.469683	4.58297	4.58421e-06	0.00025154
Kdelr3	1217.25	1.8796	0.410403	4.57988	4.65234e-06	0.000253462
Cmc1	325.89	1.46893	0.321023	4.57579	4.74428e-06	0.000257528
Mbd2	584.565	1.14879	0.251172	4.57371	4.79169e-06	0.000258296
Slc30a2	523.61	1.36096	0.297993	4.5671	4.94519e-06	0.000264706
Unc5a	97.874	2.0354	0.44691	4.55438	5.25399e-06	0.000280256
Per3	119.344	1.80632	0.397139	4.54834	5.4071e-06	0.000285685
Nudt14	355.109	1.21521	0.26855	4.52506	6.03784e-06	0.00031237
Nudt7	32.7797	2.81935	0.624754	4.51273	6.39984e-06	0.000326584
Mlycd	102.66	1.30543	0.289379	4.51113	6.44842e-06	0.000326884
Rnf157	225.304	1.82128	0.404038	4.50769	6.55358e-06	0.000331118
Gnao1	55.9953	1.72599	0.383097	4.50535	6.6264e-06	0.000333696
Lpin3	290.149	1.71064	0.380477	4.49603	6.92325e-06	0.000344117
Nrep	265.057	2.10634	0.47091	4.47292	7.71584e-06	0.00037499
Arhgef16	303.886	1.95767	0.43829	4.46661	7.94684e-06	0.000382573
C8g	60.6735	1.92665	0.431782	4.46209	8.11641e-06	0.000389512
Wdpcp	75.9129	1.46128	0.328443	4.44911	8.62281e-06	0.000411236
Mettl7a1	347.415	1.07988	0.243141	4.44139	8.93798e-06	0.000423627
Ptrf	666.612	1.74526	0.394456	4.42449	9.66722e-06	0.000448471
Art5	99.087	1.7625	0.399942	4.4069	1.04862e-05	0.000474949
Dnah17	114.657	2.40305	0.547044	4.3928	1.11902e-05	0.000503854
Acap1	309.825	1.60821	0.366257	4.39093	1.12865e-05	0.000505646
Fbxo2	335.654	1.25844	0.287547	4.37648	1.20611e-05	0.000532115
Mpp2	247.883	1.54308	0.354988	4.34684	1.38116e-05	0.000605848
Mmp2	158.453	1.58325	0.364917	4.33864	1.43365e-05	0.000625294
Syt17	18.1918	1.93528	0.446201	4.33724	1.44286e-05	0.000627521
Cd79b	91.7214	1.65374	0.381406	4.3359	1.45165e-05	0.000629557
Mgarp	352.954	1.14141	0.263433	4.33283	1.47203e-05	0.000636591
Rbakdn	40.4628	2.35972	0.546659	4.31662	1.58434e-05	0.000676092
Gulp1	117.135	2.09438	0.486978	4.30077	1.70205e-05	0.000711932
Tshz3	100.693	1.2357	0.287563	4.29715	1.73008e-05	0.000719074
Zbp1	60.4515	1.37047	0.318955	4.29675	1.73322e-05	0.000719074
Hps1	800.131	1.05357	0.245371	4.29378	1.75657e-05	0.000726793
Galr2	27.3254	2.69626	0.633189	4.25822	2.06063e-05	0.000827983
Krt19	227.596	2.39497	0.562783	4.25558	2.0851e-05	0.000835622
Ggt1	387.066	1.0522	0.247637	4.24897	2.14755e-05	0.000856169
Irf8	17.5093	3.04074	0.716057	4.24651	2.17123e-05	0.000863361
Adssl1	102.252	2.6086	0.615038	4.24136	2.22171e-05	0.000874349
Meg3	7644.81	2.30834	0.545868	4.22875	2.34997e-05	0.000908476
Trim63	222.273	2.30985	0.546627	4.22564	2.38262e-05	0.00091878
Dusp10	153.685	1.64611	0.389873	4.22216	2.41975e-05	0.000930753
Naglu	83.612	1.87372	0.446252	4.1988	2.68332e-05	0.000999486
Arhgap30	477.939	1.53816	0.366507	4.19682	2.70684e-05	0.0010058
Rasd1	22.2315	2.49344	0.595013	4.19056	2.78262e-05	0.00101912
Sh2d4a	68.5987	2.53986	0.608197	4.17605	2.96612e-05	0.00106628
Sez6	84.3027	1.67607	0.402963	4.15938	3.19117e-05	0.00113613
4930556M19Rik	29.0826	2.239	0.538418	4.15847	3.20384e-05	0.00113799
Fbxw10	75.3195	1.32074	0.317737	4.15672	3.22848e-05	0.00114192
Mecom	19.7647	2.7051	0.650791	4.15663	3.2298e-05	0.00114192
Polr3gl	198.331	1.68509	0.405855	4.15196	3.29643e-05	0.00115745
Rspo1	64.7413	1.80553	0.435416	4.14669	3.37318e-05	0.00117631
Slc13a4	46.8111	1.68132	0.406233	4.13881	3.49109e-05	0.00121191
Flnc	526.924	1.29996	0.314431	4.13432	3.56012e-05	0.00123029
Trappc6a	294.849	1.12821	0.27293	4.13371	3.5696e-05	0.00123079
Cyp11a1	38.0385	2.00782	0.486108	4.13041	3.62121e-05	0.00124578
Tgfbi	238.509	2.87868	0.698383	4.12193	3.75713e-05	0.00128388
H2-K1	1157.62	1.3233	0.321082	4.12138	3.76604e-05	0.00128406
Kcnk6	229.702	1.25468	0.304534	4.12	3.78877e-05	0.00128894
Flywch2	106.236	1.41933	0.345314	4.11026	3.95222e-05	0.00132161
Kctd21	104.585	1.20765	0.293817	4.11021	3.95291e-05	0.00132161
2810408A11Rik	230.339	1.17615	0.286343	4.10747	4.00024e-05	0.00132841
Pros1	1115.44	1.86772	0.454942	4.1054	4.03624e-05	0.0013342
Zfp867	462.159	1.03049	0.25121	4.10212	4.09376e-05	0.001342
F5	14.9742	2.27655	0.555697	4.09675	4.1899e-05	0.00136185
Lancl2	1018.32	1.16264	0.285057	4.07862	4.53043e-05	0.00144192
Palld	2111.51	1.25056	0.306724	4.07715	4.55907e-05	0.00144503
Nnat	709.348	2.31084	0.56703	4.07533	4.59483e-05	0.00145036
Lrrc3	53.9457	2.92183	0.717143	4.07426	4.61608e-05	0.00145407
Tmem159	202.328	1.45599	0.358132	4.06552	4.79254e-05	0.00150039
Adam8	64.8551	1.02885	0.254254	4.04653	5.19814e-05	0.00159796
Klc3	91.4004	1.87608	0.463682	4.04604	5.20906e-05	0.00159811
Kif9	41.7642	1.53819	0.380489	4.04266	5.28486e-05	0.00161489
Lrfn3	98.0689	1.14681	0.283996	4.03812	5.38818e-05	0.00163991
Slc12a5	79.6938	1.54539	0.383808	4.02647	5.6621e-05	0.00170632
Sfxn5	171.025	1.40852	0.352288	3.99822	6.38207e-05	0.00188981
Dap	688.564	1.14497	0.286682	3.99387	6.50046e-05	0.0019196
Plekhn1	184.323	1.1487	0.288039	3.98799	6.66367e-05	0.00196045
Tfr2	108.953	1.61136	0.405197	3.97673	6.9868e-05	0.00204124
Pde5a	152.208	1.92717	0.484814	3.97508	7.03568e-05	0.00205132
6430411K18Rik	23.5277	3.40859	0.857706	3.97407	7.0654e-05	0.00205132
1700028I16Rik	43.1072	1.53036	0.385117	3.97375	7.0749e-05	0.00205132
Plod1	1156.45	1.23582	0.311747	3.96419	7.36462e-05	0.00211555
Fkbp10	348.785	1.58939	0.401581	3.95783	7.56327e-05	0.00216423
Thpo	112.484	1.3731	0.347146	3.9554	7.64062e-05	0.00218228
Fignl2	259.475	2.30765	0.583982	3.95159	7.76351e-05	0.00221325
Ptchd2	19.4743	2.04657	0.518657	3.94591	7.9498e-05	0.00225377
Igsf21	158.339	2.03436	0.515884	3.94345	8.03177e-05	0.0022728
Plin2	1958.4	1.29364	0.328569	3.9372	8.24379e-05	0.00231313
As3mt	351.456	1.27378	0.323929	3.93229	8.4141e-05	0.00234064
Tnnt1	415.714	1.29758	0.33003	3.93171	8.43439e-05	0.00234064
Prss45	11.7621	2.55842	0.650739	3.93156	8.43969e-05	0.00234064
Cul9	256.412	1.17187	0.29832	3.92824	8.55704e-05	0.00236036
Gcnt1	220.334	1.82004	0.463845	3.92381	8.71596e-05	0.00239127
D430042O09Rik	294.455	1.41062	0.359652	3.92218	8.77501e-05	0.00240316
Epha8	20.9793	2.43173	0.624272	3.89532	9.80712e-05	0.00263399
Rerg	177.116	2.24625	0.577132	3.89209	9.93855e-05	0.00265995
Eif4g3	1002.16	1.75376	0.451082	3.8879	0.000101117	0.00269841
Zfp316	64.3124	1.76876	0.454956	3.88776	0.000101175	0.00269841
Arhgdib	103.264	2.33944	0.602117	3.88536	0.000102179	0.00271803
Zfp69	213.68	1.67225	0.43042	3.88515	0.000102265	0.00271803
E230016K23Rik	9.88604	5.36712	1.38501	3.87515	0.000106561	0.00282239
Pou2f3	452.067	3.16198	0.816635	3.87196	0.000107963	0.00283988
Myo1f	1266.5	1.49013	0.385159	3.86887	0.000109342	0.0028663
Tap2	44.5977	2.08158	0.538122	3.86824	0.000109624	0.00286878
Tex40	109.079	1.88153	0.487228	3.8617	0.000112602	0.00293168
Mtl5	70.2995	1.50119	0.389002	3.85907	0.000113818	0.0029583
Fstl1	3029.44	2.12413	0.55271	3.84312	0.000121481	0.00310692
Prtn3	11.7606	2.60316	0.677387	3.84295	0.000121566	0.00310692
Tnfrsf13c	162.034	1.65423	0.432118	3.82819	0.000129089	0.00324502
Mapk12	196.759	1.71577	0.448681	3.82403	0.000131288	0.00327934
Basp1	2940.42	1.02394	0.268214	3.81764	0.000134734	0.0033376
Klk8	304.203	1.31339	0.344075	3.81717	0.00013499	0.00333854
Dnaic2	153.995	1.19465	0.314619	3.79712	0.000146386	0.00357816
Dusp3	747.082	1.17576	0.309688	3.79661	0.000146688	0.00357816
Fgf11	174.969	1.49632	0.394262	3.79523	0.000147506	0.0035822
Trf	430.667	1.75891	0.463536	3.79456	0.000147905	0.0035822
Pctp	352.441	1.66641	0.439439	3.79212	0.000149368	0.00360107
Blnk	138.977	1.51143	0.398675	3.79113	0.000149965	0.00360978
Nags	43.8464	1.57637	0.415886	3.7904	0.000150403	0.00361464
Slc19a3	27.5915	1.95514	0.516707	3.78385	0.000154423	0.00370544
Spag16	31.1444	1.68194	0.446607	3.76604	0.000165858	0.00391235
F3	218.026	1.21136	0.322509	3.75607	0.000172606	0.00404705
9230110C19Rik	41.3154	1.26897	0.337883	3.75565	0.00017289	0.00404705
Greb1	77.3316	1.80994	0.482422	3.75178	0.000175586	0.00409139
Rab37	37.136	2.10574	0.562881	3.74101	0.00018328	0.00422564
Bmp1	95.5712	1.05632	0.282907	3.73381	0.000188604	0.00434185
Plet1	1153.32	1.25161	0.335477	3.73084	0.000190841	0.00438675
Bmp7	280.424	1.29021	0.346079	3.72808	0.000192941	0.00441982
Zfp438	160.519	1.35324	0.363094	3.72698	0.000193791	0.00442138
Ncan	176.052	1.90523	0.511616	3.72394	0.000196135	0.00446155
Mn1	162.773	1.24234	0.333693	3.72302	0.000196856	0.00446229
Abcc8	128.745	2.00171	0.538106	3.71992	0.000199287	0.00449583
Slc18a1	48.4288	1.65373	0.444869	3.71734	0.000201333	0.00451936
Trim45	234.41	1.18392	0.318603	3.71597	0.000202422	0.0045239
Rffl	831.013	1.01646	0.275269	3.69261	0.000221968	0.00491768
Cd300lf	11.86	3.57202	0.967447	3.69221	0.000222312	0.00491817
Lzts2	767.806	1.02152	0.276728	3.69141	0.000223016	0.00492621
2310039L15Rik	23.1966	2.3062	0.625627	3.68623	0.000227601	0.00499191
Gdap1l1	33.331	2.51066	0.681329	3.68495	0.000228745	0.00499951
Hapln3	114.667	1.17771	0.320691	3.67242	0.000240267	0.00515884
Nr4a2	65.5854	1.36891	0.372908	3.6709	0.000241694	0.00517745
Ctsc	604.382	1.52178	0.414566	3.67078	0.00024181	0.00517745
Ky	22.703	1.83424	0.500336	3.66602	0.000246356	0.00525274
Spata31d1a	107.891	1.90783	0.520554	3.66499	0.000247348	0.00525924
Nkd1	59.1824	1.15275	0.314611	3.66405	0.000248263	0.00526406
Pgam2	81.9318	1.39189	0.380348	3.65952	0.000252693	0.00533582
Slc17a7	70.0943	1.65697	0.453352	3.65494	0.000257239	0.00540945
Pik3r5	30.9453	1.63117	0.447512	3.64498	0.000267416	0.00559273
Gas2	304.898	1.2879	0.353475	3.64353	0.000268923	0.00561656
Nt5m	148.683	1.18873	0.326293	3.64314	0.000269335	0.00561751
Otog	50.4931	3.14024	0.862377	3.64137	0.000271186	0.00564842
Pygm	131.352	1.13816	0.313525	3.63019	0.000283211	0.00584501
Klhl30	12.8311	4.92587	1.35804	3.62719	0.000286526	0.00588781
Sox4	290.178	2.02017	0.557831	3.62148	0.000292926	0.0059952
Fut2	73.2638	2.81295	0.778879	3.61154	0.000304383	0.00616375
Ift43	281.306	1.25195	0.346837	3.60961	0.000306657	0.00619883
Cpm	51.8216	1.41159	0.391088	3.60938	0.000306925	0.00619883
Hpn	35.7418	2.29939	0.637915	3.60454	0.000312702	0.00626592
Cnga3	328.611	1.9277	0.535501	3.5998	0.000318459	0.00637293
Eps8l1	66.182	2.75251	0.766286	3.59201	0.000328131	0.00652385
Morn1	73.8331	1.25081	0.348615	3.58795	0.000333286	0.00658358
Stap2	123.161	1.80701	0.5038	3.58677	0.000334804	0.00660504
Fgfr4	121.741	1.67927	0.469159	3.57931	0.000344498	0.00674415
Slc38a8	53.4763	2.12691	0.595473	3.5718	0.00035454	0.00685132
Khdc3	1222.35	1.3954	0.390678	3.57173	0.000354625	0.00685132
Rgs9	408.175	1.38861	0.388798	3.57153	0.000354896	0.00685132
Slc32a1	22.8502	2.11156	0.591581	3.56936	0.000357856	0.00688244
Acad10	133.426	1.26316	0.35403	3.56794	0.000359803	0.00690254
Ppl	72.4166	1.17107	0.32835	3.56651	0.000361765	0.0069315
Rasl10b	47.8611	2.29986	0.646295	3.55853	0.000372941	0.00712695
Tmem260	198.836	1.21696	0.342077	3.55758	0.000374294	0.00712695
Gng13	56.9361	1.17587	0.331183	3.55052	0.000384476	0.00728459
Gfra1	12.0603	4.81191	1.35577	3.54921	0.000386394	0.00731188
Rad9b	185.534	1.07186	0.302062	3.54847	0.000387479	0.00732336
Nr2c1	259.84	1.20069	0.339646	3.53514	0.00040756	0.00761824
Unc93b1	144.5	1.24445	0.352146	3.53391	0.000409458	0.00764439
Fam83h	390.105	1.75111	0.496053	3.5301	0.000415409	0.00771415
Sdc4	1749.75	1.50123	0.425987	3.52413	0.000424872	0.00786501
Tmem141	138.911	1.12658	0.319886	3.52183	0.000428576	0.00791444
Ripply3	82.0285	2.09139	0.594315	3.51899	0.000433195	0.00797124
Pth1r	43.8926	2.17888	0.619457	3.5174	0.000435797	0.00800915
C8b	6.53388	3.31215	0.942603	3.51383	0.000441687	0.00809796
Ece1	899.086	1.82245	0.518806	3.51278	0.000443446	0.00811077
Chst1	47.1476	2.25435	0.643043	3.50575	0.000455316	0.00831794
Draxin	35.6773	1.67502	0.478626	3.49963	0.000465899	0.00843716
Elmo3	253.734	1.05962	0.302797	3.49943	0.000466251	0.00843716
Arnt2	170.307	1.28597	0.367765	3.49672	0.00047102	0.00849334
Col9a3	114.684	2.13997	0.612212	3.49548	0.000473211	0.00851445
Zbtb4	142.483	1.19577	0.342312	3.49321	0.000477251	0.00854741
Gm1600	41.3686	2.54495	0.728555	3.49314	0.000477368	0.00854741
Pld2	228.104	1.11132	0.31964	3.47677	0.000507497	0.00902439
Igdcc4	286.882	1.70992	0.492103	3.47471	0.000511399	0.00906136
1700001C19Rik	12.0048	2.82484	0.813579	3.47212	0.000516369	0.00912448
Dpf3	41.9389	1.1809	0.340301	3.47016	0.000520157	0.00916351
Kif21a	411.791	1.06305	0.30704	3.46227	0.000535642	0.00939306
Fosl2	61.1017	1.36713	0.395088	3.46032	0.00053954	0.00943979
Mapk8ip2	845.877	1.65501	0.478431	3.45924	0.000541708	0.00946691
Pi4k2b	588.036	1.13504	0.328279	3.45755	0.000545113	0.00950446
Ampd3	402.221	1.39857	0.404531	3.45725	0.000545721	0.00950446
Pts	282.546	1.10229	0.318863	3.45694	0.000546341	0.00950446
Prdm16	702.61	1.08196	0.313226	3.45424	0.000551846	0.0095568
Sh3rf2	175.733	1.89395	0.550343	3.44139	0.00057873	0.0098992
Serinc2	166.881	1.76498	0.513519	3.43703	0.000588134	0.0100153
Dll3	61.8952	1.53693	0.447393	3.4353	0.000591888	0.0100477
Mbnl2	1029.14	1.75421	0.512606	3.42214	0.000621296	0.0104751
Plek2	61.9437	1.51018	0.441847	3.41789	0.000631088	0.0106053
Tmem145	52.6186	2.58701	0.756952	3.41767	0.000631602	0.0106053
Pkib	7.83639	3.53046	1.03411	3.41402	0.000640108	0.0106631
Klhl5	196.81	1.45336	0.426311	3.40916	0.000651632	0.0107964
Dennd6a	1526.22	1.531	0.449305	3.40749	0.000655626	0.0108508
Arhgap22	136.713	1.06462	0.312501	3.40679	0.000657322	0.0108613
Slc2a4	91.2095	1.45332	0.427201	3.40195	0.000669073	0.011002
Marcks	1704.94	1.03947	0.305721	3.40007	0.000673683	0.0110422
Laptm4b	731.152	1.1878	0.350654	3.3874	0.00070559	0.0114914
Zfp52	218.96	1.2272	0.36288	3.38182	0.000720067	0.0116774
Fam57b	67.3869	1.02729	0.304379	3.37503	0.000738068	0.0119092
Tnfrsf1b	398.554	1.43162	0.424942	3.36898	0.000754473	0.0120945
Acvrl1	45.7471	2.04396	0.607433	3.36491	0.000765694	0.0122359
Bcl6	120.973	1.46361	0.435375	3.36173	0.000774557	0.0123133
Smyd1	375.548	1.69312	0.504147	3.35838	0.000784004	0.0124248
Chst11	148.209	1.97638	0.589	3.35548	0.000792285	0.0125042
Arsa	845.225	1.51977	0.4534	3.35193	0.000802493	0.0126523
Slc16a11	11.1773	1.98441	0.592103	3.35146	0.000803859	0.0126608
Kctd11	140.344	1.188	0.355101	3.34552	0.000821276	0.0128953
Hif3a	224.471	1.10264	0.329904	3.34231	0.000830828	0.0130319
Col6a2	16.3599	1.9305	0.578702	3.33592	0.00085018	0.013281
Ppp3cc	63.966	1.43874	0.431833	3.33171	0.000863157	0.0134446
Ano10	71.6198	1.91016	0.573488	3.33078	0.000866036	0.0134464
Map3k9	573.981	1.02078	0.306787	3.32731	0.000876881	0.0135598
Fbxo44	431.347	1.05502	0.317182	3.32624	0.000880268	0.0135776
Atp8b3	70.5678	1.32418	0.398118	3.3261	0.000880692	0.0135776
D030068K23Rik	76.9836	1.29745	0.391679	3.31254	0.000924538	0.0140414
Zbtb7c	133.665	2.38705	0.722587	3.30348	0.000954926	0.0144314
9130008F23Rik	17.9306	1.81679	0.550284	3.30154	0.00096155	0.0145028
Sult5a1	51.1574	1.99221	0.603918	3.29881	0.000970943	0.0146013
Xkr7	14.8836	2.15806	0.655479	3.29234	0.000993571	0.0148977
Pttg1	2677.25	1.03861	0.31666	3.2799	0.00103845	0.0154046
Tcaf2	55.9922	2.19161	0.668615	3.27783	0.00104608	0.0154729
3010026O09Rik	502.595	1.13559	0.346927	3.2733	0.00106301	0.0156326
Stat5a	192.048	1.15256	0.352424	3.27037	0.00107407	0.0157476
Ltbr	179.721	1.18173	0.362439	3.2605	0.00111216	0.0161808
Nrg1	56.4985	1.04703	0.321282	3.25892	0.00111836	0.0162295
Snap47	2980.01	1.10205	0.338546	3.25526	0.0011329	0.0163849
Inf2	495.684	1.30134	0.400044	3.253	0.00114192	0.0164793
Igfals	185.951	1.68414	0.517727	3.25296	0.00114211	0.0164793
Thnsl2	84.8798	1.00828	0.310456	3.24776	0.00116319	0.0167048
5830416P10Rik	100.303	1.52523	0.469826	3.24637	0.00116885	0.0167547
Aspg	211.406	1.52511	0.469939	3.24534	0.00117312	0.0168001
Fah	442.779	1.75544	0.541437	3.24218	0.00118617	0.0169395
Papl	69.3149	2.12704	0.656302	3.24095	0.00119132	0.0169427
Apobec2	911.102	1.24679	0.384774	3.24031	0.00119398	0.0169561
Jph1	70.7953	1.06492	0.328991	3.23693	0.00120825	0.0170795
Adcy6	158.765	1.22753	0.379357	3.23581	0.00121297	0.0171146
Steap2	439.716	1.3002	0.402319	3.23176	0.00123032	0.0173036
AW549542	45.1142	1.28006	0.396335	3.22973	0.00123907	0.0173797
Igdcc3	654.947	1.19767	0.37144	3.22439	0.00126241	0.0175879
Ppp1r3b	66.8993	1.43785	0.445962	3.22415	0.00126349	0.0175879
Wnt9a	42.8801	1.07301	0.332872	3.22349	0.0012664	0.0176089
Tm6sf1	55.4244	1.57871	0.490608	3.21786	0.00129151	0.0178768
Ggt6	28.3097	1.88211	0.585365	3.21528	0.00130316	0.0179892
Dlx3	51.0417	1.44789	0.450422	3.21453	0.0013066	0.0180205
Lrrc8b	79.8459	1.14947	0.357897	3.21173	0.00131936	0.0181638
Optn	314.651	1.99932	0.622749	3.21047	0.00132519	0.0182276
Gstm7	80.4154	1.18114	0.36806	3.20909	0.00133156	0.018275
Azin2	232.663	1.71949	0.53584	3.20895	0.00133219	0.018275
Bik	90.264	1.017	0.316925	3.20895	0.00133222	0.018275
Tmem2	2017.35	1.10074	0.34324	3.20691	0.00134167	0.0183882
Itga10	263.296	1.28059	0.399635	3.20441	0.00135341	0.0184776
Cadm3	43.2695	2.45453	0.766005	3.20432	0.00135381	0.0184776
Mgst1	7.43124	3.19134	0.996234	3.20341	0.00135812	0.0184813
Mctp2	66.5232	2.4955	0.77931	3.20219	0.00136387	0.0185431
Bnipl	55.6216	1.58846	0.496198	3.20127	0.00136824	0.018581
D930028M14Rik	13.6257	1.95524	0.611202	3.199	0.00137904	0.018683
Evpl	101.829	1.06189	0.332977	3.18908	0.00142729	0.019167
Hdhd1a	56.1549	2.48433	0.781216	3.18008	0.00147236	0.0197203
Cyp2d22	16.6447	1.72422	0.542592	3.17775	0.00148422	0.0198271
Ptgds	11.4555	2.72285	0.857921	3.17378	0.00150466	0.0200653
Zhx2	27.7967	1.53325	0.483296	3.17248	0.00151142	0.020117
Hmha1	299.643	1.22404	0.38652	3.16683	0.00154111	0.0203738
Bhlha15	44.0833	2.07488	0.655606	3.16483	0.00155176	0.0204969
Gata6	17.7094	1.94372	0.614277	3.16425	0.00155485	0.0205119
Nrip3	86.4748	1.19532	0.377775	3.16411	0.00155558	0.0205119
Tmem151b	153.807	1.26359	0.399866	3.16002	0.00157756	0.0207126
Vill	727.542	1.16178	0.367862	3.15819	0.00158755	0.020808
Ppm1e	88.6053	1.52132	0.482067	3.15583	0.00160043	0.0208874
Upk3b	48.2643	1.66171	0.528178	3.14611	0.00165458	0.0214843
Sat2	75.3484	1.35934	0.432481	3.14313	0.00167152	0.0216472
Slc41a2	11.3074	2.53701	0.808012	3.13982	0.0016905	0.0218212
Aldh1b1	277.816	1.92292	0.612773	3.13807	0.00170066	0.0219338
Nfatc1	28.4161	1.76522	0.562631	3.13744	0.0017043	0.0219438
Pgr	20.9766	2.04672	0.652779	3.1354	0.00171619	0.0220783
Il10rb	53.058	2.10525	0.671699	3.13421	0.00172317	0.0221309
Patl2	353.028	1.56404	0.499347	3.13217	0.00173521	0.0222232
Fndc5	25.0716	1.63335	0.521542	3.13176	0.00173762	0.0222232
Slc2a7	85.6677	1.14691	0.366411	3.13012	0.00174734	0.0223157
Ccdc33	8.42205	2.79356	0.89251	3.13001	0.001748	0.0223157
Ripk4	220.728	1.0281	0.328647	3.12828	0.00175835	0.0223949
Fam132a	126.648	1.04957	0.335759	3.12595	0.00177233	0.0225542
Ccdc65	28.8205	1.55916	0.499201	3.12331	0.00178828	0.0227194
Insm1	28.2616	2.79532	0.896023	3.1197	0.00181034	0.0229235
Klhdc7a	208.671	1.62265	0.520249	3.11898	0.00181476	0.0229235
Ccdc122	45.7757	1.27196	0.40785	3.11869	0.00181658	0.0229266
Rin2	117.744	1.5053	0.482708	3.11844	0.00181809	0.0229268
Prune2	586.612	1.53261	0.491553	3.11789	0.00182152	0.0229323
Peg10	8612.24	1.53549	0.492725	3.11632	0.00183125	0.0230282
Tmem59l	176.207	1.28638	0.413729	3.10923	0.00187577	0.0234021
Mtmr11	76.0999	1.47865	0.475675	3.10853	0.00188024	0.0234021
DQ267102	9.06895	3.11514	1.0029	3.10612	0.00189558	0.0234795
Ldoc1l	232.917	1.37583	0.442943	3.10611	0.00189566	0.0234795
Shd	11.6401	2.27747	0.733891	3.10328	0.0019139	0.0236863
Ptp4a1	181.468	1.31119	0.423453	3.09642	0.00195873	0.0241902
Paqr8	446.324	1.17274	0.378855	3.09548	0.00196492	0.0242393
Zfp523	403.847	1.24131	0.401217	3.09386	0.00197572	0.0243138
D430019H16Rik	55.498	2.19834	0.710915	3.09227	0.00198631	0.0244048
Bspry	302.893	1.12001	0.362309	3.09131	0.00199275	0.0244572
Casq1	126.538	1.63888	0.530184	3.09116	0.00199377	0.0244572
Has2	16.5389	5.33647	1.72769	3.0888	0.0020097	0.0245347
Igsf23	342.94	1.17166	0.379469	3.08764	0.00201756	0.024611
Mpp3	48.8805	1.23737	0.401003	3.08568	0.00203084	0.0246905
Amz1	102.167	1.01115	0.327733	3.08527	0.00203366	0.0246905
Nfatc2	118.29	1.86875	0.606571	3.08085	0.00206412	0.0249208
Dusp22	92.3547	1.44124	0.468454	3.07658	0.00209391	0.025201
Prkar1b	68.9379	1.34264	0.436694	3.07456	0.00210813	0.0253323
Cyb5d2	129.854	1.11211	0.361873	3.07322	0.00211765	0.0254267
Pdzd3	20.3565	1.55833	0.507964	3.06779	0.00215649	0.0257719
Pipox	1665.65	1.00758	0.328504	3.06719	0.00216082	0.0257834
Klhl26	282.825	1.31473	0.429077	3.06408	0.00218341	0.0260325
Rnf152	101.055	1.90285	0.621204	3.06317	0.00219006	0.0260915
Lrrc8e	11.6419	2.33166	0.76138	3.06241	0.00219564	0.0261377
Il17rb	11.8202	1.92192	0.627778	3.06147	0.00220256	0.0261793
Kcnj4	50.8208	1.95776	0.641506	3.05181	0.00227465	0.0267866
Atg10	78.2366	1.12621	0.369385	3.04887	0.00229706	0.0270297
Tex21	137.951	1.41403	0.464013	3.04739	0.00230836	0.0270597
Coq2	604.376	1.0596	0.347726	3.04723	0.00230961	0.0270597
Snx33	74.6294	1.34799	0.442387	3.04709	0.00231067	0.0270597
Cblc	172.362	1.01337	0.332611	3.04672	0.00231353	0.0270597
Slc2a6	14.5798	1.76692	0.580425	3.04418	0.00233313	0.0272033
Wnt3a	38.0663	2.21582	0.728121	3.0432	0.00234076	0.0272553
Tmem221	6.63416	2.66389	0.875503	3.04269	0.00234472	0.0272553
Abhd11os	59.8981	1.72022	0.56585	3.04006	0.00236535	0.0274143
Mgat5b	450.937	1.10648	0.365855	3.02436	0.0024916	0.0284443
Ankrd34a	91.9533	2.98039	0.985628	3.02385	0.00249584	0.0284576
Mapk11	299.503	1.46518	0.484592	3.02354	0.00249834	0.0284576
Calb2	63.7662	1.81637	0.601752	3.01847	0.00254058	0.0288958
Cldn6	862.541	1.2186	0.403779	3.018	0.00254451	0.0288976
H2-Oa	38.4533	2.02277	0.670492	3.01684	0.00255425	0.028948
Syne3	62.8496	1.86706	0.618889	3.0168	0.00255462	0.028948
Cacng6	59.8648	1.41382	0.470206	3.00682	0.00263999	0.0295868
Taok3	649.235	1.2489	0.416117	3.00132	0.00268813	0.0299728
Pcdhga11	68.8239	1.07725	0.35902	3.00053	0.00269514	0.0299936
Tvp23a	42.5637	1.27042	0.423663	2.99865	0.00271177	0.0301266
Glp1r	14.584	2.29964	0.76765	2.99569	0.00273825	0.0303548
Adamts1	28.2944	2.34773	0.784339	2.99326	0.00276013	0.0305089
Lrrc75a	264.144	1.51974	0.508028	2.99146	0.00277651	0.0306457
Acsl6	290.352	1.52705	0.510788	2.9896	0.00279346	0.0308106
Cd40	24.9781	1.66281	0.557371	2.98331	0.00285152	0.0313156
Pde4c	118.811	1.44056	0.483122	2.98177	0.00286587	0.0314281
Mir3072	12.3032	2.62285	0.879804	2.98118	0.00287141	0.0314663
Sh3tc2	474.22	1.43594	0.48258	2.97555	0.00292459	0.0318893
Zfp697	25.1318	1.93436	0.650768	2.97242	0.00295462	0.0321024
Fzd1	25.5867	1.84844	0.622223	2.97071	0.00297115	0.0322591
Ivns1abp	3592.52	1.2128	0.408657	2.96777	0.00299973	0.0323857
Atp2b2	137.397	2.28336	0.769825	2.96608	0.00301624	0.032518
Eif4e3	19.0534	1.80295	0.608463	2.96313	0.00304528	0.0327619
Hspb7	21.586	2.68961	0.907798	2.96278	0.00304876	0.0327763
Mxra7	201.629	1.18093	0.398623	2.96253	0.00305121	0.0327796
Naa11	404.422	1.0992	0.37138	2.95977	0.00307867	0.0330052
Ramp3	95.1333	1.41043	0.476679	2.95886	0.00308774	0.0330305
Coro2a	49.7361	1.28784	0.435277	2.95867	0.00308966	0.0330305
Dlx4	7.82787	2.64553	0.894492	2.95758	0.00310065	0.0331017
Kcnt1	17.4399	1.78195	0.602656	2.95682	0.00310825	0.0331597
Dock10	14.1746	2.32358	0.78632	2.95501	0.0031266	0.0332397
Mocos	172.755	1.10115	0.372737	2.95422	0.00313458	0.0333014
Pcdh1	116.295	1.63556	0.553789	2.95339	0.00314302	0.0333611
Lyplal1	325.014	1.25446	0.42539	2.94896	0.0031885	0.0337105
Aqp5	20.8556	1.45853	0.494715	2.94822	0.00319607	0.0337447
Sytl1	82.0438	2.50604	0.850019	2.94821	0.00319615	0.0337447
Zfp629	140.149	1.71767	0.582975	2.94639	0.00321511	0.0338515
Pstpip2	100.735	1.13328	0.384768	2.94535	0.00322589	0.0338951
Treml2	280.732	1.47456	0.501121	2.94252	0.00325549	0.0341194
Ptpdc1	107.64	1.0367	0.35239	2.94192	0.00326189	0.0341194
Irgm2	48.5776	1.80447	0.613521	2.94117	0.00326972	0.034168
Car4	81.9997	1.92897	0.656148	2.93984	0.00328381	0.0342331
Caps2	63.1052	1.73248	0.590509	2.93387	0.00334767	0.0346696
Ccdc103	27.9732	1.25522	0.428234	2.93116	0.00337697	0.0348839
Gulo	69.7484	1.52369	0.520391	2.92797	0.00341183	0.035102
C230037L18Rik	16.2551	1.69149	0.578252	2.92518	0.00344262	0.0353474
Wscd2	229.091	1.01257	0.346228	2.92458	0.0034492	0.0353913
4930550C14Rik	21.3332	1.83886	0.629015	2.92339	0.00346241	0.0354769
Gstt1	49.3025	2.42209	0.828608	2.92309	0.0034658	0.0354769
Cdh22	48.4945	1.88325	0.644392	2.92252	0.00347207	0.0355069
Rnf39	50.5363	1.39993	0.479601	2.91895	0.00351217	0.0358692
Agtr1a	5.11523	4.03234	1.38197	2.91782	0.00352486	0.0359748
Pcdhgc5	17.0987	1.50554	0.51672	2.91365	0.00357229	0.0362654
1700019G17Rik	152.224	1.19565	0.410724	2.91109	0.00360175	0.0365402
Mapk4	189.958	1.90348	0.654175	2.90973	0.00361738	0.0366745
Slc44a3	44.2005	1.50909	0.519002	2.90768	0.00364125	0.0368676
Ccnjl	250.234	1.56692	0.539001	2.90708	0.00364823	0.0368896
Syce3	14.0726	2.25585	0.776523	2.90507	0.00367171	0.0370535
Nlrc3	45.681	1.24425	0.429014	2.90026	0.00372856	0.0375283
Psmb9	14.4824	2.02044	0.696697	2.90003	0.0037313	0.0375312
Marveld3	36.45	1.54221	0.531952	2.89916	0.00374166	0.0375776
Scn4a	14.1184	1.96037	0.676588	2.89744	0.00376222	0.0376926
Capg	360.387	1.03019	0.355576	2.89724	0.00376459	0.0376926
Tec	61.2049	1.81052	0.625237	2.89573	0.00378279	0.0378254
Fscn2	5.26204	3.32413	1.14826	2.89494	0.00379231	0.0378464
Tgfb1i1	20.582	1.91674	0.663733	2.88782	0.00387917	0.0384128
D630033O11Rik	9.27718	3.75987	1.3022	2.88732	0.00388538	0.038441
Sh3gl3	242.341	1.51658	0.525333	2.88689	0.0038907	0.0384524
Ccdc159	43.6119	1.40424	0.486551	2.8861	0.00390044	0.0384989
Lmo4	307.854	1.43758	0.498376	2.88452	0.00392006	0.0386068
Sec14l2	367.954	1.04735	0.363609	2.88043	0.00397131	0.0389473
Agbl2	25.1229	1.58636	0.551217	2.87792	0.00400309	0.0391336
Atp2c2	44.1185	2.52995	0.879544	2.87643	0.004022	0.0392433
Loxl3	71.7236	1.39108	0.484067	2.87373	0.0040566	0.0395054
Krt80	5.16066	5.13594	1.7884	2.87181	0.00408129	0.0396228
Tekt5	58.4262	1.48163	0.517065	2.86546	0.00416403	0.0402562
Mmd2	11.4855	2.22845	0.778719	2.86169	0.00421383	0.0406447
Cap2	49.9429	1.46083	0.510566	2.86119	0.00422048	0.0406447
Slc6a1	608.748	1.05182	0.367783	2.85989	0.00423787	0.0407522
Dgkg	26.3098	1.31655	0.460481	2.85907	0.00424883	0.0408205
Osbp2	16.9337	2.24351	0.785762	2.8552	0.00430099	0.0410754
Kif17	21.0305	1.91205	0.670881	2.85005	0.00437119	0.0416419
Adtrp	20.9348	1.9149	0.672123	2.84903	0.00438531	0.04168
G730013B05Rik	22.5812	2.33621	0.821229	2.84478	0.00444421	0.0421018
Kcnip3	72.3041	1.33886	0.470847	2.84351	0.00446192	0.0421651
Pld4	22.4793	2.20553	0.776754	2.83942	0.00451951	0.0426041
Lrguk	50.8418	1.1831	0.416824	2.83837	0.00453449	0.0427191
Ahi1	292.352	1.24265	0.437992	2.83715	0.00455182	0.042856
Hs3st3b1	171.084	1.13646	0.40141	2.83116	0.00463791	0.0435392
Hyi	25.3074	1.07294	0.379027	2.83078	0.00464341	0.0435575
Ngb	7.96544	2.18007	0.770393	2.82982	0.00465745	0.0436626
Igtp	49.8726	1.67305	0.591299	2.82945	0.0046628	0.0436859
Slc25a48	53.4855	1.44532	0.511724	2.82442	0.00473659	0.044188
Rsph3a	40.7304	1.0407	0.369117	2.81943	0.00481088	0.0446633
Art1	28.9994	1.40133	0.497964	2.81413	0.00489098	0.045215
Sox6	137.569	1.06451	0.378431	2.81297	0.00490861	0.045286
Prr19	152.749	1.39783	0.497794	2.80805	0.00498431	0.0458023
5033404E19Rik	55.0197	2.00883	0.715735	2.80666	0.00500574	0.0459343
Efhc1	38.9048	1.45832	0.519615	2.80653	0.00500779	0.0459343
Isl1	19.772	1.91844	0.684038	2.80458	0.00503827	0.0460758
Efs	828.612	1.2695	0.452965	2.80265	0.00506844	0.046324
G6b	17.2058	1.72174	0.615206	2.79864	0.00513191	0.0467645
Cntnap1	12.8904	1.80869	0.646437	2.79794	0.00514293	0.0468041
Lrrc48	91.8899	1.41048	0.504142	2.79779	0.00514543	0.0468041
Cd47	87.0643	1.40612	0.502753	2.79685	0.00516037	0.0468409
Rnase4	55.7263	1.52697	0.54603	2.79649	0.00516604	0.0468409
Cldn7	196.662	1.03992	0.37193	2.796	0.00517395	0.0468409
Dnajc28	74.245	1.14738	0.410823	2.79289	0.00522396	0.0471542
Sdhaf4	314.563	1.18885	0.425971	2.79092	0.00525579	0.0473469
Flrt3	125.041	1.25245	0.448778	2.79081	0.00525768	0.0473469
Spata31d1b	96.4843	2.43704	0.873734	2.78923	0.00528338	0.047398
Rdh12	46.7278	1.19606	0.428829	2.78913	0.0052849	0.047398
Kcng4	32.753	1.62625	0.583278	2.78812	0.00530143	0.0474896
Cacng5	14.6802	2.16609	0.778033	2.78406	0.00536828	0.0477925
Tarm1	43.1219	1.27577	0.459062	2.77907	0.00545146	0.0483525
Arhgef5	114.998	1.36963	0.495065	2.76657	0.0056649	0.0497815
Fads3	20.217	1.52802	0.552348	2.7664	0.00566785	0.0497815

## Sheet: 2-fold DOWN
	baseMean	log2FoldChange	lfcSE	stat	pvalue	padj
Cfp	815.122	-2.62099	0.24133	-10.8606	1.77577e-27	2.71853e-23
Armcx1	2628.85	-1.54244	0.172637	-8.93458	4.08745e-19	2.08583e-15
Ctage5	4129.96	-1.05212	0.123614	-8.51129	1.72014e-17	6.58341e-14
Pola1	5261.64	-1.15838	0.143407	-8.07762	6.60442e-16	2.02214e-12
Cdh2	416.167	-1.91711	0.238864	-8.02596	1.00737e-15	2.5703e-12
Armcx4	2963.68	-1.51935	0.195778	-7.76057	8.45457e-15	1.61789e-11
Hesx1	357.015	-2.33356	0.30865	-7.56055	4.01378e-14	6.82744e-11
Ercc6l	5051.6	-1.21841	0.162192	-7.51217	5.81533e-14	8.90269e-11
Fam169b	911.733	-1.79688	0.242281	-7.41653	1.20231e-13	1.53384e-10
Bex4	4212.81	-1.19595	0.162522	-7.35874	1.8565e-13	2.18624e-10
Stk31	1468.14	-3.52682	0.480694	-7.33695	2.18523e-13	2.38955e-10
Mpp1	3184.92	-1.70865	0.236611	-7.22133	5.1483e-13	5.25435e-10
Usp26	1870.89	-5.64048	0.791918	-7.12256	1.05938e-12	1.01363e-09
Dnajc5g	149.012	-4.53048	0.638783	-7.09235	1.31849e-12	1.18734e-09
Jade3	4409.35	-1.6218	0.229774	-7.05824	1.68619e-12	1.43411e-09
Sptbn2	939.106	-1.91606	0.278292	-6.88507	5.77602e-12	3.84457e-09
Crygc	148.193	-4.48307	0.660333	-6.7891	1.12831e-11	6.6436e-09
Fgf13	348.995	-2.70392	0.405972	-6.66036	2.73162e-11	1.34573e-08
Fam120c	441.302	-1.72876	0.265223	-6.51814	7.11843e-11	3.3023e-08
Chd3	2416.84	-1.7422	0.269136	-6.47331	9.58767e-11	4.19365e-08
Zc4h2	441.714	-1.45933	0.225713	-6.46544	1.01007e-10	4.21709e-08
Cask	2056.86	-1.72907	0.26782	-6.45611	1.07431e-10	4.21709e-08
Slc25a5	40009.2	-1.18863	0.184466	-6.4436	1.1667e-10	4.46527e-08
Hprt	9425.19	-1.18457	0.186943	-6.33655	2.34972e-10	8.77362e-08
Timp1	2595.43	-1.57572	0.249582	-6.31344	2.72896e-10	9.71574e-08
Slc25a14	320.922	-1.6649	0.264599	-6.29217	3.13058e-10	1.08923e-07
Ubl4a	926.341	-1.13897	0.183148	-6.21884	5.00843e-10	1.56001e-07
Chm	2695	-1.1214	0.181008	-6.19529	5.81784e-10	1.71279e-07
Siah1b	2477.22	-1.28548	0.207785	-6.1866	6.14745e-10	1.77568e-07
Kdm6a	4847.01	-1.13332	0.18359	-6.17311	6.69577e-10	1.89825e-07
Alg13	25488	-1.04829	0.170536	-6.14708	7.89238e-10	2.19681e-07
Slc10a3	411.251	-1.6609	0.270558	-6.13878	8.31567e-10	2.2733e-07
Prps1	11841.7	-1.72433	0.281199	-6.13207	8.67446e-10	2.32978e-07
Eif2s3x	12114.1	-1.31132	0.214252	-6.12044	9.3318e-10	2.46311e-07
Ngfr	1951.91	-1.17017	0.191508	-6.11029	9.94529e-10	2.55146e-07
2210013O21Rik	760.252	-1.81541	0.29715	-6.10941	9.99983e-10	2.55146e-07
Ammecr1	583.151	-1.39686	0.228987	-6.10019	1.0594e-09	2.65874e-07
Prkx	1471.03	-1.3599	0.228012	-5.96415	2.45913e-09	5.79183e-07
Zfp280c	2441.95	-1.63521	0.274294	-5.96152	2.49908e-09	5.79673e-07
1700057H21Rik	219.653	-2.93092	0.49371	-5.93652	2.91135e-09	6.65223e-07
Tsr2	2678.39	-1.39701	0.235878	-5.92258	3.16934e-09	7.13522e-07
Sulf1	826.025	-2.76269	0.467053	-5.91515	3.31568e-09	7.35649e-07
Fmr1	6597.32	-1.30406	0.221833	-5.87856	4.13857e-09	8.92357e-07
Rhox2a	79.2327	-9.03979	1.54122	-5.86535	4.48179e-09	9.5294e-07
Cox7b	12497.4	-1.04606	0.180484	-5.79588	6.79624e-09	1.406e-06
D630039A03Rik	1207.49	-1.75448	0.304323	-5.7652	8.15622e-09	1.62161e-06
Tmem109	1375.09	-1.37979	0.239573	-5.75936	8.44352e-09	1.6572e-06
C77370	2159.57	-1.116	0.1945	-5.73779	9.59206e-09	1.8588e-06
Otx2	289.623	-2.67534	0.467504	-5.7226	1.04907e-08	2.00753e-06
Abcb7	4428.73	-1.17496	0.205698	-5.71208	1.11602e-08	2.06574e-06
Fam221a	285.501	-2.39397	0.41915	-5.71148	1.11997e-08	2.06574e-06
Tab3	2438.61	-1.06191	0.186	-5.7092	1.13508e-08	2.06869e-06
Idh3g	10646.8	-1.04456	0.183111	-5.70453	1.16666e-08	2.10123e-06
A930004D18Rik	586.863	-2.1477	0.378512	-5.67406	1.39456e-08	2.42573e-06
Fbln2	332.261	-2.00897	0.354961	-5.65969	1.51649e-08	2.57955e-06
Tbc1d25	2355.16	-1.438	0.254704	-5.64576	1.64451e-08	2.76658e-06
Pdk3	2355.03	-1.17713	0.20868	-5.64082	1.69243e-08	2.78596e-06
Elk1	2749.1	-1.25285	0.222831	-5.62243	1.88292e-08	3.00267e-06
Gpc3	4808.14	-1.73936	0.310508	-5.60166	2.12314e-08	3.28315e-06
Nhsl2	292.953	-1.90636	0.340453	-5.59949	2.14987e-08	3.29123e-06
Slamf6	80.0295	-3.62747	0.651138	-5.57097	2.53318e-08	3.83965e-06
Neo1	4369.31	-1.13701	0.204394	-5.56283	2.6544e-08	3.94526e-06
Aifm1	6487.05	-1.26073	0.228456	-5.51848	3.41936e-08	4.83413e-06
Ubqln2	6220.65	-1.36192	0.246844	-5.51733	3.4419e-08	4.83413e-06
Lage3	2399.96	-1.05727	0.192032	-5.50572	3.67653e-08	5.11672e-06
Il6st	3497.4	-1.02604	0.186525	-5.50081	3.78061e-08	5.19228e-06
Akap17b	1139.4	-1.25393	0.227989	-5.49997	3.79865e-08	5.19228e-06
Zdhhc23	122.504	-1.37063	0.250043	-5.48158	4.21545e-08	5.711e-06
Taf1	7682.97	-1.07228	0.196879	-5.44637	5.14074e-08	6.72646e-06
1700013H16Rik	801.099	-6.59242	1.21628	-5.42015	5.95494e-08	7.47248e-06
Emd	6163.77	-1.3865	0.257239	-5.38994	7.04796e-08	8.68991e-06
Lrch2	955.62	-1.12492	0.208755	-5.38874	7.09542e-08	8.68991e-06
Clcn5	1101.58	-2.22743	0.413471	-5.38716	7.15781e-08	8.69674e-06
Kdm5c	14986.1	-1.05061	0.196337	-5.35107	8.74362e-08	1.05399e-05
Timm8a1	675.162	-1.33988	0.251173	-5.3345	9.58097e-08	1.13702e-05
Glis3	321.601	-1.67578	0.31432	-5.33144	9.74375e-08	1.14744e-05
Apcdd1	1851.49	-3.034	0.571924	-5.3049	1.12735e-07	1.27842e-05
Ebp	3166	-1.71346	0.324769	-5.27593	1.32087e-07	1.476e-05
Pin4	1834.07	-1.33005	0.252622	-5.26498	1.40204e-07	1.55534e-05
Spic	815.799	-2.37633	0.451605	-5.26197	1.4252e-07	1.55845e-05
Itpka	1223.64	-1.22233	0.232991	-5.24625	1.55225e-07	1.67348e-05
Fancb	903.907	-1.20228	0.230463	-5.21682	1.82024e-07	1.94867e-05
Huwe1	30505.5	-1.09746	0.211404	-5.1913	2.08832e-07	2.18973e-05
Notch4	1539.94	-1.77798	0.342935	-5.1846	2.16474e-07	2.23919e-05
Bcap31	7785.48	-1.26204	0.243747	-5.17764	2.24712e-07	2.30881e-05
Med14	2987.06	-1.02265	0.19779	-5.17036	2.33643e-07	2.36877e-05
Cdk16	10577.8	-1.0923	0.211461	-5.1655	2.39794e-07	2.39935e-05
Uba1	46557.3	-1.07973	0.210352	-5.13295	2.85234e-07	2.79913e-05
Tspyl2	3218.49	-1.43479	0.27968	-5.13012	2.89563e-07	2.81909e-05
Glod5	374.326	-1.89011	0.369788	-5.11135	3.19866e-07	3.04151e-05
Lin28b	704.907	-1.59168	0.31191	-5.10302	3.34268e-07	3.15884e-05
Irak1	4767.93	-1.34248	0.264741	-5.07093	3.95878e-07	3.67303e-05
Nfe2	86.4136	-3.50645	0.692027	-5.06693	4.04293e-07	3.70942e-05
Abcc2	44.1411	-2.61077	0.51615	-5.05816	4.23329e-07	3.85759e-05
Cd4	52.5842	-4.25137	0.842647	-5.04526	4.52896e-07	4.1026e-05
Diap2	2075.75	-1.48629	0.294852	-5.04078	4.63632e-07	4.16713e-05
Adam19	4751.49	-1.49334	0.296368	-5.03882	4.68419e-07	4.1692e-05
Mecp2	1865.22	-1.06809	0.212171	-5.03413	4.80032e-07	4.22345e-05
Prdx4	2908.49	-1.11118	0.221169	-5.02415	5.05674e-07	4.42364e-05
Igfbp5	51.7563	-2.62481	0.523777	-5.01131	5.40597e-07	4.64943e-05
Atp6ap1	5432.83	-1.24974	0.250679	-4.98543	6.18252e-07	5.26528e-05
Zrsr2	4567.25	-1.31056	0.262891	-4.98517	6.1908e-07	5.26528e-05
Dppa3	1612.16	-2.17097	0.436082	-4.97835	6.41301e-07	5.42413e-05
Ube2a	3281.35	-1.29177	0.259731	-4.9735	6.57558e-07	5.53107e-05
Tesk2	1124.84	-1.13558	0.228601	-4.96751	6.7818e-07	5.67143e-05
Pgk1	38476.5	-1.20873	0.243905	-4.95572	7.20615e-07	5.89941e-05
Txlng	3695.58	-1.03745	0.209645	-4.94859	7.47523e-07	6.08714e-05
Plxna3	978.552	-1.10372	0.22373	-4.93328	8.08593e-07	6.47022e-05
Rhox9	321.815	-3.47048	0.705176	-4.92143	8.59126e-07	6.81469e-05
Rbm41	1097.26	-1.20891	0.245776	-4.91872	8.71107e-07	6.87412e-05
Tbl1x	4055.99	-1.01723	0.20722	-4.90894	9.15694e-07	7.1889e-05
Car12	74.9526	-2.50856	0.512689	-4.89295	9.93364e-07	7.60371e-05
Trap1a	11814.2	-1.1043	0.225938	-4.8876	1.0207e-06	7.77409e-05
Gla	1145.2	-1.17762	0.241314	-4.88004	1.06064e-06	7.96445e-05
Naa10	4709.56	-1.11187	0.227892	-4.87895	1.0665e-06	7.96445e-05
Las1l	10799.3	-1.01945	0.211017	-4.83115	1.35746e-06	9.84901e-05
Gnl3l	9191.44	-1.12249	0.233598	-4.80521	1.54589e-06	0.000110075
2700046A07Rik	24.0177	-6.39402	1.33372	-4.79411	1.63397e-06	0.000115231
Nxt2	805.122	-1.97102	0.411342	-4.79168	1.6539e-06	0.000115614
Smc1b	796.888	-2.39578	0.500612	-4.7857	1.7039e-06	0.000118569
Rhpn2	2942.8	-1.27004	0.265856	-4.77715	1.77796e-06	0.000121512
Gjb1	68.4305	-1.95662	0.410428	-4.76727	1.86735e-06	0.000123581
Adat2	970.749	-1.00037	0.209848	-4.76712	1.86876e-06	0.000123581
Cnksr3	2584.13	-1.6546	0.347117	-4.76669	1.87281e-06	0.000123581
Mageh1	413.69	-1.24816	0.262651	-4.75218	2.01239e-06	0.000130541
Arih2	9743.95	-1.09625	0.230799	-4.74982	2.03598e-06	0.000131514
Hnrnph2	5829.54	-1.15382	0.24298	-4.74859	2.04836e-06	0.00013162
Cdkn2a	457.702	-2.26991	0.478501	-4.74379	2.09758e-06	0.000132694
Zfp275	2215.97	-1.52885	0.322718	-4.73742	2.16453e-06	0.000135252
Rps6ka6	4298.89	-1.29193	0.272765	-4.73641	2.17534e-06	0.000135375
Fam183b	82.9492	-2.40442	0.509598	-4.71827	2.37861e-06	0.000145656
Itgb1	9321.88	-1.23265	0.263031	-4.68633	2.78147e-06	0.00016522
Tktl1	65.1378	-2.59668	0.556186	-4.66873	3.03072e-06	0.000177768
Pdzd4	2613.06	-1.81463	0.389859	-4.65458	3.24641e-06	0.000187545
Fgf23	44.5059	-2.24521	0.482499	-4.6533	3.26659e-06	0.000188001
Cd200	353.455	-3.33905	0.717698	-4.65244	3.28026e-06	0.00018808
Nxf2	39.1509	-3.81536	0.825611	-4.62126	3.81415e-06	0.000214672
Crygd	451.034	-3.80601	0.829028	-4.59092	4.41289e-06	0.000243888
Aoc3	121.83	-1.20016	0.261597	-4.58782	4.47896e-06	0.000246649
Arxes1	563.643	-1.21082	0.264656	-4.57507	4.76063e-06	0.000257528
Gspt2	1079.45	-1.41221	0.310251	-4.55182	5.31833e-06	0.000282703
Slc7a3	10848.5	-1.26878	0.279157	-4.54503	5.49279e-06	0.000288966
AI427809	88.5079	-1.68134	0.370507	-4.53793	5.6808e-06	0.000297833
Fam92a	923.489	-1.00532	0.221795	-4.53266	5.82448e-06	0.000304324
Pkd1l2	666.967	-1.39069	0.307948	-4.51599	6.30229e-06	0.000323764
Mcf2	4568.77	-1.02871	0.227919	-4.51349	6.37691e-06	0.000326502
Sms	5106.38	-1.5106	0.335698	-4.49988	6.79904e-06	0.000340152
Cntnap2	429.788	-1.3382	0.297512	-4.49796	6.86093e-06	0.00034213
Fkbp6	1425.79	-2.55264	0.567854	-4.49524	6.94901e-06	0.000344279
Pcyt1b	4453.72	-1.38264	0.308245	-4.48553	7.2733e-06	0.000359184
Alox12e	71.7699	-3.31108	0.739588	-4.47693	7.57253e-06	0.000370895
Nkrf	2084.57	-1.24961	0.27926	-4.47473	7.6509e-06	0.000373018
Rhox5	10975.4	-2.51171	0.562012	-4.46913	7.85379e-06	0.000380486
Mfsd12	661.055	-1.10344	0.247041	-4.46663	7.94625e-06	0.000382573
Slit2	464.339	-1.55937	0.352016	-4.42983	9.43083e-06	0.000440172
Bhlhb9	2175.26	-1.07979	0.243802	-4.42895	9.46918e-06	0.000440619
Ap3m2	206.006	-1.45522	0.329629	-4.41471	1.01144e-05	0.000466388
Fgd1	12273.2	-1.15052	0.260821	-4.41114	1.02829e-05	0.000468932
Rhox1	401.689	-4.43043	1.00451	-4.41056	1.03105e-05	0.000468932
Magee1	262.553	-1.9524	0.44268	-4.4104	1.03179e-05	0.000468932
Pls3	3691.34	-1.30625	0.297301	-4.39371	1.11432e-05	0.000503221
Fam184b	83.9327	-1.53832	0.350354	-4.39075	1.1296e-05	0.000505646
4930519F16Rik	97.1993	-1.21817	0.278031	-4.38141	1.17916e-05	0.000521726
Six4	2000.3	-1.01153	0.233992	-4.32292	1.53976e-05	0.00066214
Xist	392.696	-2.76438	0.640695	-4.31467	1.59845e-05	0.00067974
Cox20	198.492	-1.40509	0.326655	-4.30146	1.69673e-05	0.000711932
Pramel7	1685.97	-3.33125	0.774565	-4.3008	1.70179e-05	0.000711932
Wdr44	923.593	-1.13244	0.263549	-4.2969	1.73207e-05	0.000719074
2010107G12Rik	55.4001	-2.82464	0.660175	-4.27862	1.88057e-05	0.000767723
Ica1l	23.2614	-2.77455	0.649416	-4.27238	1.93397e-05	0.00078653
Tuba3b	127.462	-3.90346	0.913723	-4.27204	1.93691e-05	0.00078653
Utp14a	5486.02	-1.00453	0.236759	-4.24286	2.20691e-05	0.000873014
Iqsec2	337.075	-1.24079	0.292523	-4.24168	2.21855e-05	0.000874349
Hormad1	1177.45	-1.93615	0.457109	-4.23564	2.27901e-05	0.000890036
Ptprj	1146.39	-1.29699	0.306443	-4.23239	2.31222e-05	0.00089842
Abca1	1024.89	-1.60406	0.379318	-4.2288	2.34938e-05	0.000908476
Colgalt2	60.8011	-2.07368	0.491434	-4.21965	2.44681e-05	0.000936454
Spin2c	143.243	-1.25712	0.298089	-4.21727	2.47281e-05	0.00093901
Magea4	113.704	-3.55001	0.841875	-4.21679	2.47802e-05	0.00093901
Rhox6	313.83	-2.78439	0.661839	-4.20705	2.58728e-05	0.000975584
Hmgb3	1330.91	-1.32261	0.314492	-4.20553	2.60469e-05	0.000979735
Phf6	1799.41	-1.07233	0.255106	-4.20348	2.62837e-05	0.000984687
Pgrmc1	5664.26	-1.21332	0.288661	-4.20328	2.63072e-05	0.000984687
Klhl15	298.967	-1.56052	0.371925	-4.19578	2.71931e-05	0.00100799
Rims1	252.065	-2.59066	0.61821	-4.19057	2.7825e-05	0.00101912
BC064078	159.739	-2.29235	0.547493	-4.18699	2.82676e-05	0.00103281
Eda	436.065	-1.55933	0.372745	-4.18337	2.87222e-05	0.00104451
Bex2	2706.95	-1.25037	0.299025	-4.1815	2.89597e-05	0.00105058
Fam107a	63.4781	-1.86868	0.447168	-4.17892	2.92894e-05	0.00106003
Lppr1	50.5378	-6.64943	1.59153	-4.17802	2.94056e-05	0.00106172
Plp2	7834.35	-1.30761	0.313164	-4.17547	2.97367e-05	0.00106628
Rnf113a1	463.032	-1.36744	0.327495	-4.17544	2.97408e-05	0.00106628
Renbp	6243.2	-1.16291	0.279286	-4.16386	3.12908e-05	0.00111923
Gm12866	68.4252	-1.24139	0.299136	-4.14992	3.32589e-05	0.00116446
Igf2bp3	5764.86	-1.08549	0.261593	-4.14953	3.33161e-05	0.00116446
Dcdc2a	249.899	-3.07739	0.743198	-4.14074	3.46192e-05	0.00120451
BC065397	248.32	-1.09496	0.264756	-4.13575	3.53796e-05	0.0012254
Mndal	15.9466	-5.5907	1.35815	-4.11641	3.84821e-05	0.00130337
Tfe3	6444	-1.26183	0.30668	-4.11448	3.88061e-05	0.00131144
Arxes2	630.393	-1.19098	0.289742	-4.11047	3.94857e-05	0.00132161
Slc6a8	10419.9	-1.34603	0.327464	-4.11047	3.94858e-05	0.00132161
Ssr4	3643.51	-1.11632	0.27164	-4.10955	3.96427e-05	0.00132187
Lpcat1	1992.09	-1.12408	0.273557	-4.10911	3.97192e-05	0.00132187
Smim10l2a	330.341	-1.71133	0.416894	-4.10496	4.04383e-05	0.0013342
Pqbp1	4103.16	-1.00603	0.24519	-4.10305	4.07739e-05	0.001342
Ube2dnl1	366.922	-2.86797	0.699143	-4.10213	4.0937e-05	0.001342
Osr2	111.831	-2.22301	0.542533	-4.09747	4.17691e-05	0.00136185
9630028I04Rik	347.584	-1.65036	0.402824	-4.09698	4.1858e-05	0.00136185
Firre	4847.7	-1.10938	0.271268	-4.08961	4.32096e-05	0.00140114
Tsix	250.727	-1.30258	0.318986	-4.0835	4.4362e-05	0.00142676
Wdr45	4395.71	-1.1841	0.29019	-4.08042	4.49542e-05	0.00143675
Usp27x	333.686	-1.0925	0.267829	-4.0791	4.52107e-05	0.00144192
Rnf144b	72.9791	-1.38258	0.339968	-4.06679	4.76651e-05	0.0014953
Fcgr3	194.322	-2.65606	0.654274	-4.05956	4.91654e-05	0.00153294
Xlr	50.4723	-3.42829	0.845139	-4.05648	4.98187e-05	0.0015474
Mc5r	40.8518	-1.91716	0.472623	-4.05642	4.98314e-05	0.0015474
Slc4a5	2774.37	-1.91994	0.473671	-4.05333	5.04938e-05	0.0015648
Apol6	58.2492	-2.50178	0.620609	-4.03117	5.54989e-05	0.00168426
Ankrd33b	394.838	-2.23129	0.553654	-4.03011	5.575e-05	0.00168671
Rnf125	1093.16	-1.58032	0.392969	-4.02148	5.78336e-05	0.00172925
Syce1	700.8	-1.41868	0.355239	-3.9936	6.50774e-05	0.0019196
Mtmr1	857.884	-1.02325	0.257212	-3.97821	6.94349e-05	0.00203636
Wnk3	2510.86	-1.39625	0.352356	-3.96262	7.41307e-05	0.00212522
Tlr2	305.838	-2.87535	0.728591	-3.94645	7.93196e-05	0.00225288
Lum	14.9883	-6.84246	1.74158	-3.92888	8.53415e-05	0.00235829
Mgat4e	82.4895	-1.45622	0.371351	-3.92141	8.80323e-05	0.00240658
Uprt	85.7591	-2.04548	0.521956	-3.91888	8.89618e-05	0.00242766
Cdkl5	322.076	-1.10892	0.283349	-3.91362	9.09233e-05	0.00247677
Fam222a	506.742	-1.43013	0.366022	-3.90723	9.33588e-05	0.0025386
Fetub	1819.68	-2.03677	0.521393	-3.90641	9.36792e-05	0.00254279
Rragb	1078.75	-1.5033	0.385139	-3.90326	9.49059e-05	0.00257153
Gatsl3	1661.53	-1.08926	0.280797	-3.87916	0.000104816	0.002781
Pax2	29.3171	-2.3308	0.601751	-3.87337	0.000107339	0.00283809
4930550L24Rik	96.3097	-4.16333	1.07792	-3.86238	0.000112287	0.00292844
E130012A19Rik	23342.8	-1.18402	0.30692	-3.85776	0.000114431	0.00296601
Ddr2	256.203	-2.61106	0.676859	-3.85761	0.000114502	0.00296601
Wbp5	10890.6	-1.05988	0.274839	-3.85637	0.000115085	0.00297107
Zfp449	479.664	-1.22454	0.317636	-3.85517	0.000115651	0.00298064
Tfap2c	3422.27	-1.08891	0.283606	-3.83951	0.000123282	0.00313509
Zdhhc9	1201.16	-1.42716	0.372594	-3.83034	0.000127964	0.00322736
Car2	1781.71	-2.85865	0.747299	-3.8253	0.00013061	0.00327789
Vbp1	7277.05	-1.22436	0.320147	-3.82436	0.000131113	0.00327934
Baiap2l1	3311.23	-5.81945	1.52218	-3.82309	0.000131787	0.00328588
Sfxn2	1588.1	-1.04118	0.273088	-3.81261	0.000137509	0.0033899
Nono	31237.3	-1.07442	0.282829	-3.79885	0.000145367	0.00356067
Magee2	56.1076	-1.41363	0.372566	-3.7943	0.000148059	0.0035822
Pet2	21.2591	-5.64843	1.4887	-3.7942	0.000148118	0.0035822
Rhox2b	21.5444	-5.92327	1.5683	-3.77687	0.000158815	0.00379297
Nnmt	227.842	-5.0911	1.34867	-3.7749	0.000160074	0.00381115
Trmt2b	470.751	-1.40284	0.372085	-3.77021	0.000163111	0.00385349
Stc2	821.938	-1.19364	0.3173	-3.76188	0.000168642	0.00397191
Tagln3	309.064	-1.5767	0.41968	-3.75691	0.000172027	0.00404541
Bex1	27079.6	-1.22455	0.326527	-3.75023	0.000176669	0.00411037
Prg4	15.859	-4.35668	1.16279	-3.74675	0.000179143	0.00415529
Pgm5	13.3815	-3.15634	0.846466	-3.72885	0.000192357	0.00441499
Slc35g1	4127.23	-1.07661	0.288863	-3.72708	0.000193713	0.00442138
C1galt1c1	465.086	-1.08258	0.29058	-3.72557	0.000194878	0.00443956
Prrt3	559.082	-1.43474	0.385708	-3.71977	0.000199404	0.00449583
Adgrg6	156.695	-2.22922	0.59939	-3.71915	0.000199898	0.00449946
Lrrc15	570.359	-1.6167	0.434962	-3.71689	0.000201693	0.00452082
Mycn	5765.52	-1.03823	0.27937	-3.71632	0.000202148	0.0045239
Plekha4	490.239	-1.40467	0.378889	-3.70734	0.000209447	0.00466729
Btk	20.084	-3.393	0.918451	-3.69427	0.000220523	0.00489982
Ebf1	342	-1.221	0.330971	-3.68916	0.000224994	0.00494889
1700003L19Rik	9.16548	-6.10806	1.65855	-3.68278	0.000230705	0.00501684
Casz1	740.638	-1.08299	0.294832	-3.67325	0.000239486	0.00514928
Zfp605	674.691	-1.45259	0.396295	-3.66542	0.000246933	0.00525771
Abcd1	1100.79	-1.57443	0.429973	-3.66169	0.000250557	0.00530536
Lalba	19.0791	-5.2309	1.43053	-3.65661	0.000255573	0.00538921
Irak2	762.602	-1.04329	0.285535	-3.65381	0.000258376	0.0054249
Evx1	51.4842	-3.01173	0.824341	-3.65351	0.000258683	0.0054249
Lonrf3	543.892	-1.86635	0.513381	-3.63541	0.000277543	0.00575758
Tspan2	857.134	-2.30195	0.634126	-3.63011	0.000283297	0.00584501
Sspo	35.7242	-1.97007	0.543077	-3.62761	0.00028606	0.00588614
Pcolce2	1870.12	-1.02095	0.282331	-3.61614	0.000299032	0.00607146
Furin	1748.19	-1.27672	0.354062	-3.60593	0.000311035	0.00624887
Olfml3	464.22	-2.43131	0.676811	-3.5923	0.000327777	0.00652385
St3gal4	617.435	-1.24348	0.346473	-3.58897	0.000331988	0.00657491
Olig3	32.2673	-3.10632	0.865615	-3.58856	0.000332505	0.00657663
Mal	255.213	-2.14247	0.597519	-3.58561	0.000336288	0.00662578
Slc27a2	839.701	-1.46012	0.408176	-3.57718	0.000347317	0.00678199
Iqca	52.5914	-3.31383	0.926508	-3.57669	0.000347976	0.00678619
Dpysl4	330.756	-1.90188	0.532367	-3.5725	0.000353589	0.00685132
Skida1	748.941	-2.03627	0.570649	-3.56835	0.00035924	0.00690039
Dcaf12l1	1509.54	-1.75315	0.494284	-3.54685	0.000389861	0.00735023
4933407K13Rik	248.466	-1.05675	0.298876	-3.53575	0.000406621	0.00761194
Popdc3	191.353	-2.80709	0.795062	-3.53066	0.000414522	0.00771415
Gm9	247.701	-4.8822	1.38304	-3.53004	0.000415489	0.00771415
Thsd7a	36.9192	-2.02844	0.574644	-3.5299	0.000415715	0.00771415
Pdzd7	93.4129	-1.9552	0.555051	-3.52255	0.000427413	0.00790249
Sfrp2	281.055	-1.99015	0.567899	-3.50442	0.000457607	0.00834983
Rhox4g	12.7533	-6.38347	1.82242	-3.50274	0.000460495	0.00837259
Samd7	59.1509	-2.26861	0.648385	-3.49886	0.000467254	0.00844028
Cited1	454.129	-1.68948	0.483535	-3.49402	0.000475812	0.00854741
Mppe1	486.613	-1.59941	0.459504	-3.48074	0.000500036	0.00892198
Ifngr1	200.183	-1.13588	0.327153	-3.47202	0.000516566	0.00912448
Nalcn	23.5101	-2.42287	0.698825	-3.46706	0.000526178	0.00925892
Adam32	115.519	-2.84229	0.820927	-3.46229	0.000535602	0.00939306
Cyp7b1	250.703	-1.81365	0.524566	-3.45743	0.000545362	0.00950446
Msc	541.277	-1.27329	0.368578	-3.45459	0.000551125	0.00955512
Lxn	263.107	-1.16401	0.337097	-3.45305	0.000554296	0.00958839
Crb2	53.026	-1.47863	0.428449	-3.45112	0.000558264	0.00964047
Prrg3	301.235	-1.24802	0.36204	-3.44718	0.000566473	0.00973303
Apex2	1434.57	-1.01989	0.296036	-3.44517	0.000570697	0.00979281
Lrrc10b	14.4633	-2.40387	0.697801	-3.44492	0.000571231	0.00979281
Prap1	11.7555	-2.75123	0.802109	-3.43	0.000603587	0.0102329
Rbmx	1146.28	-1.12951	0.329969	-3.42309	0.000619141	0.0104623
Rgag4	62.6514	-2.06703	0.60468	-3.41838	0.000629942	0.0106053
Gnat1	74.2258	-2.30589	0.67578	-3.4122	0.000644413	0.0107186
Rnd1	203.853	-1.13436	0.332497	-3.41164	0.00064573	0.0107186
Drp2	449.494	-1.75289	0.513813	-3.41152	0.000646006	0.0107186
Pramel3	14.0904	-5.65031	1.65876	-3.40634	0.00065839	0.0108613
Dnajc1	631.981	-1.30378	0.383316	-3.4013	0.000670653	0.0110161
Dusp9	8747.27	-1.10414	0.324705	-3.40044	0.000672785	0.0110393
Phka1	1606.54	-1.16697	0.344362	-3.38877	0.000702058	0.011446
Capn6	109.752	-2.86656	0.849364	-3.37495	0.000738291	0.0119092
Rp2h	1885.74	-1.23944	0.367759	-3.37024	0.000751035	0.0120646
Msx1	19.7028	-2.1271	0.631203	-3.36991	0.000751921	0.0120662
Ndufa1	2294.7	-1.08859	0.323795	-3.36196	0.00077392	0.0123133
Cilp2	96.4865	-1.29478	0.385147	-3.36179	0.000774404	0.0123133
Gm364	940.012	-3.04003	0.905561	-3.35707	0.000787733	0.0124581
Erbb3	1738.91	-1.03214	0.307506	-3.35649	0.00078939	0.0124714
Piwil1	99.9018	-1.46868	0.439968	-3.33815	0.000843368	0.0132016
Ggt7	174.227	-1.8643	0.559571	-3.33166	0.000863284	0.0134446
Ttc29	50.3192	-1.26112	0.37862	-3.33084	0.000865837	0.0134464
Tiam2	762.587	-1.13192	0.339895	-3.33019	0.000867856	0.013461
Ppp1r26	612.003	-1.33686	0.4023	-3.32304	0.000890436	0.0136181
Meiob	16.4649	-2.9271	0.881727	-3.31974	0.000901009	0.0137386
Gm14458	12.7853	-5.08078	1.53113	-3.31832	0.000905595	0.0137811
Cyp1b1	43.0149	-1.94904	0.589511	-3.3062	0.000945693	0.0143201
6330410L21Rik	413.297	-1.46058	0.441922	-3.30506	0.000949546	0.0143642
Magea10	30.4076	-4.16355	1.26553	-3.28996	0.00100203	0.0149805
Tdpoz4	11.5584	-6.16901	1.87547	-3.28932	0.00100431	0.0149854
Atp2b4	2721.56	-1.24571	0.378884	-3.28785	0.00100955	0.0150489
Ccnd2	249.313	-1.96078	0.600042	-3.26773	0.00108415	0.0158521
D730005E14Rik	285.919	-1.00308	0.306992	-3.26746	0.00108519	0.0158522
Mbp	479.108	-1.11838	0.342716	-3.26329	0.00110126	0.0160531
Ngfrap1	22628	-1.1188	0.343612	-3.25599	0.00112998	0.016366
Nell2	394.693	-1.39672	0.429546	-3.25162	0.0011475	0.0165105
Plbd1	39.7861	-1.40544	0.433576	-3.24152	0.00118895	0.0169427
5430440P10Rik	7.63995	-3.58648	1.10666	-3.2408	0.00119193	0.0169427
Rhox4e	8.65509	-6.35723	1.97179	-3.22409	0.00126374	0.0175879
Il13ra1	253.1	-1.04987	0.326241	-3.21809	0.00129049	0.0178768
Tspan2os	23.6385	-3.28621	1.02121	-3.21797	0.00129103	0.0178768
Mael	287.05	-1.26906	0.395795	-3.20635	0.0013443	0.0184078
Otud6a	90.5666	-2.04127	0.636883	-3.20509	0.00135018	0.0184718
Atp7a	1316.8	-1.1112	0.346831	-3.20386	0.001356	0.0184791
Nap1l2	108.68	-1.2412	0.388654	-3.19359	0.00140518	0.0189365
1700030F18Rik	11.6326	-3.20201	1.00506	-3.18589	0.00144312	0.0193626
Ehf	76.1455	-1.8981	0.597385	-3.17736	0.00148624	0.0198369
Gsc	62.6964	-1.7306	0.545578	-3.17204	0.00151371	0.020117
Mcmdc2	83.5778	-1.51367	0.478714	-3.16195	0.00156716	0.0206291
H2afb1	5.25291	-5.15586	1.63274	-3.15779	0.0015897	0.0208184
AI314180	2556.01	-1.28324	0.40654	-3.15648	0.00159683	0.0208583
Zfp459	842.456	-1.02707	0.325659	-3.15382	0.00161151	0.0210141
Osm	419.583	-1.57603	0.499908	-3.15264	0.00161801	0.0210645
Shf	859.33	-1.19357	0.378789	-3.15101	0.00162709	0.0211633
Zcchc12	45.7319	-1.69241	0.53995	-3.13438	0.00172216	0.0221309
Egfl6	1652.74	-1.2596	0.403139	-3.12448	0.0017812	0.0226482
Ttc28	382.288	-1.64616	0.528262	-3.11617	0.00183215	0.0230282
Dnase1l1	56.618	-1.11516	0.357933	-3.11555	0.00183603	0.0230581
Tktl2	63.5351	-2.20847	0.70891	-3.1153	0.00183756	0.0230584
Notum	2750.66	-1.26051	0.404792	-3.11396	0.00184591	0.0231442
Gm13078	19.4279	-2.91595	0.937982	-3.10875	0.00187882	0.0234021
Penk	93.5835	-2.48077	0.798532	-3.10666	0.00189213	0.0234795
H2bfm	17.7601	-3.87975	1.25299	-3.0964	0.00195885	0.0241902
Taf9b	89.007	-1.21579	0.393129	-3.09261	0.00198405	0.0243967
Wnt3	26.2055	-1.32135	0.427766	-3.08896	0.00200856	0.0245347
Gm12794	15.2393	-3.3967	1.10021	-3.08731	0.00201975	0.0246181
Bhlhe22	53.9502	-2.31392	0.75004	-3.08506	0.0020351	0.0246905
Ttc34	19.9709	-1.52935	0.495733	-3.08502	0.00203537	0.0246905
Elavl4	64.871	-1.26725	0.410843	-3.08451	0.00203885	0.0247132
Neb	184.684	-1.81811	0.589592	-3.08367	0.00204462	0.0247636
Naalad2	72.4603	-2.85572	0.926679	-3.08167	0.00205845	0.0248916
Sacs	79.9023	-1.31486	0.428659	-3.06738	0.00215945	0.0257834
4930509E16Rik	19.0189	-3.14084	1.0264	-3.06006	0.00221291	0.0262412
Slc12a1	8.45609	-4.38905	1.43626	-3.05588	0.00224399	0.0265276
Nanos3	60.3412	-1.03456	0.338773	-3.05385	0.00225925	0.0266874
Dgkk	62.2756	-1.90329	0.624341	-3.04848	0.00230004	0.027044
Kitl	139.794	-1.29178	0.42392	-3.04722	0.00230965	0.0270597
Pla2g2f	56.6961	-2.90462	0.953935	-3.04488	0.00232772	0.027165
Taf7l	204.078	-2.43166	0.799104	-3.04299	0.00234243	0.0272553
Fam159b	55.7171	-3.29873	1.08407	-3.04292	0.00234294	0.0272553
Rab39b	113.7	-1.92647	0.633442	-3.04128	0.00235577	0.027363
Fez1	350.659	-1.73395	0.570671	-3.03844	0.0023781	0.0274781
Ntn3	85.1856	-1.24033	0.408693	-3.03487	0.00240636	0.0277019
1700080O16Rik	33.1846	-3.94761	1.30217	-3.03157	0.00243289	0.0279408
Syn1	1230.32	-1.1318	0.373421	-3.03089	0.00243836	0.0279827
Alox5ap	144.807	-1.23381	0.407163	-3.03026	0.00244346	0.0280202
Sgol2b	318.252	-1.1923	0.393878	-3.02707	0.00246941	0.0282331
Tex12	29.8378	-1.9139	0.633562	-3.02085	0.00252067	0.0286907
Snhg10	39.0796	-1.09306	0.362827	-3.01262	0.00259	0.0293055
Olfr316	36.2515	-3.50436	1.16383	-3.01106	0.00260338	0.0294134
Map7d2	1694.94	-1.44727	0.480756	-3.0104	0.00260905	0.0294557
Inhbe	22.3953	-2.28199	0.758577	-3.00825	0.00262757	0.0295713
Ldhal6b	139.001	-1.00668	0.334848	-3.00637	0.00264388	0.0296022
Cnga4	71.2432	-2.01244	0.669442	-3.00615	0.00264582	0.0296022
Scml2	546.601	-2.92891	0.97616	-3.00044	0.00269588	0.0299936
Aox3	779.206	-1.71446	0.572415	-2.99514	0.00274322	0.030372
Mgl2	97.2061	-2.79008	0.932342	-2.99255	0.00276656	0.0305579
Mir6516	85.9889	-1.04464	0.349854	-2.98593	0.00282714	0.0310925
Igbp1b	9.28494	-3.96934	1.33261	-2.97862	0.00289551	0.0316527
Rhox13	63.6965	-2.69746	0.905647	-2.97849	0.00289669	0.0316527
Tmem56	29.4029	-2.3817	0.801152	-2.97285	0.00295051	0.0320806
B020004J07Rik	7.03659	-5.09294	1.71469	-2.97018	0.00297629	0.032292
Mgll	211.369	-1.66561	0.560882	-2.96964	0.00298153	0.0323259
Tex13	62.4798	-2.80626	0.945476	-2.96809	0.0029966	0.0323747
Tbx21	383.533	-1.62901	0.549205	-2.96613	0.00301573	0.032518
1810010H24Rik	93.5814	-1.60863	0.542472	-2.96537	0.00302321	0.0325702
Gm5577	57.0802	-1.20605	0.406844	-2.9644	0.00303273	0.0326499
Gata3	510.412	-1.66009	0.560929	-2.95955	0.00308093	0.0330063
Tex11	180.486	-1.53729	0.520108	-2.95572	0.00311943	0.0332258
Slc35d3	26.2263	-2.16094	0.731739	-2.95316	0.00314544	0.0333611
Atp2b3	22.5203	-2.81971	0.955949	-2.94964	0.0031814	0.0336587
Pla2g4e	10.521	-2.56907	0.874519	-2.93769	0.00330668	0.0344133
4930543E12Rik	9.26474	-3.76412	1.28188	-2.9364	0.00332047	0.0344631
Zkscan16	61.9396	-1.83535	0.629283	-2.91657	0.00353902	0.0360352
Trpm5	6.99882	-2.55926	0.877524	-2.91646	0.0035403	0.0360352
1700018B24Rik	13.3792	-2.20242	0.757912	-2.90591	0.00366187	0.0369786
Gm5634	5.60816	-4.6105	1.58778	-2.90374	0.00368732	0.0371865
Zc3h12b	13.3537	-1.83379	0.632865	-2.8976	0.00376026	0.0376926
Hormad2	383.718	-1.58479	0.548365	-2.89002	0.00385216	0.0382195
Shroom4	358.078	-1.04931	0.363537	-2.88638	0.00389701	0.0384899
Zfp352	20.3114	-2.89635	1.00424	-2.88413	0.00392493	0.0386161
5330411J11Rik	173.433	-1.776	0.61605	-2.88288	0.00394055	0.0387125
Frem2	1458.94	-3.74066	1.29945	-2.87865	0.00399387	0.0390692
Vstm2a	25.0476	-2.0882	0.72704	-2.8722	0.00407627	0.0396213
Nap1l3	165.226	-2.1122	0.735501	-2.87179	0.00408159	0.0396228
Platr7	277.754	-1.0735	0.374153	-2.86914	0.00411594	0.0398804
2900011O08Rik	1609.21	-1.21989	0.427081	-2.85634	0.00428556	0.0410067
Trim43b	17.0443	-4.31555	1.51125	-2.85561	0.00429542	0.0410478
Rnf219	332.707	-1.07566	0.377501	-2.84943	0.00437978	0.0416719
Ifit2	8.14555	-2.52474	0.899067	-2.80818	0.0049823	0.0458023
Rab33a	81.9952	-1.35221	0.482612	-2.80185	0.0050811	0.0463843
Dclk2	3517.84	-1.09349	0.391006	-2.79662	0.00516404	0.0468409
Ifitm6	18.3698	-2.08421	0.745581	-2.79541	0.00518336	0.0468984
Pifo	26.8342	-1.54205	0.551891	-2.79412	0.00520406	0.0470578
Gm715	16.0009	-2.78703	0.998097	-2.79234	0.00523281	0.0471926
Was	531.564	-1.17583	0.421441	-2.79004	0.00527022	0.047398
Otop1	35.1194	-1.60693	0.576177	-2.78894	0.00528801	0.047398
Sox13	3064.83	-1.01354	0.363654	-2.7871	0.00531824	0.047572
Tcstv1	9.6466	-3.30346	1.18563	-2.78626	0.00533201	0.0476338
Gm14827	14.4901	-1.77581	0.637742	-2.78453	0.00536052	0.0477672
Pcdhac2	9.95287	-3.00985	1.08113	-2.78398	0.00536959	0.0477925
AU015836	2048.66	-1.99842	0.718431	-2.78164	0.00540848	0.0480868
Efhb	168.694	-1.48498	0.53506	-2.77535	0.00551419	0.048812
Cdhr1	165.402	-1.20248	0.433279	-2.7753	0.00551503	0.048812
Slc4a10	155.508	-1.90706	0.687632	-2.77337	0.00554787	0.0490082
Magea5	150.012	-3.65729	1.321	-2.76858	0.00563017	0.0495643
