# Supplementary material for: Ubinuclein 2 is essential for mouse development and functions in X chromosome inactivation
Source: PLoS Genet. 2025 Jun 2;21(6):e1011711. doi: 10.1371/journal.pgen.1011711 (PMC12165345; doi:10.1371/journal.pgen.1011711)
Supplement: S4 Table — (ZIP) [file pgen.1011711.s012.zip › Ubn1_vs_WT_results05.xlsx]

## Sheet: Ubn1_vs_WT_results05
	baseMean	log2FoldChange	lfcSE	stat	pvalue	padj
Ubn1	1345.16	-0.790336	0.142303	-5.5539	2.79371e-08	0.000427689
Nkx6-3	45.7363	-3.23562	0.688864	-4.69703	2.63966e-06	0.0146094
Baiap2l1	3311.23	-7.10638	1.52607	-4.65665	3.21395e-06	0.0146094
Ngfr	1951.91	-0.884601	0.191427	-4.62109	3.81721e-06	0.0146094
Aldoc	691.809	-1.46601	0.338616	-4.32942	1.49501e-05	0.0457743

## Sheet: 2-fold DOWN
	baseMean	log2FoldChange	lfcSE	stat	pvalue	padj
Nkx6-3	45.7363	-3.23562	0.688864	-4.69703	2.63966e-06	0.0146094
Baiap2l1	3311.23	-7.10638	1.52607	-4.65665	3.21395e-06	0.0146094
Aldoc	691.809	-1.46601	0.338616	-4.32942	1.49501e-05	0.0457743
