# Supplementary material for: Ubinuclein 2 is essential for mouse development and functions in X chromosome inactivation
Source: PLoS Genet. 2025 Jun 2;21(6):e1011711. doi: 10.1371/journal.pgen.1011711 (PMC12165345; doi:10.1371/journal.pgen.1011711)
Supplement: S4 Table — (ZIP) [file pgen.1011711.s012.zip › Ubn2_vs_WT_results05.xlsx]

## Sheet: Ubn2_vs_WT_results05
	baseMean	log2FoldChange	lfcSE	stat	pvalue	padj
Cfp	815.122	-1.67617	0.237666	-7.05264	1.75557e-12	2.4269e-08
Ngfr	1951.91	-0.999595	0.191059	-5.23186	1.67817e-07	0.00115995
Dmrt1	541.532	-1.26394	0.247492	-5.10699	3.27335e-07	0.00150836
Peg10	8612.24	2.33351	0.492657	4.73658	2.1736e-06	0.00653225
Adamts14	502.425	-1.10857	0.236576	-4.6859	2.7873e-06	0.00653225
Usp26	1870.89	-3.6842	0.786816	-4.68241	2.83518e-06	0.00653225
Gjb1	68.4305	-1.85752	0.403933	-4.59859	4.25355e-06	0.00840016
Nab1	270.724	1.16056	0.256331	4.52759	5.96593e-06	0.0103091
Sox1	257.195	1.39451	0.313122	4.45356	8.44571e-06	0.0129726
Pabpc6	51.4957	1.65537	0.38237	4.32924	1.49628e-05	0.0206845
Dapk1	1598.36	0.780944	0.183854	4.24763	2.1604e-05	0.0271504
Chd3	2416.84	-1.10259	0.268553	-4.10566	4.03162e-05	0.0464442
Itpka	1223.64	-0.945934	0.23223	-4.07326	4.63596e-05	0.0492981

## Sheet: 2-fold UP
	baseMean	log2FoldChange	lfcSE	stat	pvalue	padj
Peg10	8612.24	2.33351	0.492657	4.73658	2.1736e-06	0.00653225
Nab1	270.724	1.16056	0.256331	4.52759	5.96593e-06	0.0103091
Sox1	257.195	1.39451	0.313122	4.45356	8.44571e-06	0.0129726
Pabpc6	51.4957	1.65537	0.38237	4.32924	1.49628e-05	0.0206845

## Sheet: 2-fold DOWN
	baseMean	log2FoldChange	lfcSE	stat	pvalue	padj
Cfp	815.122	-1.67617	0.237666	-7.05264	1.75557e-12	2.4269e-08
Dmrt1	541.532	-1.26394	0.247492	-5.10699	3.27335e-07	0.00150836
Adamts14	502.425	-1.10857	0.236576	-4.6859	2.7873e-06	0.00653225
Usp26	1870.89	-3.6842	0.786816	-4.68241	2.83518e-06	0.00653225
Gjb1	68.4305	-1.85752	0.403933	-4.59859	4.25355e-06	0.00840016
Chd3	2416.84	-1.10259	0.268553	-4.10566	4.03162e-05	0.0464442
