# Supplementary material for: Ubinuclein 2 is essential for mouse development and functions in X chromosome inactivation
Source: PLoS Genet. 2025 Jun 2;21(6):e1011711. doi: 10.1371/journal.pgen.1011711 (PMC12165345; doi:10.1371/journal.pgen.1011711)
Supplement: S1 Data — (XLSX) [file pgen.1011711.s015.xlsx]

## Sheet: Fig4C
Hatx3
No Dox	B	M	S	Dox	B	M	S				no dox	dox
Exp1	30	23	5		3	20	20			B	95.3333	11.6667
Exp2	216	51	13		12	178	40			M	29	79.3333
Exp3	40	13	1		20	40	11			S	6.33333	23.6667
total	286	87	19		35	238	71
Average	95.3333	29	6.33333		11.6667	79.3333	23.6667
U9-clone1
No Dox	B	M	S	Dox	B	M	S				no dox	dox
Exp1	93	16	7		90	23	14			B	76	86.3333
Exp2	66	25	4		86	47	9			M	18	30
Exp3	69	13	1		83	20	5			S	4	9.33333
total	228	54	12		259	90	28
Average	76	18	4		86.3333	30	9.33333
											no dox	dox
cU91-clone1										B	52.6667	18
No Dox	B	M	S	Dox	B	M	S			M	22.6667	44
Exp1	108	19	1		44	70	6			S	5	9.66667
Exp2	39	44	13		8	40	22
Exp3	11	5	1		2	22	1
total	158	68	15		54	132	29
Average	52.6667	22.6667	5		18	44	9.66667

## Sheet: Fig4F
	NO DOX						DOX
HATX3	B	M	S	total				B	M	S	total			No dox	Dox
Exp1	30	23	5	58			WT	3	20	20	43		B	95.3333	10.3333
Exp2	216	51	13	280			WT	12	178	40	230		M	29	81
Exp3	40	13	1	54			WT	16	45	11	72		S	6.33333	23.6667
Total	286	87	19	392			Total	31	243	71	345
Average	95.3333	29	6.33333				Average	10.3333	81	23.6667
H18-clone1														No dox	Dox
Exp1	106	21	3	130			H18	88	35	15	138		B	97.6667	76.6667
Exp2	88	25	16	129			H18	55	55	24	134		M	22.6667	44.6667
Exp3	99	22	3	124			H18	87	44	4	135		S	7.33333	14.3333
Total	293	68	22	383			Total	230	134	43	407
Average	97.6667	22.6667	7.33333				Average	76.6667	44.6667	14.3333
H23-clone2														No dox	Dox
Exp1	87	15	9	111			H23	67	24	17	108		B	102.333	72.6667
Exp2	108	28	4	140			H23	64	58	9	131		M	22.6667	39.6667
Exp3	112	25	6	143			H23	87	37	5	129		S	6.33333	10.3333
Total	307	68	19	394			Total	218	119	31	368
Average	102.333	22.6667	6.33333				Average	72.6667	39.6667	10.3333

## Sheet: Fig4M
	HATX8	HATX8+DOX		U128	U128+DOX		cU128.3	cU128.3+DOX		cDLLF1.3	cDLLF1.3+DOX
L	84	3		44	45		88	0		157	0
M	17	40		14	8		11	0		15	7
S	7	52		1	5		7	7		11	10
NO dox	B	M	S		Dox	B	M	S
HATX8	84	17	7		HATX8	3	40	52
U128	44	14	1		U128	45	8	5
cU128.3	88	11	7		cU128.3	0	0	7
cDLLF1.3	157	15	11		cDLLF1.3	0	7	10
