# Supplementary material for: Ubinuclein 2 is essential for mouse development and functions in X chromosome inactivation
Source: PLoS Genet. 2025 Jun 2;21(6):e1011711. doi: 10.1371/journal.pgen.1011711 (PMC12165345; doi:10.1371/journal.pgen.1011711)
Supplement: S3 Data — (XLSX) [file pgen.1011711.s017.xlsx]

## Sheet: foldFiteredDF
gene_id	chrom	start	end	strand	length	exon_length	HATX3	HATX8	HATX12	U1_10	U1_13	U1_36	U9	U14	Ue38	U12_10	U12_27	U12_82	H23	HE46	H18	U12_8	fold_WT_mean	fold_UBN1_mean	fold_UBN2_mean	fold_UBN12_mean	fold_Hira_mean
0610005C13Rik	chr7	45567794	45575176	-	7382	1122	0.631235	0.608037	0.368153	0.420857	0.735149	0.629777	0.686944	0.282595	0.492029	0.517646	1.52965	0.788998	0.533825	0.833824	0.243767	0.411629	0.535809	0.595261	0.487189	0.94543	0.537139
0610007P14Rik	chr12	85815454	85824545	-	9091	1185	0.864218	0.905988	0.892828	1.06861	0.835463	0.934981	0.944527	0.89076	0.879383	0.944283	0.862077	0.89943	0.969395	1.05368	0.892598	1.01334	0.887678	0.946353	0.90489	0.90193	0.971891
0610009B22Rik	chr11	51685384	51688634	-	3250	795	1.19605	1.10821	1.13403	1.24327	1.21391	1.1573	1.22239	1.15261	1.12149	1.04188	0.958271	1.02808	1.07798	1.03691	0.888429	0.948855	1.1461	1.20483	1.1655	1.00941	1.00111
0610009L18Rik	chr11	120348677	120351190	+	2513	619	3.71432	0.970726	0.451601	0.704525	3.57282	1.1196	0.886215	2.18783	0.359436	1.59108	0.844119	1.58846	0.495418	1.85409	2.08203	0.79401	1.71222	1.79898	1.14449	1.34122	1.47718
0610009O20Rik	chr18	38250248	38262629	+	12381	2404	0.913505	1.1038	0.906118	0.924972	0.907837	1.07715	0.93346	1.11436	1.09718	1.06302	1.14207	0.979839	1.00111	1.04097	1.32724	0.852934	0.974475	0.969986	1.04833	1.06164	1.12311
0610010F05Rik	chr11	23573775	23633631	-	59856	4140	1.04514	1.01181	1.04873	0.882534	0.828113	1.19616	1.24244	1.09591	1.03377	1.28245	1.02653	0.927887	1.15083	1.16428	0.807604	1.64622	1.03523	0.968936	1.12404	1.07895	1.04091
0610010K14Rik	chr11	70235203	70237914	-	2711	913	1.04109	1.07336	1.05856	0.966472	1.16717	0.985244	1.04104	1.0748	1.09631	0.972788	0.999069	0.985567	1.17416	1.08776	1.05937	0.892534	1.05767	1.03963	1.07072	0.985808	1.1071
0610011F06Rik	chr17	25875499	25877163	+	1664	811	0.879339	1.36616	0.997016	1.22162	1.29477	1.10352	0.956628	1.24846	0.924714	1.21702	0.922196	0.818606	1.08006	0.876017	1.77853	1.09129	1.08084	1.20663	1.04327	0.985941	1.24487
0610012G03Rik	chr16	31947050	31948521	-	1471	1471	0.980813	1.05241	1.06746	1.15143	1.19378	1.12362	1.13142	1.00542	1.07281	1.25938	0.907601	0.980052	1.22737	0.964002	1.58968	1.00485	1.03356	1.15628	1.06988	1.04901	1.26035
0610030E20Rik	chr6	72347316	72353160	+	5844	4634	0.748685	0.872164	0.790906	0.812806	0.770733	0.983294	0.88505	0.939343	0.829864	1.01572	1.07911	1.18082	0.943612	1.09884	0.853111	1.05398	0.803918	0.855611	0.884752	1.09188	0.965188
0610037L13Rik	chr4	107889898	107897802	+	7904	1551	0.957813	1.02916	0.974798	1.02386	1.0936	0.918928	0.973164	0.921977	0.884183	0.841757	0.960882	1.06982	0.994573	0.937849	1.04532	0.919769	0.987257	1.01213	0.926442	0.957487	0.99258
0610040B10Rik	chr5	143329307	143332704	+	3397	440	0.533339	1.52543	0.376335	1.15396	2.64654	1.71299	0.640044	0.437567	1.31793	1.20378	1.79567	1.68342	1.03587	1.50645	0.92821	1.47291	0.8117	1.83783	0.798515	1.56096	1.15685
0610040F04Rik	chr6	108577035	108660934	-	83899	2393	0.804837	0.547589	1.05374	0.598814	0.614375	1.34352	0.748526	0.716864	0.878622	0.858822	0.696435	0.751242	1.51722	0.798687	1.34719	0.496139	0.802054	0.852238	0.781338	0.768833	1.22103
0610040J01Rik	chr5	63812494	63899619	+	87125	1870	1.4378	0.546033	1.52748	0.461586	1.32327	1.18546	0.72005	0.670315	0.98845	2.75379	1.82892	0.404022	1.21603	1.10533	1.18704	1.71323	1.17044	0.990106	0.792938	1.66225	1.16946
0610043K17Rik	chr4	101353782	101399185	+	45403	618	0.773117	0.776581	0.863356	0.519284	0.57893	0.518217	0.564745	1.81758	1.58152	1.27855	0.997595	2.065	0.810684	1.0043	1.10225	0.881809	0.804351	0.53881	1.32128	1.44705	0.972411
1110001J03Rik	chr6	38534860	38539449	+	4589	441	1.19868	1.24633	1.3269	1.57627	1.30164	1.0512	1.20889	1.27833	1.24437	0.985651	1.15957	1.06185	1.16406	1.11313	1.82628	0.81013	1.25731	1.3097	1.24386	1.06902	1.36782
1110002L01Rik	chr12	3403882	3426747	-	22865	3300	0.873995	0.736491	0.752212	1.23871	0.694264	1.05493	1.17667	0.862754	0.930668	0.814482	0.951834	1.10033	1.12005	1.03745	0.823731	1.22574	0.787566	0.995969	0.990029	0.955549	0.993742
1110004E09Rik	chr16	90925810	90934849	-	9039	1163	0.852488	0.930025	0.902182	0.943782	0.911192	0.946331	0.905944	0.9513	0.907886	0.888804	0.970048	0.895094	0.910274	0.941516	1.12162	1.02424	0.894898	0.933768	0.92171	0.917982	0.991138
1110004F10Rik	chr7	116093379	116105210	+	11831	1400	0.715685	0.654761	0.802694	0.737077	0.674316	0.849888	0.797415	0.757897	0.774825	0.77982	0.823376	0.85617	0.771829	0.834246	0.664609	0.875762	0.72438	0.753761	0.776712	0.819789	0.756895
1110006O24Rik	chr5	115631048	115631816	-	768	768	1.61174	1.20286	1.31717	1.25887	2.08415	0.746842	1.01441	1.13581	0.852781	1.00884	2.72071	0.933739	0.945798	0.754573	1.04714	0.688242	1.37725	1.36329	1.001	1.55443	0.915836
1110007C09Rik	chr13	49202950	49216026	-	13076	804	1.19247	0.737752	0.957843	0.619843	0.686829	1.19636	1.32918	1.27153	1.07958	1.42347	1.01484	0.830666	1.34082	1.36315	2.32159	0.886999	0.962688	0.834344	1.22677	1.08966	1.67519
1110008F13Rik	chr2	156863121	156873562	+	10441	1050	0.93198	0.865867	1.12955	1.03546	0.953082	0.995501	1.00731	0.944793	0.938772	0.836032	0.956099	1.03311	1.03714	0.843722	0.913526	0.857951	0.975799	0.99468	0.963626	0.941746	0.931464
1110008L16Rik	chr12	55302636	55382491	+	79855	3117	1.19275	1.26715	1.17517	1.37609	1.16525	1.11006	1.14986	1.08555	1.03167	0.895117	0.981171	1.04141	1.17702	1.06673	0.875068	1.15882	1.21169	1.21713	1.08903	0.972567	1.0396
1110008P14Rik	chr2	32379100	32381915	-	2815	657	2.27313	2.15162	2.43665	2.1132	2.25949	1.48573	1.59011	1.50792	1.78259	1.36579	1.6737	1.29348	1.59773	1.39357	1.92253	0.897742	2.28713	1.95281	1.62687	1.44432	1.63794
1110012L19Rik	chrX	70385912	70389416	+	3504	1057	0.189046	0.358732	0.192848	0.397118	0.369034	0.665663	0.410516	0.552183	0.514924	0.626876	0.583675	0.51693	0.400881	0.615703	0.376414	0.686966	0.246875	0.477272	0.492541	0.575827	0.464333
1110017D15Rik	chr4	41505008	41517333	-	12325	1290	0.653068	0	0.376335	0.923171	2.97735	0.503822	0.106674	0.875133	0	1.24303	1.49639	0	1.21603	0.927047	1.10225	0	0.343134	1.46812	0.327269	0.913142	1.08177
1110019D14Rik	chr6	13871568	13896421	+	24853	1498	1.16059	1.11518	1.11646	0.620492	1.05546	1.16828	0.836187	0.761602	1.03706	1.1153	0.922305	0.908643	0.920334	0.784156	0.62274	0.868648	1.13074	0.948079	0.878284	0.982081	0.775743
1110020A21Rik	chr17	84917181	84957710	-	40529	1220	1.58243	0.617735	2.25801	0.923171	1.9849	0.620088	0.685762	0.291711	0.878622	1.40877	0.997595	1.12228	1.16406	1.39057	1.18098	1.30419	1.48606	1.17605	0.618698	1.17622	1.2452
1110032A03Rik	chr9	50762827	50768152	-	5325	1782	0.886708	1.55682	1.68598	0.972627	2.26279	1.04331	1.04463	1.39282	1.3055	1.33343	1.63343	1.34674	1.05038	1.52036	1.44497	1.69732	1.3765	1.42624	1.24765	1.43787	1.33857
1110032F04Rik	chr3	68869585	68872163	+	2578	2578	0.571434	0.471496	0.57557	0.367283	0.620282	1.64582	1.24809	0.782034	1.66938	1.16016	0.532051	0.598551	1.40118	2.0395	1.71951	1.3917	0.5395	0.877794	1.23317	0.763588	1.72006
1110034G24Rik	chr2	132690282	132751055	+	60773	1471	0.835297	1.01368	1.04517	1.1441	1.11992	0.943154	0.820138	0.805309	1.16252	1.1342	0.882488	1.29015	0.97244	1.28628	0.699141	0.938958	0.964714	1.06906	0.929321	1.10228	0.985953
1110037F02Rik	chr4	11485957	11551143	+	65186	7115	1.04706	0.990826	0.975618	1.01903	0.899593	0.948165	0.972984	0.880812	1.00901	0.967379	1.04668	1.0262	0.942621	0.941639	0.729061	1.02771	1.0045	0.955596	0.954267	1.01342	0.871107
1110038B12Rik	chr17	34950235	34952471	-	2236	589	0.858282	0.927697	0.90555	1.00018	1.06234	0.884263	0.949372	0.953773	1.07036	0.822007	0.984741	1.11014	0.932241	0.811329	0.82936	0.766572	0.897176	0.982262	0.991168	0.972296	0.857643
1110038F14Rik	chr15	76948543	76950731	+	2188	1091	1.03952	1.17565	1.24445	1.00631	1.13602	1.06407	1.00112	0.995046	1.08568	1.01429	1.05798	0.94553	1.05947	1.02164	1.04251	0.89464	1.15321	1.0688	1.02728	1.00593	1.04121
1110051M20Rik	chr2	91277827	91444642	-	166815	1979	0.861639	1.14375	0.858209	1.03797	0.884362	1.52781	1.28415	1.21585	1.00675	1.52479	0.982617	0.755765	1.09588	1.14006	1.44981	1.1609	0.954532	1.15005	1.16892	1.08772	1.22858
1110059E24Rik	chr19	21597312	21652791	-	55479	1428	0.990778	0.878192	1.24445	1.14436	1.08779	0.941351	0.968177	0.964906	0.879125	0.975572	0.877182	1.0002	1.01193	0.954913	0.93771	1.35176	1.03781	1.05783	0.937403	0.950983	0.968184
1110059G10Rik	chr9	122945088	122951000	-	5912	3361	0.851165	0.841008	0.925783	1.14709	1.13781	0.943404	1.14791	0.906388	0.928379	0.871615	0.796992	1.04705	1.05922	1.19939	0.980421	1.24763	0.872652	1.0761	0.994224	0.905219	1.07968
1110065P20Rik	chr4	124849484	124850730	-	1246	762	0.931918	1.02893	0.964785	0.855967	1.30198	1.2829	1.12749	1.13722	1.04729	1.1804	0.953634	0.97156	0.893757	0.927047	1.71762	0.811096	0.97521	1.14695	1.104	1.0352	1.17947
1190002F15Rik	chr6	134929091	134951718	+	22627	607	1.68069	2.00119	1.36233	2.0181	1.46959	1.91825	1.48374	2.03937	1.16157	2.14587	1.28903	0.934029	1.22069	1.53145	2.33783	1.5479	1.6814	1.80198	1.56156	1.45631	1.69666
1190002N15Rik	chr9	94517863	94538081	-	20218	3950	0.804409	0.668712	0.852439	0.845453	0.758814	0.897331	0.917177	0.759455	0.899777	0.891773	0.851142	1.02015	0.837442	0.776739	0.735095	0.973638	0.775187	0.833866	0.858803	0.921021	0.783092
1190003K10Rik	chr13	64481245	64497792	-	16547	1097	0.571434	2.26503	3.01068	0.755322	2.48113	0.81103	0.434747	0.713924	0.930306	0.645033	0.931089	2.69348	1.26106	1.4471	0.881799	0.815824	1.94905	1.34916	0.692993	1.4232	1.19665
1190007I07Rik	chr10	82619850	82623228	-	3378	748	1.17499	1.29365	1.41617	1.19003	1.41911	1.18803	1.20546	1.14981	1.36658	1.07171	0.978463	1.06723	1.11022	0.963658	1.30136	1.12315	1.29494	1.26572	1.24062	1.03913	1.12508
1200014J11Rik	chr11	73047866	73083579	+	35713	6284	1.2622	1.18165	1.09355	1.18625	1.07248	1.17584	1.08782	1.10449	1.04254	1.1458	1.09139	1.00429	1.12106	1.12146	1.05557	1.34407	1.17913	1.14486	1.07829	1.0805	1.09936
1300002E11Rik	chr16	21794346	21809039	+	14693	3959	0.820468	0.989948	0.827557	1.04626	0.941253	1.03261	1.08791	0.949297	1.14553	1.02774	0.936828	0.963808	1.19285	1.06996	1.0412	1.31211	0.879324	1.00671	1.06091	0.976125	1.10134
1300017J02Rik	chr9	103250529	103288297	-	37768	2275	1.98641	1.78442	1.16429	1.69664	1.77957	1.96405	1.00472	2.14493	0.941381	2.382	1.47532	1.2766	1.32923	1.12336	4.30879	2.50008	1.64504	1.81342	1.36368	1.7113	2.25379
1500009C09Rik	chr15	82252396	82260753	+	8357	1904	3.01302	1.21008	2.25801	3.30398	1.9849	1.23156	1.69858	1.15518	1.87552	0.893542	0.925043	1.64236	1.46331	2.45005	2.05753	0.892135	2.16037	2.17348	1.57643	1.15365	1.9903
1500009L16Rik	chr10	83722864	83762762	+	39898	1194	2.75879	1.93394	2.39241	1.75516	1.81156	1.80471	2.73935	2.27692	1.50821	1.65323	1.17925	1.20414	2.34982	2.08439	2.82548	2.10818	2.36171	1.79048	2.17483	1.34554	2.4199
1500011B03Rik	chr5	114808195	114813976	-	5781	1739	1.21639	1.4792	0.982818	1.49356	1.11306	1.20917	1.22914	1.21409	1.14307	1.20685	1.19807	1.23101	1.00241	1.05311	1.50307	1.22509	1.22614	1.27193	1.19544	1.21198	1.1862
1500011K16Rik	chr2	127791376	127792488	-	1112	811	0.94705	0.935507	0.864148	0.635626	1.33261	0.901503	0.993172	1.1105	1.15378	1.0524	1.44135	0.983333	0.935555	1.14505	1.33948	0.665268	0.915568	0.956578	1.08582	1.15903	1.14003
1500012F01Rik	chr2	167062933	167065862	+	2929	738	0.974873	1.15559	1.11295	1.23778	1.10854	1.01395	0.902782	1.05083	1.16739	0.937869	0.925511	1.07419	0.957138	0.852309	1.20361	0.987803	1.08114	1.12009	1.04033	0.979192	1.00435
1500015A07Rik	chr18	61726389	61728253	+	1864	1864	0.694685	0.860833	0.702747	1.65199	0.783514	1.143	0.969764	1.21029	0.975613	1.00884	1.47264	1.27192	1.12383	1.03611	1.17186	1.14775	0.752755	1.19283	1.05189	1.25113	1.1106
1500015O10Rik	chr1	43730601	43742564	+	11963	888	0.415588	0.323575	0.322572	0.738537	0.165409	3.02293	0.192013	0.218783	0.329483	0	0.332532	1.79565	0.18916	0	1.10225	0	0.353912	1.30896	0.24676	0.709395	0.43047
1600002H07Rik	chr17	24215055	24220769	-	5714	2143	1.03856	1.12953	1.04042	1.05824	1.02715	0.95212	1.00364	1.04639	1.16028	1.19523	1.05588	1.1185	0.881301	1.12096	1.00456	0.841519	1.0695	1.01251	1.0701	1.1232	1.00227
1600002K03Rik	chr10	80172943	80175119	+	2176	651	0.726108	0.825721	1.09137	1.05407	1.05799	0.729439	0.785509	0.994469	0.933536	0.941836	1.30766	1.3007	0.697138	0.687508	0.66803	0.740262	0.881067	0.947166	0.904505	1.1834	0.684225
1600012H06Rik	chr17	14943183	14945939	+	2756	2756	1.17641	1.14589	1.19683	1.51561	1.22978	1.04856	1.18137	1.03218	1.09211	1.04602	0.98901	1.1272	1.02507	0.866024	0.71427	1.06903	1.17305	1.26465	1.10189	1.05408	0.868453
1600014C10Rik	chr7	38183216	38197565	+	14349	3450	1.07254	1.0976	0.992745	1.25096	0.827874	1.39734	0.868413	0.872768	0.905019	1.16639	1.0242	0.913108	0.915677	0.959904	0.892696	0.963875	1.05429	1.15873	0.882067	1.03457	0.922759
1600014C23Rik	chr17	45732863	45733844	-	981	518	0.571434	0.485363	0.967717	4.61586	0.661634	0.503822	4.80033	0.238673	1.31793	0.198885	0.748197	0.336685	1.4187	1.73821	3.85787	0.503891	0.674838	1.9271	2.11898	0.427922	2.33826
1600014K23Rik	chrX	85249676	85270291	+	20615	840	0.0571434	0	1.129	0	0	0.167941	0.146097	0.162062	0	0.596655	0.166266	0.897826	0.0985206	0	0.35661	0	0.395382	0.0559802	0.10272	0.553582	0.15171
1600020E01Rik	chr6	86527329	86564449	+	37120	681	1.1604	1.08258	1.29451	1.65052	1.55455	0.910688	0.929685	1.09479	1.12488	1.21229	1.1342	1.32513	0.848567	0.844101	1.02076	0.898744	1.17916	1.37192	1.04979	1.22387	0.904476
1700001C19Rik	chr17	47412733	47437375	-	24642	1801	7.42864	7.03776	2.09672	1.38476	2.31572	1.43191	0.960066	1.5169	1.46437	1.16016	0.756797	0.932358	1.4187	1.66868	3.9681	1.32271	5.52104	1.7108	1.31378	0.949773	2.35183
1700001G11Rik	chr14	66295328	66297129	-	1801	769	2.49353	1.8532	2.25801	0.839246	0.771906	1.05345	1.14008	1.25019	0.878622	0.828688	1.71016	2.69348	2.66543	4.23793	1.24003	0.783831	2.20158	0.888199	1.08963	1.74411	2.71446
1700001K19Rik	chr12	110667688	110682619	-	14931	954	0.163267	0.617735	0.677402	0.692378	0.0902228	0.403057	0.640044	1.3127	0.188276	0.331475	0.166266	0.897826	0.567479	4.63524	4.409	1.51167	0.486135	0.39522	0.713673	0.465189	3.2039
1700001L05Rik	chr15	83353846	83367297	-	13451	6003	0.989248	0.924714	1.01532	0.980232	0.951163	1.14481	1.19657	0.881078	0.89554	0.844846	0.944153	1.04052	1.26786	0.974711	0.993768	1.26626	0.976427	1.0254	0.991062	0.943172	1.07878
1700001L19Rik	chr13	68597438	68614231	+	16793	1808	0.95239	1.05514	1.129	0.84624	0.803413	0.494316	0.894308	0.751717	1.81216	1.08913	1.16386	1.1784	0.994301	0.361774	0.701431	1.07892	1.04551	0.714656	1.15273	1.1438	0.685835
1700001O22Rik	chr2	30795562	30803664	-	8102	1591	1.10176	0.828421	0.86755	1.30083	0.992451	1.23571	0.776447	0.813792	0.951841	0.874954	0.886751	0.702646	1.50787	0.911063	1.65894	0.707976	0.932576	1.17633	0.84736	0.821451	1.35929
1700001P01Rik	chr11	97771480	97775918	-	4438	624	2.01907	1.78818	1.69351	1.46761	1.59315	1.18398	1.34409	0.97237	2.0428	2.20984	1.17109	1.79565	1.0719	1.66868	1.10225	2.04807	1.83358	1.41491	1.45309	1.72553	1.28095
1700003E16Rik	chr6	83156403	83162975	+	6572	2050	0.857151	1.35058	2.82251	1.3576	1.45051	1.76338	1.26009	1.19755	1.12966	1.14741	1.88435	4.48913	0.567479	9.27047	1.10225	0.479896	1.67675	1.52383	1.19577	2.50696	3.64673
1700003M02Rik	chr4	34711331	34730206	-	18875	1716	1.21271	1.1589	1.17006	1.59082	1.03846	1.33032	1.34711	1.23033	1.60035	1.57119	0.79261	1.38127	1.63247	0.856638	1.66619	1.4594	1.18056	1.31987	1.3926	1.24836	1.3851
1700003M07Rik	chr4	129960373	129965138	+	4765	2315	2.28574	2.12041	3.66926	1.57708	1.83114	1.10421	1.05064	0.812624	2.36391	2.01726	2.64228	2.37283	1.02461	2.69837	1.00204	1.33216	2.6918	1.50415	1.40906	2.34412	1.57501
1700007K13Rik	chr2	28462000	28466324	-	4324	804	0.881264	1.36083	0.86174	1.52158	1.33233	0.896632	0.904745	0.795232	1.46895	1.2607	1.09946	1.3495	0.905911	1.15192	0.79996	0.944092	1.03461	1.25018	1.05631	1.23656	0.952598
1700007L15Rik	chr16	33379853	33380736	-	883	747	1.14287	1.08663	0.883568	0.589258	0.957006	1.1324	0.925778	1.01265	0.861726	0.857038	0.687232	1.20861	0.721793	0.96967	1.3374	0.907837	1.03769	0.892888	0.933386	0.917627	1.00962
1700008J07Rik	chr7	127510437	127512869	-	2432	2432	1.08845	1.45064	0.921636	0.745638	1.13029	0.904499	1.03653	0.984525	1.37923	1.02325	2.0427	1.09984	0.818923	1.55202	0.975066	0.984703	1.15357	0.92681	1.13343	1.38859	1.11534
1700008O03Rik	chr7	44360044	44375030	-	14986	911	0.938785	1.31707	1.26072	0.903102	1.43354	1.04385	0.978296	1.00073	1.86061	1.22043	1.33013	1.04363	1.02629	0.888949	1.42374	0.969021	1.17219	1.12683	1.27988	1.19806	1.11299
1700010I14Rik	chr17	8988332	9008319	+	19987	1878	0.668138	1.08104	0.537621	1.11752	0.877938	0.8477	0.530563	0.583422	0.869275	0.687324	1.04748	0.98913	0.69544	1.04702	0.799131	0.97362	0.762265	0.94772	0.661087	0.907976	0.847196
1700012C14Rik	chr6	30460984	30463313	+	2329	498	1.37144	2.0297	0.141125	0	0.330817	1.61223	0.872788	0.954691	0	0.994426	0.498798	2.69348	2.3645	0.463524	2.2045	1.00778	1.18076	0.647682	0.609159	1.39557	1.67751
1700012D01Rik	chr10	127667122	127668851	+	1729	695	0.816334	2.54816	1.27013	3.46189	2.26846	1.00764	1.84013	0.55101	0.188276	1.17523	1.09735	1.09022	2.0371	2.08586	0.787321	1.16525	1.54487	2.246	0.859804	1.12093	1.63676
1700012D14Rik	chr7	111117672	111122675	-	5003	629	0.142859	2.32974	0.645145	0.461586	1.19094	3.69469	1.20008	2.36286	3.9538	0.437547	1.74579	1.02609	0.709349	1.85409	1.46967	0.155043	1.03925	1.78241	2.50558	1.06981	1.34437
1700013H16Rik	chrX	53742900	53757831	-	14931	1224	0.0530333	0.0219938	0.155238	0.073043	0.0254214	0.0596631	0.17908	0.207378	0.188276	0	0.124699	0.336685	0.136742	0.0970165	0.229229	0.222961	0.076755	0.0527091	0.191578	0.153795	0.154329
1700016D06Rik	chr8	11654923	11678750	-	23827	1263	2.9388	1.47407	2.80304	1.77796	2.04004	1.87134	2.41187	2.01661	1.1715	1.87836	0.471087	0.598551	2.85991	2.34488	2.4525	1.21774	2.4053	1.89645	1.86666	0.982666	2.55243
1700016H13Rik	chr5	103648586	103655732	-	7146	946	1.14287	0.970726	5.64502	1.61555	6.94716	0.863694	3.60025	1.37521	0.79076	0.889749	4.65545	1.79565	17.9702	0.998358	1.10225	0.27485	2.5862	3.14213	1.92207	2.44695	6.69026
1700016K19Rik	chr11	75999911	76003569	+	3658	921	1.40661	0.910056	1.93543	0.977475	0.930423	1.90333	1.11368	2.00434	0.164742	0.952991	2.94028	0.847947	1.69456	3.8936	6.47571	1.78042	1.41737	1.27041	1.09425	1.58041	4.02129
1700017B05Rik	chr9	57252321	57262599	-	10278	4934	1.22298	0.792726	0.85656	0.71992	0.70394	0.916275	0.832384	0.93817	1.16978	1.01925	0.996722	0.99141	0.906884	0.978566	0.734604	0.574588	0.957422	0.780045	0.980112	1.00246	0.873351
1700018B08Rik	chr8	121530783	121541954	-	11171	1080	1.03897	0.633944	0.658585	0.692378	0.330817	0.981806	0.596798	1.66275	1.75724	1.65738	1.07433	0.538696	0.90076	0.779897	1.62941	1.05067	0.777167	0.668334	1.33893	1.09014	1.10336
1700018B24Rik	chr3	48605730	48609100	-	3370	3370	0.800008	1.00539	1.129	1.3576	0.727798	1.32585	1.58129	0.948061	0	2.48606	1.49639	0.179565	1.8916	0.585503	1.4414	0.613433	0.978135	1.13708	0.843116	1.38734	1.30617
1700019A02Rik	chr1	53158576	53187617	-	29041	627	0.741556	0.687212	0.660266	0.800082	0.749852	0.888031	0.945629	0.771414	0.971697	1.00768	0.662786	0.905988	0.97481	1.21341	0.977085	1.33678	0.696345	0.812655	0.896247	0.85882	1.0551
1700019D03Rik	chr1	52925126	52952840	-	27714	834	1.05451	1.30619	0.86141	1.28659	1.19705	1.28102	1.3043	0.989036	0.98845	1.19507	1.1841	1.0094	0.845692	0.89963	1.48804	1.10088	1.07403	1.25489	1.09393	1.12953	1.07779
1700019G17Rik	chr6	85899049	85904938	-	5889	3278	1.60002	1.13159	0.974346	1.08011	0.897429	0.916039	0.978296	1.22248	0.995363	0.943984	0.850331	0.790274	1.25646	0.737517	0.737266	0.88504	1.23532	0.964526	1.06538	0.86153	0.910415
1700019L03Rik	chr2	32777412	32784405	-	6993	1675	0.0761912	0.364022	1.88167	0.923171	0.330817	0.70535	1.17341	0.875133	1.64742	0.628058	0.748197	3.5913	0.743127	0.463524	0.472392	0.223952	0.773962	0.653113	1.23199	1.65585	0.559681
1700020D05Rik	chr19	5502768	5503787	-	1019	1019	1.68709	1.2943	0.752669	0.807775	0.992451	2.83972	0.62613	2.33369	2.05012	1.98885	4.82171	1.43652	0.945798	1.39057	1.3616	0.671855	1.24469	1.54665	1.66998	2.74903	1.23266
1700020I14Rik	chr2	119594295	119600744	+	6449	1549	0.920125	0.944831	0.917315	0.948613	0.815062	1.04645	0.96608	0.87571	1.01726	0.993683	0.948427	0.936721	0.860995	0.921438	0.74733	0.994454	0.927424	0.936709	0.953016	0.95961	0.843254
1700020N01Rik	chr10	21593144	21622375	+	29231	1061	0.481208	0.548671	0.564502	0.287209	0.330817	0.542577	1.28009	1.07933	0.527173	1.3922	0.997595	1.1971	0.709349	0.309016	0.104976	1.51167	0.53146	0.386868	0.962198	1.19563	0.374447
1700021F05Rik	chr10	43525120	43540994	-	15874	898	0.928302	0.924865	1.02959	0.889981	0.890661	1.17433	0.967794	0.940534	0.862602	1.06946	0.892193	0.845763	1.06238	1.06636	1.27895	1.23362	0.960918	0.984989	0.923643	0.935805	1.13589
1700021K19Rik	chr16	32821701	32868366	-	46665	5343	1.06882	1.33009	0.943179	1.51064	1.51335	1.12066	1.13994	1.11638	1.163	1.08806	1.12516	1.15123	1.19725	0.965543	1.17205	1.01074	1.11403	1.38155	1.13977	1.12149	1.11161
1700023F06Rik	chr11	103198943	103208548	-	9605	1199	1.62214	1.2976	2.6881	1.56538	1.43354	1.62773	2.26477	2.1097	3.29483	1.69227	1.82892	0.641304	3.51719	1.38071	10.6551	1.02516	1.86928	1.54222	2.55643	1.3875	5.18432
1700024F13Rik	chr13	3498049	3501393	+	3344	669	0.626734	0.554701	1.07992	4.61586	0.992451	2.01529	1.16372	0.936189	1.05435	1.18088	0.83133	0.897826	1.36615	1.01132	1.41226	1.73563	0.753784	2.5412	1.05142	0.970012	1.26324
1700025G04Rik	chr1	151884523	152090320	-	205797	9754	0.911889	0.929565	1.15814	1.09885	0.815605	1.02404	1.20158	1.08795	1.13386	1.11173	0.924281	0.909336	1.20267	1.24281	1.393	1.41674	0.999864	0.979497	1.14113	0.981783	1.27949
1700026D08Rik	chr7	83775616	83794839	-	19223	1294	2.71431	6.79508	1.00356	2.76951	0.793961	1.07962	2.16015	1.54831	0.329483	1.05858	3.27781	0.833695	0.709349	1.39057	1.79115	3.47125	3.50432	1.5477	1.34598	1.72336	1.29702
1700026L06Rik	chr2	28692079	28699651	-	7572	671	1.18368	2.79084	1.95694	0.738537	2.41024	1.29554	1.28009	2.32657	5.71105	1.89183	1.34969	1.01915	1.37293	1.3734	2.72662	2.15953	1.97715	1.48144	3.1059	1.42023	1.82432
1700028B04Rik	chr7	28496940	28497492	+	552	552	0.685721	2.91218	1.129	0.923171	0.496226	0.824435	4.80033	1.3127	0.98845	0.233983	0.798076	0.179565	0.540456	1.32435	3.30675	0	1.57563	0.747944	2.36716	0.403875	1.72385
1700028I16Rik	chr10	82812122	82824242	+	12120	1056	3.46942	2.81262	2.66445	2.57169	1.62762	1.32113	2.08956	2.02872	1.93814	1.56569	1.46616	1.62939	2.30682	1.28021	2.2045	1.34371	2.98216	1.84015	2.0188	1.55375	1.93051
1700028J19Rik	chr7	44229929	44236122	-	6193	1187	0.857151	1.23851	0.987878	1.01109	1.45051	1.9733	0.875355	0.968897	0.815864	1.45339	1.08073	1.5194	0.574897	0.50215	1.42884	0.867813	1.02785	1.4783	0.886705	1.35117	0.835296
1700029I15Rik	chr2	92382917	92383603	+	686	364	1.4694	0.323575	1.2419	0.692378	1.48868	0.77511	0.454768	0.875133	1.9769	1.09387	3.99038	1.1971	0.743127	0.674216	1.37781	1.15175	1.01163	0.985388	1.10227	2.09378	0.931718
1700029J07Rik	chr8	45953605	45975252	-	21647	2740	2.77554	2.64743	1.58061	2.37387	1.35334	4.03057	0.960066	1.80174	2.63587	1.90238	1.33013	2.69348	1.47781	1.11246	2.1544	2.89737	2.33453	2.58593	1.79923	1.97533	1.58155
1700029M20Rik	chr4	135626654	135630198	+	3544	2963	1.14287	0.485363	0.347386	0.177533	0.57893	0.287898	0.174558	0.65635	0.439311	0.584956	1.07433	0.23942	0.907966	1.85409	0.431315	0.655058	0.658539	0.34812	0.423406	0.632903	1.06446
1700029P11Rik	chr15	81980539	81981563	+	1024	1024	0.603207	0.888111	0.696145	1.38196	0.913612	0.748942	0.719798	0.666205	0.617582	0.73732	0.63028	0.561981	0.776751	0.601872	0.933254	0.82465	0.729154	1.01484	0.667862	0.643194	0.770626
1700030C10Rik	chr12	20804391	20815779	-	11388	1724	0.865995	0.814113	1.02556	0.917665	0.923432	0.932205	0.841047	0.858552	0.998734	1.03706	1.016	0.965131	0.875297	0.864884	0.830299	0.754344	0.901888	0.924434	0.899444	1.00606	0.856826
1700030F18Rik	chr15	99918347	99931658	-	13311	621	0.659347	0.628117	2.25801	0.361241	2.81195	1.43191	0.436394	0.458403	1.9769	0.497213	2.99279	0.448913	0.252213	0.185409	0.22045	2.51946	1.18182	1.53503	0.957232	1.31297	0.219357
1700030J22Rik	chr8	116969598	116978943	-	9345	2971	0.94437	1.45174	1.33061	1.26167	1.32591	1.13653	1.05583	1.15367	1.7314	1.21857	1.22483	1.26275	1.19171	1.01175	1.20749	1.19174	1.24224	1.24137	1.31364	1.23538	1.13698
1700030K09Rik	chr8	72443879	72460541	+	16662	2427	0.846518	0.838406	0.772613	0.930738	0.935654	0.965658	1.03788	0.814741	0.781195	0.923395	0.755754	1.08155	0.821924	0.873692	0.85787	1.24576	0.819179	0.944017	0.877937	0.920233	0.851162
1700034H15Rik	chr1	191894071	191907527	-	13456	4362	0.587761	0.185884	0.322572	0.380129	0.610739	0.412218	0.261836	0.487779	0.624284	0.400739	1.33013	1.21848	0.672568	0.463524	1.01746	0.592813	0.365406	0.467695	0.457967	0.983115	0.717851
1700034P13Rik	chr1	9747647	9771256	+	23609	1494	0.967042	2.52389	5.64502	2.40024	1.48868	0.94837	1.92013	1.36132	0.313794	2.48606	1.46314	1.55079	4.25609	1.15881	1.65337	0.736456	3.04532	1.61243	1.19841	1.83333	2.35609
1700037C18Rik	chr16	3905797	3908689	-	2892	1097	0.995401	2.05346	2.88523	2.12329	3.47358	1.07962	1.76854	1.19926	1.24857	0.568243	1.74579	1.18135	1.32412	1.85409	0.986223	1.39004	1.97803	2.2255	1.40546	1.16513	1.38814
1700037H04Rik	chr2	131146324	131160020	-	13696	1241	1.11277	0.91157	1.06573	0.953733	0.929622	1.05499	1.0591	1.05483	1.09029	0.911557	0.927972	0.784534	1.11284	0.928812	1.30409	0.839993	1.03002	0.979447	1.06807	0.874687	1.11525
1700042O10Rik	chr11	11868122	11885321	+	17199	1075	1.79861	1.09412	1.90519	1.04003	1.23386	0.692755	1.37491	1.27432	1.15721	0.620054	0.967964	0.725743	1.17761	0.951443	0.889534	1.46848	1.59931	0.98888	1.26881	0.771253	1.0062
1700048O20Rik	chr9	121937274	121947016	+	9742	1848	0.207794	0.61309	0.752669	0.335699	0.124056	0.583372	0.282372	0.608788	1.50621	0.350974	0.498798	1.42156	0.400145	0.123606	0.192894	1.19102	0.524518	0.347709	0.799124	0.75711	0.238882
1700049E22Rik	chr6	100527399	100533426	+	6027	507	1.47901	1.87211	1.41125	2.38486	1.58792	1.27051	1.17951	1.25019	1.9769	0.563508	1.78517	1.26752	1.40519	4.94425	1.89832	1.78042	1.58746	1.74776	1.46887	1.2054	2.74925
1700049G17Rik	chr7	27907391	27929430	-	22039	5158	0.95025	1.0696	0.879573	1.07034	1.142	1.39259	1.34409	1.15712	1.25	1.28775	1.0501	1.2534	1.32412	1.93135	1.30407	1.0994	0.966473	1.20164	1.2504	1.19708	1.51984
1700052K11Rik	chr11	105179020	105181433	-	2413	2413	0.647359	0.633526	0.564502	0.523962	0.54254	0.871691	0.717412	0.604871	0.895519	0.558096	1.52015	0.808043	0.701554	0.961811	0.512156	0.500598	0.615129	0.646064	0.739268	0.962095	0.725174
1700057G04Rik	chr9	92309376	92357876	+	48500	1052	0.34286	1.11633	0.389312	0.553903	0.868395	3.69469	1.0106	2.48722	0.878622	2.15459	1.82892	0.792199	4.49254	1.45103	3.5272	3.42646	0.616169	1.70566	1.45881	1.5919	3.15692
1700057H21Rik	chr2	51421049	51437900	-	16851	506	0.953619	0.88164	0.878659	0.981477	0.832378	0.805305	1.1457	0.914416	0.859522	0.321726	1.30455	0.966889	1.16758	1.13024	0.733873	0.897556	0.90464	0.873053	0.973214	0.864388	1.01056
1700061G19Rik	chr17	56875632	56888838	+	13206	2455	0.703048	0.812919	0.649756	0.930605	0.831972	0.817074	0.788766	0.874988	0.825332	0.663741	0.827996	0.796943	0.848498	0.79804	0.728711	0.822635	0.721907	0.859883	0.829695	0.762893	0.791749
1700066B19Rik	chr18	35726988	35730869	+	3881	2504	0.910982	1.41197	3.04831	9.23171	1.41779	0.508713	0.782663	0.672358	0.658967	0.526461	1.13061	2.20375	0.865495	0.486993	0.726482	1.03502	1.79042	3.7194	0.704663	1.28694	0.69299
1700066M21Rik	chr1	57377619	57385422	+	7803	3007	0.947687	1.00865	0.919725	0.998672	1.06549	1.18164	0.897111	0.866751	0.824809	1.16375	0.936572	1.10422	0.856931	1.01262	1.25409	1.02827	0.958686	1.08193	0.86289	1.06818	1.04121
1700067K01Rik	chr8	84001705	84004770	+	3065	1084	1.53385	3.47844	1.35899	2.52869	3.28749	1.37406	1.38156	1.53148	1.26912	0.892954	1.46522	1.42596	1.48222	0.879506	1.99455	0.958622	2.12376	2.39675	1.39405	1.26138	1.45209
1700084E18Rik	chr2	30237197	30237631	-	434	434	1.79594	1.52543	1.129	2.21561	3.9698	2.21682	1.26009	2.0685	0.753105	1.45339	2.32772	2.33435	2.40749	1.06967	8.54243	0.251946	1.48346	2.80074	1.36056	2.03849	4.00653
1700086O06Rik	chr18	38238404	38250565	-	12161	1931	0.70749	0.854239	0.564502	0.500051	0.992451	0.520074	0.480033	0.583422	0.595196	0.462524	1.38129	1.49638	0.220254	0.542985	0.410642	0.937472	0.708744	0.670859	0.552884	1.1134	0.391294
1700088E04Rik	chr15	79134654	79141251	-	6597	1253	2.14288	1.94145	1.02637	1.09102	2.15031	1.56745	1.14294	1.94051	1.1715	1.3259	0.997595	1.24915	1.76823	0.98885	0.979777	1.04253	1.70357	1.60293	1.41832	1.19088	1.24562
1700092M07Rik	chr19	8740717	8741225	+	508	380	0.925179	0.75153	0.955311	5.07744	0.771906	1.38891	1.14589	1.38002	1.75724	0.53699	1.09735	1.38127	0.813386	0.979521	1.02352	1.18054	0.87734	2.41275	1.42772	1.00521	0.938808
1700094D03Rik	chr3	90062795	90068347	+	5552	3097	1.15931	1.12658	1.80985	0.907116	0.818204	0.914252	0.955601	1.24057	1.81638	1.48967	0.963025	1.31339	1.49751	1.32104	1.10225	0.9672	1.36525	0.879857	1.33752	1.25536	1.30693
1700096K18Rik	chr5	25530017	25531466	+	1449	1449	1.04083	2.14058	1.43414	0.923171	0.919833	1.75138	2.7397	0.974205	1.52386	1.98885	1.52176	1.90005	1.36465	1.5703	1.23631	1.33911	1.53851	1.19813	1.74592	1.80355	1.39042
1700097N02Rik	chr17	30622440	30626905	-	4465	845	1.21275	0.844675	1.48994	2.2288	1.77421	1.09461	1.72169	1.00206	1.13159	0.614504	1.07324	1.92125	1.71723	0.880003	2.34615	1.28044	1.18245	1.69921	1.28512	1.203	1.6478
1700101E01Rik	chr2	28955480	29055066	-	99586	931	0.530026	1.03403	0.61582	1.17495	0.661634	0.897432	0.865115	1.54242	1.07831	1.3922	0.399038	0.608205	0.991379	0.845727	1.64213	0.596607	0.726627	0.911337	1.16195	0.799813	1.15974
1700102H20Rik	chr17	3557823	3559863	+	2040	563	0.873958	3.39754	0.917315	1.4507	1.86085	1.17558	0.426696	0.795576	0.599061	1.09387	0.665064	1.02609	2.29694	1.23606	1.01039	0.671855	1.7296	1.49571	0.607111	0.92834	1.51447
1700102P08Rik	chr9	108392833	108397767	+	4934	1098	0.798442	1.00668	1.21585	2.36563	0.850672	1.13139	0.724578	1.08979	0.527173	1.04254	0.997595	1.09491	1.01998	0.7559	1.03336	1.04138	1.00699	1.44923	0.780513	1.04502	0.936412
1700108F19Rik	chr14	76677567	76687108	+	9541	868	0.611302	0.810212	0.458146	0.841715	0.626008	0.847134	0.923837	1.13677	0.573015	1.05045	1.20985	0.965163	1.30485	1.27314	0.881799	1.85339	0.626553	0.771619	0.877874	1.07515	1.15327
1700109H08Rik	chr5	3571715	3584341	+	12626	715	1.00001	1.01485	1.06958	1.76242	0.451114	1.142	0.62613	0.729278	1.50621	0.873889	0.680179	0.429395	1.53692	0.927047	0.75417	1.82361	1.02815	1.11851	0.953873	0.661154	1.07271
1700113A16Rik	chr3	88171559	88177785	-	6226	983	0.755615	1.3905	1.21814	0.977475	1.10587	0.881688	0.978708	1.36644	0.802221	0.623953	1.38129	1.55393	0.827573	1.21229	1.27371	0.947795	1.12142	0.988346	1.04912	1.18639	1.10453
1700120C14Rik	chr15	99251787	99262041	+	10254	388	1.44101	1.45609	5.87082	6.92378	0.425336	1.27893	2.01614	0.807815	1.9769	1.09387	2.66025	0.641304	2.02671	1.9468	8.26687	0.940597	2.92264	2.87602	1.60029	1.46514	4.08013
1700123I01Rik	chr19	6184409	6224219	+	39810	1613	0.913116	0.848292	0.725048	0.626438	0.708894	1.34161	1.07901	0.842479	1.58152	0.815429	0.712568	0.882075	1.20229	0.960758	2.04703	2.10397	0.828819	0.892312	1.16767	0.803357	1.40336
1700123J17Rik	chr7	126224246	126248238	-	23992	1847	0.979601	3.23575	1.97576	3.00031	2.23302	3.02293	3.36023	0.777896	0.564829	1.07092	0.725524	2.3942	0.851218	2.78114	1.92894	1.20934	2.0637	2.75208	1.56765	1.39688	1.85377
1700123O20Rik	chr14	54686170	54690742	+	4572	1889	1.22757	1.04465	1.5	1.09841	1.15013	1.04468	0.966617	0.934994	1.13727	0.964965	1.08864	1.20565	0.95759	0.957993	0.803031	0.869219	1.25741	1.09774	1.01296	1.08642	0.906205
1700124L16Rik	chr6	83761758	83762508	-	750	346	0.914295	1.41197	1.55238	1.05505	0.992451	0.711278	0.499235	1.60441	0.753105	0.781335	2.59375	2.54384	0.413787	1.05948	0.90184	0.824549	1.29288	0.919594	0.95225	1.97297	0.791703
1700125H20Rik	chr11	85171095	85181154	+	10059	975	2.28574	4.85363	0.752669	2.76951	1.70134	8.06115	4.3203	5.2508	0	5.96655	0.767381	0.897826	0.405342	9.27047	1.25971	0.503891	2.63068	4.17734	3.19037	2.54392	3.64518
1810009A15Rik	chr19	8888882	8890759	+	1877	813	1.53471	0.776581	0.752669	1.84634	1.86085	1.30994	0.845773	0.55101	0.847243	0.69001	1.82892	0.283524	0.970688	0.765821	0.428652	0.4639	1.02132	1.67237	0.748009	0.934153	0.721721
1810010H24Rik	chr11	107028222	107030442	+	2220	1099	0.676698	0.74925	0.809474	0.593758	0.937315	0.685197	0.861598	1.0186	0.63771	0.949225	1.40402	1.13871	0.903449	0.59497	0.859754	0.659964	0.745141	0.738757	0.839302	1.16398	0.786058
1810011O10Rik	chr8	24437615	24438946	-	1331	1331	1.85036	2.11795	1.33428	0.587473	3.47358	0.419851	2.61836	1.00977	3.82201	1.90598	2.30214	1.53913	0.618407	1.46376	0.593519	3.88716	1.76753	1.49363	2.48338	1.91575	0.891895
1810013L24Rik	chr16	8830099	8858924	+	28825	4074	1.12564	0.981407	1.11563	1.00593	0.938688	1.14153	1.08579	0.992764	1.09416	1.02437	1.21675	1.22589	1.01969	1.12018	0.93563	0.959694	1.07422	1.02872	1.05757	1.15567	1.02517
1810014B01Rik	chr10	86685526	86689954	+	4428	1620	0.867478	0.947975	1.0161	0.814563	1.24477	1.13628	1.42355	1.00154	0.856657	0.694968	1.1127	0.976583	2.04497	1.10287	1.28221	2.13185	0.943852	1.0652	1.09391	0.928084	1.47668
1810019D21Rik	chr8	106135399	106138722	+	3323	1646	0.697069	0.914937	2.25801	1.94184	1.02002	0.715957	0.902131	0.998391	1.51318	0.942088	1.0926	0.929891	0.80351	0.596535	0.915427	0.573535	1.29	1.22594	1.1379	0.988194	0.771824
1810022K09Rik	chr3	14606288	14611256	-	4968	401	0.774533	0.705965	0.95765	0.970119	0.871983	0.856806	0.882781	0.765285	0.774727	0.920087	0.78498	1.00115	1.01434	0.876872	0.808214	1.23253	0.812716	0.899636	0.807598	0.902071	0.89981
1810024B03Rik	chr2	127186354	127208280	-	21926	1266	1.35716	0.582436	1.31717	0.710132	1.32327	0.923673	1.02864	0.666768	5.71105	0.284122	0.285027	0.244862	1.65515	1.32435	4.409	2.55822	1.08559	0.985691	2.46882	0.271337	2.46283
1810026B05Rik	chr7	73539797	73558395	-	18598	5143	0.892592	1.07184	1.19173	1.40218	1.32836	0.97312	0.92387	0.800427	1.00809	0.880426	0.810128	1.06479	0.723459	0.799965	0.807931	0.87981	1.05205	1.23455	0.910795	0.918448	0.777118
1810026J23Rik	chr9	21592721	21595970	+	3249	3170	1.00916	1.00814	1.08146	0.981621	0.97053	0.980137	1.00699	0.938344	1.08105	0.930943	1.02889	1.10273	1.07053	0.962541	0.908505	0.937438	1.03292	0.977429	1.0088	1.02085	0.980525
1810030O07Rik	chrX	12654883	12673546	-	18663	2572	0.683921	0.783409	0.701458	0.755853	0.777429	1.16265	0.962133	0.952559	0.822403	1.06488	0.974202	0.932287	0.969235	1.09859	0.923352	1.33122	0.722929	0.898643	0.912365	0.990455	0.997059
1810032O08Rik	chr11	116671659	116675798	+	4139	1997	0.886808	0.948085	1.14836	1.01263	0.974004	0.967886	0.933461	1.09749	1.14157	0.857771	1.21941	1.3234	0.925658	0.85898	1.00321	0.852243	0.994419	0.984839	1.05751	1.13353	0.929281
1810034E14Rik	chr13	64248699	64268145	+	19446	1802	5.71434	0.323575	1.69351	0	0.992451	0.274812	0.480033	1.96905	3.9538	1.17523	0.598557	2.24456	0.36781	0.927047	0.881799	1.55748	2.57714	0.422421	2.13429	1.33945	0.725552
1810037I17Rik	chr3	122924396	122926194	+	1798	976	0.841455	0.845457	0.852521	0.915676	1.01045	0.890072	0.953393	0.804056	0.934273	0.93046	0.796155	0.832649	1.01183	1.04803	0.918001	0.855073	0.846478	0.938734	0.897241	0.853088	0.992619
1810041H14Rik	chr14	121876860	121879408	-	2548	499	0.623383	1.45609	1.41125	0.692378	2.48113	0.201529	0.480033	1.92529	0.359436	0.348049	0.362762	0.718261	0.363769	0.721037	0.200409	0.201556	1.16358	1.12501	0.921587	0.476357	0.428405
1810043G02Rik	chr10	77978649	77985438	+	6789	1696	0.679543	0.886016	0.652969	0.796645	0.93312	0.761646	0.728326	0.841268	0.910002	0.91913	1.0191	1.04886	0.725379	0.924479	0.879226	0.725247	0.739509	0.83047	0.826532	0.995696	0.843028
1810043H04Rik	chr11	120098933	120100424	+	1491	494	1.13735	1.05221	1.39883	0.854233	1.56615	0.768466	1.19198	1.38318	1.06769	0.896076	1.35774	0.945288	0.922541	1.01423	1.68526	0.727715	1.19613	1.06295	1.21428	1.06637	1.20734
1810044D09Rik	chr6	91440986	91441755	+	769	486	1.0502	0.861519	1.43691	0.745638	0.992451	0.986204	0.744051	0.707299	0.79076	0.764138	0.844119	0.96352	0.882745	1.40988	0.607362	0.661105	1.11621	0.908098	0.74737	0.857259	0.966664
1810055G02Rik	chr19	3708332	3717881	+	9549	1882	0.935041	0.921228	0.974937	0.905736	0.812095	0.974694	1.05409	0.992848	0.984357	1.04879	1.00295	1.09922	1.1132	1.03274	0.874009	1.13006	0.943736	0.897508	1.01043	1.05032	1.00665
1810058I24Rik	chr6	35252698	35262059	+	9361	1302	1.41091	1.22883	1.64338	1.54413	1.42218	1.18069	1.23217	1.07634	1.20492	0.941219	0.98979	1.05723	1.30087	1.00584	1.25325	1.13649	1.42771	1.38234	1.17114	0.996078	1.18665
1810063I02Rik	chr11	59921498	59921889	+	391	274	1.82859	1.45609	0.846753	2.30793	1.48868	0.79172	1.15208	1.3127	1.64742	1.07729	0.690643	0.35913	0.540456	2.78114	1.10225	1.23173	1.37714	1.52944	1.37073	0.709023	1.47462
2010001A14Rik	chr11	57795498	57801467	-	5969	764	0.598645	1.24601	0.498862	0.748517	1.16356	0.940467	1.38428	1.18143	1.14603	1.82759	0.959226	0.793427	0.90076	3.0129	2.34228	1.59006	0.781171	0.950849	1.23725	1.19342	2.08531
2010012O05Rik	chr19	46689905	46703382	+	13477	2176	1.01879	0.864183	0.989045	0.758646	1.16833	1.0591	0.90441	0.954177	0.925572	0.893775	1.10151	0.855361	0.75293	1.03184	0.993831	0.93812	0.957338	0.995357	0.928053	0.950216	0.926201
2010107E04Rik	chr12	111961375	111966977	-	5602	365	0.972692	0.977021	1.14328	1.21114	1.1339	0.995577	1.01176	0.874809	0.921672	1.06541	0.847912	0.957897	1.06113	0.898857	1.13526	1.11867	1.031	1.11354	0.936081	0.957074	1.03175
2010107G12Rik	chr6	34945294	34977999	-	32705	2158	0.23135	0.182011	0.607925	0.129568	0.104469	0.297126	0.530186	0.579634	1.9769	0.596655	1.74579	3.44167	0.90076	2.21065	0.752755	0.320658	0.340429	0.177054	1.02891	1.92804	1.28806
2010107G23Rik	chr10	62107655	62111013	-	3358	1731	2.93486	2.65786	2.15245	1.99172	1.66223	2.14484	2.30559	2.20195	1.42261	1.53684	1.47337	0.942577	2.18008	1.9134	3.3874	1.71937	2.58172	1.93293	1.97671	1.3176	2.49363
2010111I01Rik	chr13	62964892	63326096	+	361204	9141	1.29754	1.64723	1.54223	1.0636	1.45469	0.968654	1.02792	1.10807	1.47809	1.47021	1.2807	1.28969	0.958097	1.12776	1.08129	0.791996	1.49567	1.16232	1.2047	1.34687	1.05572
2010204K13Rik	chrX	7411816	7422988	-	11172	946	0.314487	0.226697	0.331666	0.201204	0.3452	0.543008	0.605473	0.470113	0.378141	0.458229	0.67111	0.689567	0.837363	0.750251	0.81631	0.634961	0.29095	0.363137	0.484576	0.606302	0.801308
2010300C02Rik	chr1	37611675	37719811	-	108136	4361	1.90478	3.75053	0.97847	1.76941	1.19094	1.91452	1.25226	1.50523	1.86707	2.08356	1.24699	0.865761	1.8916	0.641802	1.30892	1.00778	2.21126	1.62496	1.54152	1.39877	1.28077
2010315B03Rik	chr9	124291803	124312694	-	20891	2759	0.696871	0.953696	0.448281	0.461586	0.970397	0.986204	0.689625	0.600838	0.59307	1.15602	0.680898	0.681893	0.419565	0.622446	0.655391	1.06483	0.699616	0.806062	0.627844	0.839604	0.565801
2010320M18Rik	chr8	70776861	70777606	+	745	745	0.912679	0.966431	0.90871	0.801701	1.72373	0.965817	1.15284	1.18096	0.712397	0.987141	1.10052	0.790477	0.909421	1.29492	0.981691	0.827401	0.929273	1.16375	1.0154	0.95938	1.06201
2200002D01Rik	chr7	29247520	29248467	-	947	507	0.590392	0.788715	0.437244	0.923171	0.70749	0.626256	0.695959	0.726886	0.668802	0.894983	0.904962	0.431513	0.756923	0.683316	0.914898	0.623728	0.60545	0.752306	0.697216	0.743819	0.785046
2210011C24Rik	chr8	84010227	84011720	-	1493	907	3.37203	2.51506	1.68662	6.87762	3.66305	1.9984	1.82815	1.48507	2.16518	2.37709	0.897246	0.867131	1.56487	1.20919	2.28857	0.925248	2.52457	4.17969	1.82613	1.38049	1.68754
2210013O21Rik	chrX	153723553	153741296	+	17743	856	0.227271	0.214042	0.200534	0.254882	0.250007	0.479874	0.351193	0.456854	0.384694	0.597063	0.64651	0.572467	0.346296	0.463524	0.460326	0.356881	0.213949	0.328254	0.397581	0.605347	0.423382
2210015D19Rik	chr11	5762149	5784710	+	22561	1840	0.889958	1.15417	1.06259	1.21184	1.09561	1.13644	1.24504	1.14571	1.13998	1.12508	1.09121	1.117	1.08992	1.09035	1.32487	0.963581	1.03557	1.14796	1.17691	1.1111	1.16838
2210016F16Rik	chr13	58380045	58385225	-	5180	2822	0.974277	1.0934	1.16738	0.962519	1.03231	0.963878	0.968711	0.968549	1.03631	0.886961	1.14687	1.00491	0.964083	0.988273	0.8532	0.920504	1.07835	0.986235	0.991188	1.01291	0.935186
2210016L21Rik	chr5	114942201	114948540	+	6339	1320	1.23899	1.13548	1.14056	1.20161	1.22311	1.1057	1.12307	1.14731	1.21402	1.18649	1.07268	0.999852	1.27714	1.10352	1.37222	0.908685	1.17168	1.17681	1.16147	1.08634	1.25096
2210018M11Rik	chr7	98590605	98656569	-	65964	4014	1.06181	1.06499	0.897543	1.07268	0.939712	1.02311	1.15137	0.890231	1.08093	0.98101	0.996201	1.14528	1.11814	1.18458	0.747086	1.1561	1.00812	1.01183	1.04084	1.04083	1.0166
2210404O09Rik	chr17	21879569	21909926	-	30357	2221	0.772901	0.933979	0.779172	1.65993	1.04086	0.759954	0.781528	0.655419	1.0447	0.9513	1.13788	1.1327	0.722601	1.06128	0.476329	0.89278	0.828684	1.15358	0.827217	1.07396	0.753403
2210408I21Rik	chr13	77135535	77613679	+	478144	5632	0.592043	0.579538	0.96538	0.888334	0.752894	0.842052	0.875736	0.691053	0.974472	0.951018	1.18272	0.897826	0.792514	0.904436	0.689675	0.936988	0.71232	0.82776	0.847087	1.01052	0.795542
2210409E12Rik	chr11	88972637	88973014	+	377	377	1.21195	1.36858	1.24833	0.994275	1.2732	1.04364	1.0549	1.16525	1.17389	1.33207	1.02198	1.00832	0.947363	0.931042	1.06969	0.86569	1.27629	1.1037	1.13134	1.12079	0.9827
2210417A02Rik	chr5	148741839	148743139	+	1300	550	1.00349	1.51433	1.32366	3.3465	0.758933	1.20917	1.4401	1.03795	1.02506	1.04068	0.880231	0.95224	1.2498	0.794612	1.45497	1.23535	1.2805	1.77153	1.1677	0.957716	1.16646
2210420H20Rik	chr18	82754504	82759039	-	4535	627	0.476195	0.582436	0.225801	0.923171	0.992451	0.755733	0.261836	0.765741	2.63587	0.248606	1.99519	0	0.283739	0.213934	0.826687	1.76362	0.428144	0.890452	1.22115	0.747932	0.441453
2300002M23Rik	chr17	35567484	35568945	+	1461	1248	0.429855	0.430609	0.558634	0.35978	0.421701	1.29831	1.4888	1.42143	0.634561	1.49164	0.460429	0.37369	1.19101	0.92023	2.46586	1.40621	0.473033	0.693263	1.1816	0.775252	1.5257
2300009A05Rik	chr9	63394446	63399244	-	4798	598	0.672275	0.61826	0.769031	0.530138	0.918017	0.863694	0.736655	0.819809	0.753105	0.946617	1.09735	1.41087	0.704831	0.585503	1.10225	0.563172	0.686522	0.770617	0.769856	1.15161	0.797528
2310009A05Rik	chr9	73039717	73042775	+	3058	492	0.809274	0.726518	1.04021	1.33347	1.46505	1.00764	0.769144	1.10942	0.863979	1.25181	1.03454	0.808043	0.913628	1.51004	1.86707	0.904797	0.858666	1.26872	0.914181	1.03146	1.43025
2310009B15Rik	chr1	138851978	138856854	-	4876	571	0.893515	0.866347	1.06958	0.830854	0.885159	0.659322	0.803777	0.714558	0.856657	1.16525	1.75187	0.824234	0.700947	0.686701	0.997273	0.489356	0.943148	0.791778	0.791664	1.24712	0.794974
2310010G23Rik	chrX	36814767	36817200	-	2433	1038	0.218961	0.309903	0.318879	0.238486	0.241584	0.676702	0.577383	0.709754	0.619541	0.710304	0.590127	0.866323	0.562587	0.644518	0.784293	0.752565	0.282581	0.38559	0.635559	0.722251	0.663799
2310010J17Rik	chr7	90124835	90129936	-	5101	538	1.56192	1.70714	1.30727	2.15407	2.06761	1.53162	0.929097	0.911597	1.58152	1.01929	2.9021	1.15435	1.63069	0.575408	1.25428	0.705448	1.52544	1.91776	1.14074	1.69191	1.15346
2310011J03Rik	chr10	80318254	80320548	-	2294	1659	0.924486	0.816364	1.04914	0.779854	0.748428	0.774532	0.863947	0.913636	0.98196	0.79907	1.12758	1.04913	0.840317	0.858256	0.754902	0.744125	0.929998	0.767605	0.919848	0.991925	0.817825
2310015A10Rik	chr12	80120545	80132844	-	12299	4845	1.5916	3.372	2.07681	4.61586	5.22691	1.45138	1.48125	1.66799	2.07986	0.795541	1.95824	1.45593	1.03434	1.31805	1.61743	1.62091	2.3468	3.76471	1.74303	1.40324	1.32327
2310022A10Rik	chr7	27553289	27582098	+	28809	2719	1.10733	1.10339	1.1036	1.2523	1.2012	1.04872	1.16684	1.09261	1.16124	1.03711	1.06624	0.980513	1.11736	1.07489	1.0285	0.927321	1.10477	1.1674	1.14023	1.02795	1.07358
2310022B05Rik	chr8	124635755	124663369	-	27614	3307	1.10966	1.05474	1.07924	1.0922	0.980806	1.02994	1.0515	0.930904	0.94033	0.885448	0.943359	0.908331	1.10295	0.94943	1.14603	0.729992	1.08121	1.03432	0.974245	0.912379	1.06614
2310030A07Rik	chr1	150320680	150346771	-	26091	610	4.95243	4.85363	1.129	2.30793	0.868395	2.01529	0.960066	0.875133	7.24864	2.41503	0.472545	0.598551	1.47124	0.515026	3.30675	3.35927	3.64502	1.73054	3.02794	1.16204	1.76434
2310030G06Rik	chr9	50739690	50746521	-	6831	1242	1.08508	0.983225	0.613101	1.12832	0.765828	0.858498	1.13938	0.918122	1.3419	1.40562	0.709075	0.682114	1.20563	0.936771	0.96728	0.858744	0.893803	0.917549	1.13313	0.932271	1.03656
2310033P09Rik	chr11	59208360	59210734	+	2374	1241	0.774761	0.909377	0.911267	0.943173	1.08594	0.834579	0.869286	0.910537	0.922253	0.738961	1.24183	1.07275	0.980828	0.899884	0.722681	0.682655	0.865135	0.954565	0.900692	1.01785	0.867798
2310034G01Rik	chr19	46348200	46348988	-	788	788	1.24677	1.5616	1.53222	1.53862	1.48868	0.681641	0.72005	1.44944	1.31793	0.596655	1.62109	1.02609	1.50215	0.429607	2.06672	1.00778	1.44686	1.23631	1.16247	1.08128	1.33282
2310035C23Rik	chr1	105663860	105755131	+	91271	5406	0.847705	0.768701	0.98016	0.663021	0.839643	0.837407	0.871388	0.833839	0.970658	1.01011	0.978193	1.11773	0.830132	0.986934	0.624492	0.857161	0.865522	0.780024	0.891962	1.03535	0.813853
2310036O22Rik	chr8	85026832	85030286	+	3454	892	0.967099	0.854331	0.983326	0.943867	1.21853	0.921162	0.945987	0.916232	1.09968	0.845449	1.1933	1.01282	0.957911	0.958378	0.881119	0.712371	0.934918	1.02785	0.9873	1.01719	0.932469
2310039H08Rik	chr17	46772634	46773407	+	773	773	1.17008	0.931484	1.17276	0.93294	1.35466	1.02961	1.21258	1.02998	1.15111	0.902939	1.89287	1.27966	1.47756	0.908432	2.52451	0.834759	1.09144	1.10574	1.13122	1.35849	1.63683
2310039L15Rik	chr10	95336275	95363216	+	26941	642	1.66235	1.34408	1.91062	0.269258	0.835748	1.36032	0.822914	1.68295	1.09828	1.08483	0.544143	0.637929	1.16834	1.15881	4.13343	2.66766	1.63902	0.821775	1.20138	0.755633	2.15353
2310040G24Rik	chr6	86483375	86488227	-	4852	775	0.855354	1.04399	1.27013	1.91389	1.51123	1.06564	1.00145	1.29679	0.696267	0.854108	0.782923	0.990249	1.15174	0.893424	0.744376	1.882	1.05649	1.49692	0.998168	0.87576	0.929846
2310045N01Rik	chr8	70139498	70148634	+	9136	2783	0.7874	0.91669	0.740106	0.852576	0.84321	0.787123	0.706826	0.78248	0.871126	0.843143	0.962796	1.10074	0.767385	0.90056	0.76353	0.825737	0.814732	0.827636	0.786811	0.968893	0.810491
2310047M10Rik	chr11	69059774	69061576	+	1802	1802	1.06992	0.909738	0.744116	0.876474	0.987115	0.888381	0.97499	1.06831	0.978586	1.03698	1.13961	0.882924	0.982979	0.993102	1.25004	0.969673	0.907924	0.917323	1.0073	1.01984	1.07537
2310057M21Rik	chr7	131342717	131362698	-	19981	2214	1.05376	0.878022	0.786755	0.791574	0.928126	0.898709	0.979513	0.918734	0.920567	1.06959	1.11791	0.929123	1.0247	0.966538	0.861132	0.991819	0.906179	0.872803	0.939605	1.03887	0.950791
2310061I04Rik	chr17	35892676	35897378	-	4702	1240	0.98108	1.05756	0.985054	1.00937	1.09542	1.10968	1.01107	1.09148	1.09498	0.84618	1.16799	1.08807	1.09638	1.04153	0.996904	0.858499	1.0079	1.07149	1.06584	1.03408	1.04494
2310067B10Rik	chr11	115765432	115799033	+	33601	4996	0.923202	1.23922	0.817509	1.15277	1.08898	1.10933	0.984858	1.13319	1.47182	1.2732	1.06262	0.995605	1.06019	1.08891	1.51171	0.788202	0.993312	1.11703	1.19662	1.11048	1.22027
2310068J16Rik	chr15	99972166	99973287	-	1121	1121	0.719584	1.41875	1.29029	0.807775	1.81949	1.14505	1.35539	1.16684	2.41621	0.994426	1.37169	0.808043	1.47124	0.967353	4.13343	0.957393	1.14288	1.25744	1.64615	1.05805	2.19068
2310069B03Rik	chr6	82877865	82881853	-	3988	1831	0.95239	0.776581	1.07992	1.56229	1.9849	1.08825	0.712307	2.09271	0.164742	2.85897	0.964342	0.613149	0.977859	0.737424	1.16183	1.44979	0.936296	1.54515	0.98992	1.47882	0.959038
2400006E01Rik	chr3	41500930	41528474	-	27544	1060	1.18145	1.33655	0.86201	1.99471	1.1532	1.23706	1.41223	1.15783	1.02334	1.26271	0.87494	1.17784	1.37822	1.18603	2.31292	1.48294	1.12667	1.46166	1.1978	1.10516	1.62572
2410002F23Rik	chr7	44246721	44252319	+	5598	1982	1.00553	1.06037	1.10244	1.02196	1.03888	1.05831	0.994169	1.0846	1.12636	0.881065	1.24635	1.38279	1.06739	1.11774	1.00427	0.940797	1.05611	1.03972	1.06838	1.17007	1.06313
2410003L11Rik	chr11	97598510	97622893	+	24383	612	1.218	1.27648	1.26511	1.15011	1.20489	1.09629	1.26133	1.1633	1.11366	1.23315	1.29195	1.3867	1.2482	1.17727	1.45497	1.34569	1.2532	1.15043	1.17943	1.30393	1.29348
2410004B18Rik	chr3	145938031	145944275	+	6244	975	0.918028	0.799129	1.129	0.796668	0.733763	0.814512	0.963016	0.896741	1.00289	0.871476	1.14694	0.887757	0.830869	0.857147	0.785874	0.90236	0.94872	0.781648	0.954216	0.968723	0.82463
2410004I01Rik	chr11	102958299	102964154	-	5855	954	1.56192	1.58631	1.46106	2.18204	0.700554	2.45339	0.960066	0.875133	0.219656	0.942088	0.997595	1.32878	1.28358	0.328952	0.964468	1.45569	1.53643	1.77866	0.684952	1.08949	0.859001
2410004P03Rik	chr12	17004957	17011727	-	6770	1798	1.87757	1.25874	1.22309	1.08887	0.870571	1.4107	2.07688	1.80412	1.44149	0.961278	1.16668	0.966889	2.65724	1.08155	3.42922	1.00778	1.45313	1.12338	1.77416	1.03162	2.38934
2410006H16Rik	chr11	62602876	62604806	+	1930	461	1.09255	1.42271	1.08511	1.15465	1.33648	1.35176	1.13198	1.64977	1.21347	1.44992	1.43039	1.2029	1.23097	1.10427	2.36454	1.40989	1.20013	1.28096	1.33174	1.36107	1.56659
2410012E07Rik	chr14	70852932	70873954	+	21022	1357	0.806731	0.629372	0.887074	0.868867	0.830889	0.624301	0.761432	0.553656	0.620204	0.73501	1.09352	1.11681	0.84071	0.718934	0.751533	1.05036	0.774392	0.774686	0.645097	0.981779	0.770392
2410015M20Rik	chr17	56607451	56609771	-	2320	755	1.20114	1.02137	1.08011	1.20903	1.15647	0.977861	1.0629	1.10634	1.0905	0.869332	0.955909	0.941993	1.16816	1.10563	1.20991	0.861759	1.10087	1.11445	1.08658	0.922411	1.16123
2410016O06Rik	chr12	83950607	83952953	+	2346	2346	1.0694	0.953045	1.25321	1.04248	0.887594	1.16314	0.986819	1.01804	1.06417	0.926165	0.90337	0.919591	1.03423	0.977104	0.912157	0.934689	1.09189	1.03107	1.02301	0.916375	0.974498
2410017I17Rik	chr17	36145017	36162374	+	17357	1511	1.69204	2.01009	0.981742	2.17116	1.33134	1.32329	1.35858	1.12281	1.58152	1.26491	1.21799	1.93741	2.07705	1.38004	1.88301	1.35898	1.56129	1.6086	1.35431	1.47344	1.78003
2410018L13Rik	chr12	22953996	23010243	-	56247	1407	1.00466	0.735152	0.896751	0.844789	0.890423	0.93715	1.08922	1.07262	1.33258	1.02339	0.723644	0.859782	1.09007	1.11987	1.84507	0.700532	0.878855	0.890787	1.16481	0.868939	1.35167
2410021H03Rik	chr17	69275361	69277206	-	1845	762	0.316112	0.435836	0.473453	0.446696	0.532535	0.556856	0.449063	0.597652	0.574484	0.994426	0.867474	0.935235	0.463248	0.536711	0.655391	0.755837	0.408467	0.512029	0.5404	0.932378	0.551784
2410089E03Rik	chr15	8169105	8271158	+	102053	10469	1.08655	1.2421	1.08163	1.09161	1.13098	1.16291	1.11436	1.03045	1.21841	1.25423	1.11636	0.950946	0.965745	0.989875	0.874006	1.13494	1.13676	1.1285	1.12107	1.10718	0.943208
2410124H12Rik	chr16	92478741	92497365	+	18624	705	0.483521	1.59476	2.82251	1.23089	0.921562	0.923673	2.60589	1.75027	0.847243	1.9267	0.844119	1.43652	2.40749	1.93837	6.06237	1.34371	1.6336	1.02538	1.73447	1.40245	3.46941
2410127L17Rik	chr19	18670779	18704792	+	34013	2094	0.824569	0.883879	0.871094	0.920609	0.773843	1.11666	0.9006	0.845398	0.840097	0.951874	0.86514	0.868305	0.895971	0.937397	0.783193	0.961974	0.859847	0.937036	0.862032	0.895106	0.872187
2410131K14Rik	chr5	118245226	118263114	+	17888	2670	0.969522	0.88348	0.914118	0.725115	0.89195	1.00684	0.878923	1.02317	0.954483	1.03772	1.29276	1.22956	0.982297	1.25624	0.850199	0.769334	0.922373	0.874635	0.952191	1.18668	1.02958
2410137M14Rik	chr17	36977700	36981237	-	3537	865	0.957102	1.15766	0.947128	1.03522	1.33241	1.00387	0.967318	1.06932	0.865725	0.902914	1.17193	1.0105	1.27087	1.11087	0.965993	1.03322	1.02063	1.12383	0.967455	1.02845	1.11591
2410141K09Rik	chr13	66418113	66441118	-	23005	1719	0.875477	0.703209	0.929203	0.763417	0.675244	0.878425	0.8421	0.723895	0.83499	0.893746	0.768418	0.97387	0.814412	0.769757	0.514055	1.11937	0.835963	0.772362	0.800328	0.878678	0.699408
2500002B13Rik	chr8	57487962	57510262	+	22300	902	1.26194	1.18876	1.49748	1.21372	1.60246	1.07981	1.16103	0.982918	1.17432	0.955987	1.06296	1.21792	1.05987	0.920363	0.813719	1.07605	1.31606	1.29866	1.10609	1.07895	0.931318
2500004C02Rik	chr2	153341156	153345810	-	4654	1898	1.18283	1.28947	1.97576	1.17495	1.08106	1.12155	0.933643	0.831917	1.24552	1.32827	0.849017	1.62188	0.853525	1.40949	0.881799	0.919097	1.48269	1.12585	1.00369	1.26639	1.04827
2510002D24Rik	chr16	18836579	18840113	+	3534	1232	0.819742	1.29091	0.896842	1.0903	1.30522	1.24724	1.20791	1.05863	1.03326	1.11717	0.951931	1.01509	0.958437	1.03286	1.46821	1.23009	1.0025	1.21425	1.09993	1.02806	1.15317
2510003B16Rik	chr4	116123839	116138841	+	15002	548	0.296299	1.01695	1.129	1.41553	0.893206	1.43949	1.06674	0.538543	2.96535	2.26006	1.33013	0.493804	0.597346	2.47213	2.04703	1.47808	0.814085	1.24941	1.52354	1.36133	1.7055
2510009E07Rik	chr16	21649044	21694665	-	45621	5164	0.660786	0.737189	0.732966	0.939583	0.870846	0.969281	0.620741	0.623469	1.25803	0.983587	0.751846	0.75173	0.781216	0.637402	1.08291	0.821807	0.710313	0.92657	0.834079	0.829055	0.833843
2510039O18Rik	chr4	147940894	147947314	+	6420	2731	0.884637	0.930858	0.938861	0.854564	0.98197	0.978685	1.03028	1.04249	1.13508	1.08805	1.08253	1.02566	1.01177	0.970179	1.1033	0.674337	0.918119	0.938406	1.06928	1.06541	1.02842
2610001J05Rik	chr6	13869073	13871483	-	2410	1803	0.980182	0.911361	1.01671	1.27047	1.09565	1.08341	1.04833	0.878535	0.965727	0.927778	0.935741	0.915978	0.912343	0.866443	1.20607	1.09667	0.969418	1.14984	0.964197	0.926499	0.994953
2610002M06Rik	chrX	107782751	107816334	-	33583	5841	0.548878	0.593546	0.435473	0.325986	0.661634	0.609832	0.711416	0.646837	0.594953	0.48194	0.575256	0.495942	0.51666	0.541781	0.421349	0.846537	0.525966	0.532484	0.651069	0.517713	0.493263
2610005L07Rik	chr8	20385781	20424814	-	39033	4009	1.06366	1.19723	0.856762	1.67216	0.977638	1.36814	1.1826	1.03662	0.923785	0.797462	1.70821	1.06947	1.27319	0.975626	1.32614	0.882202	1.03922	1.33931	1.04767	1.19171	1.19165
2610008E11Rik	chr10	79064373	79097600	-	33227	4229	0.807509	0.7985	0.908112	0.710132	0.793961	0.883353	0.797036	0.801866	1.10009	1.28134	1.53021	1.06476	0.728115	1.04483	0.579387	0.950805	0.83804	0.795815	0.899665	1.2921	0.78411
2610015P09Rik	chr16	43889901	43964314	+	74413	3643	0.825925	1.04558	0.94647	0.684498	0.882528	0.954112	0.966839	1.20194	0.723004	0.777811	1.02213	1.04169	0.848879	0.993895	0.888351	1.29599	0.939324	0.840379	0.963928	0.947208	0.910375
2610020C07Rik	chr16	11203382	11225796	+	22414	2156	1.46033	0.517721	0.490871	1.34279	1.10272	1.16674	1.33343	1.62525	0.744919	0.523382	0.997595	1.79565	0.51589	0.855736	0.932672	0.229041	0.822974	1.20409	1.23453	1.10554	0.768099
2610020H08Rik	chr7	119794129	119848941	+	54812	2348	1.11279	1.2491	1.0885	1.15292	1.27418	1.28825	1.21052	1.10949	1.25092	1.5851	1.01525	1.17541	1.26603	0.947714	1.10225	1.36094	1.15013	1.23845	1.19031	1.25859	1.10533
2610028E06Rik	chr4	125887850	125922310	-	34460	3543	0.700468	0.126616	0.312278	0.79129	0	0.703007	0.746718	0.63646	0.329483	0.691774	0.272071	1.1971	0.481196	0.927047	0.571537	0.724343	0.379787	0.498099	0.570887	0.720316	0.659926
2610035D17Rik	chr11	113043905	113201838	-	157933	1848	0.883125	1.6121	2.41929	1.23089	2.50725	1.86521	1.64583	2.07844	2.63587	2.77514	1.91746	1.15922	2.21281	1.78278	7.37659	1.3519	1.63817	1.86778	2.12005	1.95061	3.79073
2610035F20Rik	chr14	122470376	122475199	-	4823	1149	2.00002	1.34649	1.30727	2.33508	1.71423	1.82635	3.94694	0.566263	1.09828	0.33578	0.997595	1.21848	1.24845	2.50848	0.944785	0.36952	1.55126	1.95856	1.87049	0.850618	1.56724
2610037D02Rik	chr15	96190473	96197974	-	7501	3631	1.67406	0.466551	0.881551	0.923171	0.37101	0.683758	0.866401	0.677522	1.25297	0.653565	1.15999	1.60047	0.961562	0.97855	0.443588	0.5396	1.00739	0.659313	0.932296	1.13801	0.794566
2610044O15Rik8	chr8	129216353	129234046	-	17693	1776	1.08099	0.993078	1.09137	0.943573	0.872154	0.828962	0.938732	0.803356	0.885434	1.11031	0.892585	0.932625	0.727872	0.852054	0.644446	1.42294	1.05515	0.881563	0.87584	0.978506	0.741457
2610301B20Rik	chr4	10874497	10899423	+	24926	2118	0.865248	1.0865	0.831185	1.18604	1.04014	0.921428	1.03177	0.915504	0.970277	1.15534	1.0673	1.07982	1.16975	1.10595	1.17277	1.17473	0.927645	1.0492	0.972515	1.10082	1.14949
2610305D13Rik	chr4	147611935	147642508	-	30573	2561	1.17008	1.20959	1.3695	1.91975	1.23966	1.23923	1.19803	0.903151	1.03844	0.988544	1.03483	1.21203	1.16962	1.104	0.897373	2.05104	1.24972	1.46621	1.04654	1.07847	1.057
2610306M01Rik	chr6	86848406	86849440	-	1034	1034	1.00681	1.3752	1.27468	2.03098	1.33468	0.795021	1.20008	0.860045	1.09828	1.06864	0.875084	0.685612	1.37816	0.911063	0.938084	1.03742	1.2189	1.38689	1.0528	0.876444	1.07577
2610307P16Rik	chr13	28460033	28885422	-	425389	2716	4.26671	7.11866	5.64502	0.692378	4.46603	3.69469	1.57102	0.625095	3.07518	1.86455	1.19711	2.55535	0.847957	1.30228	0.453867	1.34371	5.67679	2.95103	1.7571	1.87234	0.868035
2610318N02Rik	chr16	17113397	17125106	-	11709	1266	1.62592	1.9911	1.68847	1.83819	1.89948	1.38806	1.45967	1.51341	1.20564	1.13925	1.38371	1.555	1.529	1.37038	1.54141	1.28316	1.7685	1.70858	1.39291	1.35932	1.48026
2610507B11Rik	chr11	78261753	78290625	+	28872	7443	1.14391	1.23684	1.09002	1.34711	1.1401	1.13172	1.18782	1.07055	1.1095	1.04904	1.09186	1.1508	1.1079	0.99686	0.992365	1.16238	1.15693	1.20631	1.12262	1.09723	1.03237
2610507I01Rik	chr11	59197792	59202431	-	4639	2905	1.53395	1.41226	1.31294	1.69575	1.78493	1.33009	1.70334	1.09849	1.27317	1.21969	1.2294	1.19154	1.35575	1.13878	1.40913	1.5654	1.41972	1.60359	1.35834	1.21354	1.30122
2610524H06Rik	chr5	114821936	114823468	-	1532	945	0.787725	0.964569	0.753073	0.937474	1.04704	1.23916	1.02579	0.909778	0.689381	1.03287	0.907101	0.786646	1.04419	0.833333	1.11638	0.924643	0.835122	1.07456	0.874981	0.908874	0.997967
2610528J11Rik	chr4	118527274	118530217	+	2943	915	0.436979	1.94145	1.3548	0.923171	0.992451	0.426311	0.258479	1.75027	0.941381	2.11716	5.98557	1.61609	0.585494	2.35976	1.42644	0.620174	1.24441	0.780644	0.983376	3.23961	1.45723
2700029M09Rik	chr8	60890450	60907572	+	17122	1183	1.00341	0.989539	1.07343	1.01199	0.94734	1.08866	1.09264	1.01991	0.9147	1.07131	0.89639	0.870898	0.973517	0.956345	1.13039	1.54075	1.02213	1.016	1.00908	0.946199	1.02009
2700038G22Rik	chr5	23850596	23855033	+	4437	1370	0.741471	0.75117	0.753901	1.15068	0.872434	0.825298	0.780943	0.698413	0.882978	0.548538	1.13061	1.28893	0.794098	0.793638	0.729985	0.751468	0.748847	0.949471	0.787445	0.98936	0.772574
2700046G09Rik	chr19	32389215	32391184	+	1969	1641	0.831177	0.916797	1.09007	0.631643	0.735149	1.0564	0.487653	0.937643	0.722738	0.823953	1.1443	0.800764	1.04038	1.55912	0.591949	0.681735	0.946015	0.807731	0.716011	0.923006	1.06382
2700049A03Rik	chr12	71136847	71243303	+	106456	5763	1.26487	1.41886	1.14663	1.19334	1.17072	1.43362	1.36508	1.19854	1.16174	1.18088	1.01063	1.06022	1.28222	1.19199	1.16285	1.65054	1.27679	1.26589	1.24179	1.08391	1.21235
2700054A10Rik	chr17	13487020	13554094	-	67074	4348	0.394562	0.693376	0.478599	0.630834	0.595471	1.12856	0.633235	0.777896	0.896195	0.78629	0.906905	0.416848	1.02047	2.17655	1.28596	0.806226	0.522179	0.784955	0.769109	0.703348	1.49432
2700060E02Rik	chr14	19811401	19823823	-	12422	1510	0.888108	0.921345	0.952766	1.03414	0.962174	1.01442	0.88088	0.898457	0.852564	0.96762	0.868242	0.884518	0.894561	0.933995	0.963174	1.04816	0.92074	1.00358	0.8773	0.906793	0.930576
2700062C07Rik	chr18	24470870	24477767	+	6897	1032	0.909914	0.950247	1.04666	1.09584	1.06132	0.959093	0.922452	0.907676	0.921105	0.801978	1.02285	1.2137	0.942462	0.920467	0.867756	1.00778	0.96894	1.03875	0.917078	1.01284	0.910228
2700070H01Rik	chr14	63055072	63058149	+	3077	1746	3.4286	0.832051	1.69351	1.84634	0.992451	1.55727	2.8802	0.729278	0.658967	4.47492	0.498798	0.224456	1.4187	0.463524	2.2045	3.52724	1.98472	1.46535	1.42281	1.73272	1.36224
2700081O15Rik	chr19	7417624	7425904	+	8280	4989	0.7943	0.776375	0.89428	0.648787	0.996862	1.07736	0.978012	0.873174	1.07662	0.687918	1.34782	1.27088	0.939118	0.929898	0.671106	0.674931	0.821651	0.907671	0.975936	1.10221	0.846707
2700094K13Rik	chr2	84669220	84670708	-	1488	679	0.995603	0.978148	1.27305	0.993741	1.33104	0.91045	0.906124	1.08467	1.14517	1.02178	1.57255	1.17804	0.931023	0.879171	1.04149	0.671642	1.08227	1.07841	1.04532	1.25746	0.950562
2700097O09Rik	chr12	55045660	55080110	-	34450	1187	1.04262	0.996728	1.06424	0.928436	1.03732	1.04817	1.01965	1.03922	1.16841	1.01662	0.872205	0.948997	1.04931	0.902027	0.973718	1.35405	1.03453	1.00464	1.07576	0.945942	0.975019
2700099C18Rik	chr17	94750099	94775129	+	25030	1275	1.028	1.1794	0.979302	1.3661	1.20219	1.12014	1.03734	1.13861	1.26823	1.28966	1.03554	1.03281	1.19308	1.12825	1.24974	1.21416	1.06224	1.22947	1.14806	1.11934	1.19036
2810001G20Rik	chr11	64079483	64083259	+	3776	901	0.722181	0.874852	1.14513	1.05718	1.25516	1.69024	0.726537	1.17913	0.854485	1.05975	0.866763	0.856388	0.979577	1.08874	0.899537	0.835912	0.914055	1.33419	0.920049	0.927635	0.989285
2810002D19Rik	chr2	94406706	94411680	+	4974	1482	1.32006	1.17058	0.947557	1.57413	0.931689	1.48454	1.15688	1.59065	0.973125	1.03926	0.923394	1.22035	1.14066	1.05421	1.20077	1.97392	1.14607	1.33012	1.24022	1.061	1.13188
2810004N23Rik	chr8	124839354	124863029	-	23675	1382	0.931318	1.01655	0.979782	0.970989	1.0254	1.00567	0.994159	0.928153	0.98169	0.923832	1.16602	1.02444	0.95459	1.00523	0.95168	1.13418	0.975884	1.00069	0.968001	1.0381	0.970499
2810006K23Rik	chr5	124328088	124341852	+	13764	2880	0.89591	0.894512	0.963453	0.984521	0.939125	1.0326	1.1262	0.961268	0.888572	1.07274	1.08193	0.802224	0.968567	1.24515	0.850859	1.31379	0.917958	0.985416	0.992013	0.985631	1.02153
2810013P06Rik	chr8	123042574	123044602	+	2028	2028	1.2368	1.59884	1.27954	1.32379	1.46783	1.7117	2.04814	1.55039	1.23504	1.2765	1.8303	1.17012	1.40385	1.70565	1.57464	1.97143	1.37173	1.50111	1.61119	1.42564	1.56138
2810021J22Rik	chr11	58867239	58884338	+	17099	4892	0.969068	1.04107	0.949389	0.890032	1.00399	1.0833	1.0795	1.13629	1.10521	0.910598	1.05899	1.01493	0.958889	0.943311	0.795756	1.01427	0.986509	0.992442	1.107	0.994839	0.899319
2810025M15Rik	chr1	157412351	157420236	+	7885	1194	1.47256	1.21482	1.42706	1.43913	1.31399	1.22796	1.26028	1.28259	1.1567	1.38949	1.01243	0.951906	1.37776	1.09062	1.45834	1.21584	1.37148	1.32703	1.23319	1.11794	1.30891
2810029C07Rik	chr12	111572316	111574402	-	2086	1954	1.27732	2.25032	0.911888	1.02575	1.9022	1.04363	1.02135	2.57678	1.48984	0.65152	1.70178	1.24314	0.445876	1.11246	0.757796	0.858481	1.47984	1.32386	1.69599	1.19881	0.772043
2810032G03Rik	chr12	5376501	5416132	+	39631	1258	1.7143	1.94145	0.752669	4.61586	1.48868	1.00764	1.56011	0.875133	1.31793	0.248606	0.285027	0	1.4187	0.927047	4.409	0	1.46947	2.37073	1.25106	0.177878	2.25158
2810403A07Rik	chr3	88685793	88712933	+	27140	2999	1.1061	1.08276	1.10171	1.0215	1.02924	1.21251	1.01977	1.06603	1.07822	1.03275	1.16433	1.30325	0.990765	1.06531	0.898359	0.999346	1.09685	1.08775	1.05468	1.16678	0.984813
2810403D21Rik	chrX	108834477	108886896	+	52419	1005	0.638662	0.411823	0.441784	0.991554	2.75681	0.940467	0.993172	0.687605	1.09828	0.791021	1.13363	1.02609	0.851218	1.44207	0.367416	1.4109	0.497423	1.56294	0.926352	0.983579	0.886903
2810408A11Rik	chr11	69897357	69900986	-	3629	1674	1.8751	3.0533	1.76048	2.35147	2.49951	2.17732	1.43118	1.72546	1.65771	1.35133	1.22443	1.05446	2.23009	1.43988	1.7762	1.76143	2.22962	2.34277	1.60479	1.21007	1.81539
2810408I11Rik	chr1	64679868	64690659	-	10791	713	0.993496	1.24808	1.02363	1.11876	0.861866	1.13714	0.988185	0.94132	0.936237	1.05637	0.893679	0.791871	1.22524	1.16321	1.38029	1.15384	1.0884	1.03925	0.955247	0.913975	1.25625
2810410L24Rik	chr11	120186649	120189856	-	3207	1707	1.05496	0.942724	0.997042	0.943461	1.02667	1.31376	0.853392	0.829474	1.92621	1.15041	1.3735	0.909959	1.0624	1.20124	2.3645	0.772091	0.998241	1.09463	1.20303	1.14462	1.54272
2810417H13Rik	chr9	65890322	65903551	+	13229	2387	0.938018	0.824652	0.813047	1.00579	0.835373	1.1788	1.06644	0.903887	0.734195	0.703217	0.72977	0.746987	1.20091	0.912482	1.01674	1.6471	0.858573	1.00665	0.901509	0.726658	1.04338
2810428I15Rik	chr8	70504295	70506739	-	2444	657	1.08155	1.14051	1.35966	0.877196	1.40968	1.05368	1.07201	1.11044	1.12881	1.08157	1.65871	1.18122	1.01407	0.965546	1.52549	0.751661	1.19391	1.11352	1.10375	1.30717	1.16837
2810429I04Rik	chr13	3478302	3492398	+	14096	585	1.00001	1.04838	1.1124	1.41191	0.793961	1.2463	1.18596	0.824357	0.798185	0.775871	0.717569	0.739386	0.798674	0.580801	1.28168	1.99068	1.0536	1.15072	0.936169	0.744275	0.887053
2810454H06Rik	chr6	134897960	134900785	+	2825	2825	0.214288	1.21341	1.82378	0.807775	0.595471	2.8214	0.59081	1.00015	0.658967	0.615597	0.665064	1.34674	0.262722	0.132435	0.881799	0.824549	1.08382	1.40822	0.749976	0.8758	0.425652
2810459M11Rik	chr1	86045862	86055456	+	9594	3331	0.571434	1.78614	0.677402	1.12832	1.52176	1.46566	0.880061	2.47954	5.27173	1.34958	1.44097	0.997584	2.60095	1.43271	1.3227	0.403113	1.01166	1.37191	2.87711	1.26271	1.78545
2810468N07Rik	chr17	25570810	25575043	+	4233	1349	6.12251	2.6695	2.73338	1.84634	1.60319	1.62099	2.04814	2.04198	2.76766	1.04293	1.4057	0.7375	2.5323	1.14661	2.60131	2.23152	3.84179	1.69017	2.28593	1.06205	2.09341
2810474O19Rik	chr6	149309413	149335663	+	26250	6149	1.1177	1.17261	1.08023	1.31816	1.0005	1.07586	1.0324	0.907037	1.17903	1.01499	1.24249	1.30466	0.981377	1.17245	0.730978	1.39865	1.12351	1.13151	1.03949	1.18738	0.961602
2900005J15Rik	chr5	25100974	25103007	+	2033	2033	1.14287	1.02956	0.987878	0.280965	0.330817	2.2672	0.853392	2.77125	1.58152	1.42061	0.650606	0.785598	2.04923	0.463524	0.826687	1.81401	1.05343	0.95966	1.73539	0.952271	1.11315
2900008C10Rik	chrX	12134453	12160346	-	25893	1360	1.26985	0.12943	0	0.0659408	0.19849	1.76338	0.59081	0.500076	1.31793	0.248606	7.98076	2.69348	0.378319	1.23606	1.10225	2.39348	0.466428	0.675936	0.80294	3.64095	0.905544
2900009J06Rik	chr1	127753616	127774054	-	20438	464	1.41498	1.2943	1.50534	6.4622	3.17584	1.47788	1.66968	0.826515	0.709657	1.2016	0.498798	0.299275	0.813826	1.04797	2.2045	1.80706	1.40487	3.70531	1.06862	0.666557	1.35543
2900011O08Rik	chr16	13986636	14101494	+	114858	2355	1.14207	0.616836	0.902368	0.934623	0.698833	0.983688	0.881322	0.86336	0.912416	0.996564	0.975142	0.864979	1.13179	0.891189	0.789282	1.14178	0.88709	0.872381	0.885699	0.945561	0.93742
2900026A02Rik	chr5	113086322	113163313	-	76991	5838	0.953735	0.992995	0.784986	1.12888	1.10658	1.14002	1.02816	0.931378	0.987473	1.11839	0.975557	1.00031	1.1661	1.2075	1.17592	1.08357	0.910572	1.12516	0.982338	1.03142	1.18317
2900041M22Rik	chr11	117611246	117613417	+	2171	1344	1.41498	1.20773	1.42089	1.8731	1.26919	1.27605	0.968677	1.33844	1.12553	1.28806	1.00207	1.1971	0.95586	0.830567	1.56387	0.754746	1.34787	1.47278	1.14422	1.16241	1.11677
2900076A07Rik	chr7	81523549	81531498	+	7949	854	0.987438	0.876021	1.06475	1.02414	0.809229	0.978577	0.969964	1.49502	1.33291	1.17101	1.09991	1.42596	0.80568	1.02093	1.51559	1.07157	0.97607	0.937316	1.26596	1.23229	1.11407
2900097C17Rik	chr2	156388062	156392979	-	4917	4917	0.751877	0.826007	0.801267	0.997091	0.731593	1.00026	0.997187	0.863853	0.858726	1.03586	0.885514	0.901122	0.88659	0.939426	0.914006	1.15895	0.79305	0.909648	0.906588	0.940832	0.91334
3000002C10Rik	chr9	109830153	109831431	-	1278	1278	0.553001	0.453005	0.846753	0.725349	0.661634	0.79172	0.83484	0.504884	0.634561	0.593687	0.598557	0.847947	0.945798	1.0043	0.39366	0.241868	0.617586	0.726234	0.658095	0.680064	0.781253
3010026O09Rik	chr11	50174850	50200115	+	25265	1140	2.10336	2.31545	1.60816	1.7774	1.6369	1.68872	1.83088	1.91604	1.46528	1.63401	1.23523	1.15873	1.93554	1.67554	2.72954	2.12241	2.00899	1.70101	1.7374	1.34266	2.11354
3110001I22Rik	chr16	13672019	13678385	+	6366	1611	0.823075	0.841223	0.922688	0.75417	0.833767	0.778982	0.870264	0.805362	0.829674	0.702445	1.06015	1.19476	0.922321	0.809864	0.340512	1.16111	0.862329	0.788973	0.8351	0.985786	0.690899
3110002H16Rik	chr18	12168729	12189969	+	21240	2129	0.871567	0.814149	0.876547	0.835612	0.830061	0.841871	0.88063	0.906747	0.92543	1.09284	0.79051	0.831096	0.916615	0.856399	0.935617	0.906655	0.854088	0.835848	0.904269	0.904816	0.902877
3110009E18Rik	chr1	120121186	120188189	+	67003	1089	1.23504	0.946254	0.922479	1.26509	0.887191	0.899682	0.813969	0.850481	0.965814	1.02162	0.947716	0.97738	1.68648	1.05418	1.17453	0.902071	1.03459	1.01732	0.876755	0.982238	1.30507
3110021A11Rik	chr6	119848192	119849016	+	824	824	0.888898	0.873653	0.282251	0.923171	3.9698	2.15924	1.72812	1.42209	0.98845	0.542414	0.997595	2.24456	0.472899	1.50645	0.857305	0.447903	0.681601	2.35074	1.37955	1.26152	0.945552
3110040N11Rik	chr7	81782186	81789453	-	7267	857	0.782069	1.11624	0.835756	0.979828	0.992451	1.22384	1.03568	0.918398	0.925788	1.0037	0.879824	0.868864	0.888893	0.976888	1.00204	1.02906	0.911353	1.06537	0.959954	0.917463	0.955942
3110043O21Rik	chr4	35191281	35225880	-	34599	3198	1.30278	0.894591	0.892619	0.84269	0.883843	1.02649	1.05751	0.989467	0.977981	1.15083	1.0151	0.967832	1.09206	0.956996	1.08555	1.16407	1.02999	0.917674	1.00832	1.04459	1.04487
3110045C21Rik	chr1	169969408	169972396	+	2988	1135	0.857151	1.09207	1.3027	0.994184	0.992451	0.597122	1.4977	2.25034	0.912416	0.763834	1.14539	1.41087	1.20142	0.728394	1.37781	1.54131	1.08397	0.861252	1.55349	1.1067	1.10254
3110052M02Rik	chr17	21650610	21664966	+	14356	4367	1.11775	1.09057	0.785394	0.620492	1.18663	1.6934	0.914887	1.02099	1.10421	1.18752	0.911383	0.953247	0.934403	1.20173	1.03644	1.52664	0.997904	1.16684	1.01336	1.01738	1.05752
3110056K07Rik	chr12	70991614	71015823	-	24209	1588	1.12688	0.945512	0.748441	1.36378	1.13423	1.38126	0.909914	1.01255	0.822391	1.09642	0.997595	1.42338	0.83614	1.23942	0.753436	1.16755	0.940279	1.29309	0.914952	1.17247	0.942999
3110057O12Rik	chr3	40894276	40936307	+	42031	2492	0.864354	0.934095	0.796944	1.39874	0.898824	0.862543	1.35662	1.10291	0.763014	0.955581	0.840567	0.914608	1.18655	0.760091	1.11192	1.09865	0.865131	1.05337	1.07418	0.903585	1.01952
3110062M04Rik	chr6	34871770	34878065	-	6295	3725	0.857151	0.78603	0.844381	0.56193	0.96764	0.832556	0.879742	0.828871	1.15872	1.07269	0.972446	1.13239	0.832302	0.853024	0.897546	0.485228	0.829187	0.787376	0.955778	1.05918	0.860957
3110082I17Rik	chr5	139359738	139460534	-	100796	1461	1.06957	1.0181	1.16481	1.04303	0.948457	1.03284	1.17515	1.06171	1.03998	0.844393	1.06676	0.915945	1.21047	0.995887	1.21752	0.938722	1.08416	1.00811	1.09228	0.942368	1.1413
3300002I08Rik	chr2	150310936	150362765	-	51829	648	1.14287	1.18307	1.129	1.20012	0.779783	1.22139	1.02135	0.688935	1.2238	0.680397	1.14011	1.01493	0.761893	1.49134	1.3227	2.04807	1.15165	1.0671	0.978026	0.945146	1.19198
3300002P13Rik	chr7	3421664	3423445	-	1781	1092	0.806731	2.6695	0.730532	2.76951	1.35334	2.35117	0.840058	1.06266	1.88276	1.89845	0.399038	1.69589	3.21571	2.78114	3.30675	1.34371	1.40225	2.15801	1.26183	1.33113	3.1012
3632451O06Rik	chr14	49682018	49783367	-	101349	2748	1.09245	0.92139	0.827454	0.726228	0.668826	0.842102	1.04285	0.998636	0.977089	1.07162	0.564183	0.670178	1.01372	0.873672	1.06726	1.00694	0.947097	0.745719	1.00619	0.76866	0.984882
3830406C13Rik	chr14	12284202	12303231	+	19029	2559	1.05654	1.41262	1.48823	0.81733	1.36346	1.03535	0.93373	0.86924	1.03552	0.917458	0.946623	0.837524	0.921793	1.01515	0.66406	1.30233	1.31913	1.07205	0.946163	0.900535	0.867003
3830408C21Rik	chr13	107022569	107033518	+	10949	1898	0.831177	1.13251	0.940836	1.51664	1.71423	1.46566	1.41483	2.10032	1.50621	1.59571	0.570055	0.614302	1.16406	2.69686	1.10225	1.07077	0.968176	1.56551	1.67379	0.926688	1.65439
3830417A13Rik	chrX	64173547	64178778	+	5231	1649	0.180453	0.224014	0.483859	0.0996228	0.208937	0.219053	0.309564	0.239562	0.29953	0.455779	0.498798	0.503658	0.215062	0.309016	0.184065	0.345324	0.296108	0.175871	0.282885	0.486078	0.236048
3830432H09Rik	chr1	119529479	119536165	-	6686	2414	0	1.2943	0.677402	1.23089	1.9849	0.806115	0.480033	1.60441	2.63587	0.39777	0.748197	0.897826	1.4187	0.132435	0.881799	1.17575	0.657235	1.34064	1.57344	0.681264	0.810977
4430402I18Rik	chr19	28923063	28964154	-	41091	2152	1.60002	0.970726	1.129	0	0.661634	1.00764	5.7604	0.437567	1.75724	4.22631	0.872896	1.34674	0.84071	1.62233	1.10225	1.34371	1.23325	0.556426	2.65174	2.14865	1.18843
4632404H12Rik	chr3	89767510	89773400	-	5890	2951	0.944519	0.851048	0.690883	2.27242	0.964095	1.52134	1.24244	0.875133	1.19308	1.24036	1.18862	1.09734	1.35114	1.3685	1.16905	0.431907	0.828817	1.58595	1.10355	1.17544	1.29623
4632415L05Rik	chr3	19894870	19898984	+	4114	4114	1.02396	1.18282	1.12186	0.699546	0.793961	0.949323	0.903837	0.764651	0.76943	0.913978	1.24272	1.13383	1.02804	0.899781	0.745373	0.94416	1.10954	0.814277	0.812639	1.09684	0.891065
4632427E13Rik	chr7	92740705	92741459	-	754	669	0.397519	1.05897	1.06259	1.31882	0.744338	0.604586	0.360025	0.55101	0.479249	0.559365	1.99519	0.718261	1.34403	0.889965	0.575086	0.863813	0.839695	0.889247	0.463428	1.09094	0.93636
4632428C04Rik	chr16	30008666	30021430	+	12764	2428	3.4286	8.73653	1.83463	1.61555	0.496226	1.4107	1.4401	0.984525	4.61277	1.52989	0.83133	0.448913	3.15266	0.412021	3.58231	0.575876	4.66659	1.17416	2.3458	0.936709	2.38233
4632428N05Rik	chr10	60346850	60372684	+	25834	4846	1.03227	1.05162	0.77619	0.543042	0.992451	2.07456	1.03586	0.958479	0.847243	1.16845	1.44479	0.977046	0.806254	1.25814	1.45296	0.69285	0.953359	1.20335	0.947194	1.19676	1.17245
4732416N19Rik	chr6	148212287	148235663	+	23376	551	0.653068	0.38829	0.322572	0.79129	0	1.00764	0.69823	0.500076	0.439311	1.74025	0.498798	1.79565	0.756639	0.713113	1.65337	0.671855	0.454643	0.599644	0.545872	1.3449	1.04104
4732471J01Rik	chr7	25376818	25566417	+	189599	4328	0.758025	2.22328	0.817554	1.61555	1.84312	1.2631	1.1128	1.10017	0.866071	0.923395	1.90844	1.11548	0.919281	0.905234	0.944785	1.34014	1.26629	1.57393	1.02635	1.31577	0.9231
4831440E17Rik	chr5	25499796	25504473	+	4677	4677	1.0362	1.24546	1.20633	0.923171	0.698392	1.03054	0.850345	1.06796	2.18283	1.12192	1.21582	1.26181	0.709349	1.11721	0.826687	0.893694	1.16266	0.884036	1.36704	1.19985	0.884415
4833417C18Rik	chr11	95858816	95861046	+	2230	1319	0.737915	0.833143	0.74349	0.877013	0.846502	1.39696	1.37326	1.01914	0.887588	0.92254	0.52505	0.800236	1.94138	1.6385	1.87048	1.63978	0.771516	1.04016	1.09333	0.749275	1.81679
4833420G17Rik	chr13	119462758	119486117	+	23359	2700	1.17661	1.27352	1.33229	1.2635	1.1982	1.25736	1.23152	1.11748	1.16702	1.19002	1.04507	1.23338	1.18202	1.05438	1.10479	1.11159	1.26081	1.23969	1.17201	1.15616	1.11373
4833439L19Rik	chr13	54551217	54565382	-	14165	2674	1.08211	1.03151	1.00934	1.20646	0.958641	1.10534	1.13794	1.04804	1.00634	1.08345	0.923327	1.00012	1.13182	1.09034	1.14419	1.12895	1.04099	1.09015	1.06411	1.0023	1.12212
4921507P07Rik	chr6	50573303	50596590	-	23287	2334	0.489801	2.06279	0	1.29244	0.425336	1.00764	1.4401	2.27535	1.88276	0.932274	2.66025	5.20739	1.8916	0.927047	3.03118	1.25973	0.850865	0.908473	1.86607	2.93331	1.94994
4921524J17Rik	chr8	85408758	85432841	-	24083	1595	1.21831	1.0091	1.41125	1.02955	0.894888	1.10323	1.05989	0.896906	1.05019	1.22848	0.949983	1.00318	0.980728	1.1496	0.998087	0.983271	1.21289	1.00922	1.00233	1.06055	1.04281
4921525O09Rik	chr13	52096740	52124160	+	27420	3272	0.207794	0.819724	0.47537	1.07424	1.4671	1.45548	1.71801	1.13581	0.878622	1.10492	0.783825	0.750422	1.37816	1.96997	2.0424	1.76707	0.500963	1.33227	1.24415	0.879721	1.79685
4921531C22Rik	chr2	179976852	179979013	+	2161	1905	1.0736	0.970726	1.55238	2.46179	0.992451	1.13053	0.771201	1.08105	0.765252	1.04967	0.704185	0.845013	0.785493	1.6316	1.04424	1.0853	1.1989	1.52826	0.8725	0.86629	1.15378
4921536K21Rik	chr11	3886087	3895126	-	9039	2618	0.804241	0.791353	0.846753	0.998023	0.756153	0.707118	0.648694	1.01436	0.858189	1.01452	1.04567	0.799284	0.834528	0.770162	1.02752	0.497963	0.814115	0.820431	0.840414	0.953157	0.877403
4930402H24Rik	chr2	130707852	130840110	-	132258	4951	2.39669	1.95656	1.86575	1.5299	1.28899	1.83143	2.08388	1.99628	2.15454	1.90731	1.22094	1.16417	1.73357	1.49165	1.64824	1.75535	2.073	1.55011	2.07823	1.4308	1.62449
4930405A21Rik	chr2	156714538	156720909	-	6371	995	2.47621	3.8829	3.38701	2.76951	2.31572	0.232533	0.392754	1.75027	0.811036	0.845262	0.997595	1.34674	1.13496	3.33737	0.857305	1.00778	3.24871	1.77259	0.984686	1.0632	1.77654
4930415O20Rik	chr15	98571003	98589588	+	18585	566	2.28574	1.18644	1.129	1.23089	1.9849	1.00764	3.84027	1.16684	0.329483	4.17659	0.748197	1.49638	1.13496	2.78114	1.10225	2.51946	1.53373	1.40781	1.77886	2.14039	1.67278
4930427A07Rik	chr12	113156420	113165458	+	9038	3355	0.996108	1.23842	1.03706	1.01238	1.0424	1.11874	1.11238	1.18208	1.24137	1.13553	1.10976	1.14898	1.04738	1.08668	1.07531	0.900468	1.09053	1.05784	1.17861	1.13142	1.06979
4930429B21Rik	chr3	32365488	32367438	+	1950	1950	1.30614	1.28386	0.564502	1.84634	0.857117	1.25955	0.894607	1.03141	0.920748	1.20891	1.60328	1.30484	0.779869	0.746649	0.324191	1.06537	1.0515	1.321	0.948921	1.37234	0.616903
4930430F08Rik	chr10	100572273	100589259	-	16986	2419	1.09543	1.13518	0.949278	0.801815	1.08566	1.24018	1.12042	1.02504	1.06775	1.06062	0.898185	0.869243	1.13517	1.02512	1.07377	1.15653	1.05996	1.04255	1.07107	0.942684	1.07802
4930432K21Rik	chr8	84148037	84172597	+	24560	2494	1.26183	1.31144	1.0991	0.689842	1.43683	1.14489	1.32333	1.27181	1.12324	0.844261	0.856426	1.02897	0.947679	1.1629	0.920022	0.949742	1.22412	1.09052	1.23946	0.909885	1.0102
4930444M15Rik	chr14	76514557	76520855	-	6298	1658	0.743943	1.12136	0.907119	1.89493	1.29373	0.837412	0.992816	0.88726	0.683373	0.664437	1.09129	1.49312	1.00804	1.08793	0.576422	0.860082	0.924139	1.34202	0.854483	1.08295	0.890799
4930447C04Rik	chr12	72881108	72917765	-	36657	1910	0.787875	0.884245	0.931521	0.943024	0.824696	1.31444	1.01572	1.04274	1.04336	0.901613	1.53737	1.46687	1.24498	1.19251	0.774516	2.04385	0.86788	1.02739	1.03394	1.30195	1.07067
4930447F24Rik	chr9	108133717	108138567	+	4850	1414	4.19052	8.73653	1.97576	3.69268	5.62389	1.81376	2.40017	1.10543	1.31793	0.662951	1.26967	0.598551	2.10177	0.800632	1.59214	3.2249	4.9676	3.71011	1.60784	0.843723	1.49818
4930451G09Rik	chr16	4964287	4978962	+	14675	2832	0.857151	1.31334	1.56324	1.84634	0.381712	0.930132	0.89149	1.02455	1.90368	1.39693	1.52265	1.1971	0.540456	1.2704	0.881799	1.07977	1.24457	1.05273	1.27324	1.37223	0.897551
4930452B06Rik	chr14	8431171	8666290	-	235119	2751	1.10014	1.14533	0.910115	0.836284	0.740271	1.32779	0.903922	1.2051	0.949066	0.920167	0.700439	0.748577	1.10467	0.970907	0.953296	1.12317	1.05186	0.968115	1.01936	0.789728	1.00963
4930453H23Rik	chrX	21206579	21221665	-	15086	1719	0.547624	0.161788	0.173693	0	0.165409	0.625434	0.672046	0.577588	0.175724	0.69001	0.997595	3.29203	0.630532	0.552283	0.172226	0.607869	0.294368	0.263614	0.47512	1.65988	0.451681
4930453N24Rik	chr16	64766104	64770939	-	4835	1331	0.946586	0.953463	0.996679	1.00295	0.938317	1.08313	0.961825	0.912941	0.986037	0.9383	1.02912	1.06821	0.977815	0.969644	0.782058	1.39573	0.965576	1.00813	0.953601	1.01188	0.909839
4930455G09Rik	chr4	142017897	142028995	+	11098	629	1.2245	2.09472	1.3856	1.38476	0.827043	4.5344	1.60011	2.90385	0.878622	2.11315	0.73157	0.711485	3.14005	1.4899	2.9252	1.79961	1.56827	2.24873	1.79419	1.1854	2.51838
4930461G14Rik	chr9	58455172	58469623	+	14451	780	0.465079	0.445025	0.646825	0.63468	0.4915	0.709149	0.809852	0.597694	0.613178	0.591798	0.693979	0.94855	0.682152	0.751774	0.517962	0.963484	0.518976	0.611776	0.673574	0.744776	0.650629
4930477N07Rik	chr10	119320233	119331862	+	11629	686	0.571434	0.554701	1.129	1.15396	0.661634	0.806115	2.8802	0.948061	0	1.21541	0.748197	7.18261	0.157633	6.48933	0.367416	0.287938	0.751713	0.873904	1.27609	3.04874	2.33813
4930479D17Rik	chr6	146657217	146665403	+	8186	740	3.88575	0.970726	1.69351	1.53862	0.744338	4.03057	4.80033	0.78762	7.9076	2.32033	0.767381	1.61609	2.26992	0.463524	1.54315	1.4109	2.18333	2.10451	4.49852	1.56793	1.42553
4930480K23Rik	chr14	69732783	69767113	+	34330	3755	0.806731	1.94145	1.06628	1.84634	1.213	1.55022	1.52011	0.724248	1.59539	1.44644	0.904071	1.652	1.70244	0.762239	0.604459	2.04807	1.27149	1.53652	1.27992	1.33417	1.02304
4930481A15Rik	chr19	5406814	5422847	+	16033	2165	0.883125	2.45917	0.513183	1.10781	1.11651	2.23921	1.92013	1.75027	1.91699	0.698786	1.37763	2.00284	1.4187	0.600864	1.40286	0.815824	1.28516	1.48784	1.86246	1.35975	1.14081
4930486L24Rik	chr13	60842611	60864416	-	21805	1373	2.49626	2.38948	0.961744	1.55481	2.48113	2.18323	1.08176	0.991817	1.14603	0.668977	0.725524	1.03595	0.968589	1.72474	1.36469	0.938756	1.94916	2.07306	1.0732	0.810151	1.35267
4930502E18Rik	chrX	53724830	53738222	+	13392	1203	0.0251575	0.0320523	0.0141125	0.0269408	0.0192087	0.0293488	0.10106	0.115981	0.106859	0.00629383	0	0.192391	0.070582	0.0657904	0.0423942	0.159124	0.0237741	0.0251661	0.107967	0.0662284	0.0595889
4930503E14Rik	chr14	44163166	44171371	-	8205	1289	0.661661	0.149342	0.534791	0.230793	0.19849	0.755733	0.574245	0.686379	0	0.497213	0	0.448913	0.803036	1.05948	0.782241	0.818823	0.448598	0.395005	0.420208	0.315375	0.881587
4930503L19Rik	chr18	70453139	70472480	-	19341	2291	0.909666	0.823007	0.843508	1.26175	0.86551	1.08262	0.92676	0.904147	0.979169	1.01252	1.05995	1.10168	1.00544	0.869387	0.818622	1.07709	0.858727	1.06996	0.936692	1.05805	0.897817
4930507D05Rik	chr10	62449159	62451353	+	2194	2194	0.2449	1.94145	0.188167	0.738537	0.330817	0.70535	0.785509	1.57524	1.48268	1.09387	1.99519	1.02609	0.36781	0.708918	0.244944	0	0.791507	0.591568	1.28114	1.37172	0.440558
4930509E16Rik	chr9	72518249	72531858	-	13609	1191	1.15771	2.2062	1.05024	1.61555	2.38188	1.76338	1.75316	1.06961	2.10869	0.852365	3.49158	1.12228	1.73905	3.70819	2.2045	2.87938	1.47138	1.92027	1.64382	1.82208	2.55058
4930512J16Rik	chr6	89269510	89285725	-	16215	1859	1.11689	3.52991	1.48823	3.82457	0.758933	0.780111	1.38676	1.47679	0.686048	0.76125	1.42514	1.20645	0.751788	1.12404	1.46967	1.88691	2.04501	1.78787	1.1832	1.13095	1.11517
4930513N10Rik	chr8	95806829	95821728	+	14899	2803	0.916676	1.36113	1.04216	1.42525	0.992451	0.757337	1.15208	0.789943	1.08782	0.641233	0.997595	1.06321	0.98456	1.01749	0.658059	0.900761	1.10665	1.05834	1.00995	0.900681	0.886703
4930515G01Rik	chr5	114773732	114774983	-	1251	1251	0.888898	0.762713	2.82251	1.26936	0.850672	0.335881	1.50868	2.84418	0.852781	0.942088	1.49639	1.03595	1.8916	0.45028	1.65337	1.54131	1.49137	0.818638	1.73521	1.15814	1.33175
4930519F09Rik	chr10	28921962	28923507	-	1545	1545	0.623383	0.578702	0.534791	0.64622	0.736665	0.675121	0.876795	1.03546	0.864451	1.06948	0.872896	0.795542	0.679376	0.459985	0.673597	1.37029	0.578959	0.686002	0.92557	0.912638	0.604319
4930519F16Rik	chrX	103232280	103256606	-	24326	1166	0.764984	0.547991	0.595015	0.718022	0.802118	1.13187	0.785509	0.812624	0.329483	0.413069	0.720486	1.36122	1.14587	0.883929	1.01227	1.12705	0.635997	0.884004	0.642539	0.831592	1.01402
4930520O04Rik	chr9	114368323	114377238	+	8915	1255	2.36737	1.33803	0.959653	1.3576	1.81949	1.86261	1.62473	2.80043	0.79076	2.8786	3.39182	0.808043	1.10343	1.10363	2.37407	0.487637	1.55502	1.6799	1.73864	2.35949	1.52704
4930524B15Rik	chr11	31965632	31979651	+	14019	1959	0.571434	0.74232	1.129	0.516536	0.690401	1.0464	0.548609	0.677522	0.578605	1.40124	0.877196	1.01209	1.36615	1.04797	0.404158	0.772633	0.814253	0.751112	0.601579	1.09684	0.939426
4930525G20Rik	chr13	67796593	67830985	-	34392	2987	0.842113	0.776581	1.69351	0.923171	2.97735	1.51147	0.640044	2.40662	1.18614	0.0552459	0.332532	0.673369	3.62556	0.529741	0	0.604669	1.10407	1.804	1.41093	0.353716	1.3851
4930526I15Rik	chr9	124423250	124424856	+	1606	1215	1.00001	1.04052	1.17809	0.882141	1.09803	0.718739	1.10664	1.25677	1.31793	1.15326	1.50362	0.996026	1.142	1.15206	1.29781	0.56107	1.07287	0.899637	1.22712	1.21764	1.19729
4930526L06Rik	chr19	11196816	11299884	+	103068	1020	0.723039	0.704043	1.62709	1.01324	1.24857	0.602703	0.911455	0.507324	0.892794	0.484625	0.605683	1.02609	0.929491	1.04293	0.968643	1.00778	1.01806	0.954836	0.770524	0.705465	0.980354
4930528A17Rik	chr4	21846326	21848448	-	2122	2122	1.01588	4.85363	1.50534	2.30793	0.595471	0.431847	1.05607	1.60441	0.79076	0.710304	0.374098	0.718261	1.30957	1.15881	0.661349	1.55748	2.45828	1.11175	1.15041	0.600888	1.04324
4930539E08Rik	chr17	28896394	28915324	-	18930	4594	0.658164	0.793351	0.655878	0.832621	0.843026	0.971296	0.803645	0.840728	0.808962	0.721191	0.747144	0.784655	0.997735	0.735529	1.06352	0.957507	0.702464	0.882314	0.817778	0.750997	0.932262
4930550C14Rik	chr9	53405285	53432803	+	27518	1237	1.58243	1.38675	0.752669	2.76951	1.48868	0.436645	0.466318	0.743863	0.930306	0.621516	0.665064	0.513043	0.662059	0.849793	0.472392	2.43547	1.24062	1.56495	0.713496	0.599874	0.661415
4930552P12Rik	chr19	55640588	55702204	-	61616	2496	0.979601	1.87674	0.987878	1.38476	1.41779	1.1196	1.33343	0.750114	1.1715	2.41503	1.10844	0.35913	1.49337	1.73821	1.83708	1.03069	1.28141	1.30738	1.08501	1.2942	1.68955
4930556M19Rik	chr15	10714835	10790123	+	75288	4350	2.43812	0.821384	1.04216	0.923171	0.595471	0.503822	0.60347	1.01331	1.274	0.908488	1.49639	0.710779	1.09358	1.14954	0.653185	1.13782	1.43389	0.674155	0.963595	1.03855	0.965434
4930558C23Rik	chr3	95386457	95402841	-	16384	734	0.975619	1.53437	0.705627	1.56538	5.24581	0.489147	0.710698	0.781607	0.576596	0.59192	0.811603	1.24167	0.977457	0.536233	0.715991	0.731136	1.07187	2.43345	0.689634	0.881732	0.743227
4930558J18Rik	chr1	57359221	57377544	-	18323	2052	1.35221	1.0146	1.0849	1.93289	1.35677	1.53946	0.906303	1.0101	0.775255	1.16534	1.13639	1.36222	1.07625	1.28836	0.951942	1.05412	1.15057	1.6097	0.897221	1.22132	1.10552
4930563E22Rik	chr11	72215137	72218450	+	3313	3313	0.969706	0.994994	0.365266	1.37157	0.640291	1.18289	0.830328	0.785376	0.732185	1.19331	0.858396	1.91536	1.37929	1.55912	0.857305	1.51167	0.776655	1.06492	0.78263	1.32236	1.26524
4930577N17Rik	chr3	51276760	51278407	+	1647	1647	1.14287	1.2943	0.376335	1.84634	0	0.839703	0.960066	0.583422	1.05435	1.13649	2.74339	4.48913	0.540456	2.22491	0.661349	0.920149	0.937835	0.895348	0.865945	2.78967	1.14224
4930578M01Rik	chr15	98985964	98989281	+	3317	907	1.00001	0.970726	1.80641	0.307724	0.248113	0.455065	0.516959	0.556903	0.658967	1.75937	1.12229	0.897826	1.8916	0.741638	2.93933	1.00778	1.25905	0.336967	0.57761	1.25983	1.85752
4930579G18Rik	chr14	54650510	54655100	+	4590	1461	2.04513	1.2943	11.29	1.23089	1.15786	1.00764	1.56011	1.25019	0.608277	0.76842	1.55182	1.79565	2.22541	2.24036	1.10225	1.24035	4.87649	1.13213	1.13953	1.37196	1.85601
4930579G24Rik	chr3	79629078	79632819	+	3741	1969	1.1762	1.05063	1.10628	1.19328	1.02046	1.10516	0.973969	1.00654	1.049	1.0168	0.821704	0.939046	1.10097	0.906073	0.916576	1.09907	1.11104	1.1063	1.00984	0.925848	0.974539
4930579K19Rik	chr9	98562459	98563611	-	1152	1152	0.571434	1.21341	0.483859	1.38476	4.46603	1.00764	1.28009	0.716018	0.494225	0.994426	1.82892	0.897826	0.859817	0.927047	0.4409	1.51167	0.756233	2.28614	0.830111	1.24039	0.742588
4930581F22Rik	chr9	35116727	35130922	+	14195	2402	0.744193	0.298685	0.303963	1.34279	0.850672	2.19849	1.1587	1.57524	0.753105	0.769878	1.71016	0.833695	0.572457	1.85409	0.573169	1.8644	0.448947	1.46399	1.16235	1.10458	0.999907
4930590J08Rik	chr6	91904232	91950725	+	46493	3395	2.61227	1.51002	1.129	0.738537	1.213	0.549624	0.345624	0.33659	1.31793	2.41503	1.66266	1.64601	0.720608	1.03005	0.209952	0.679158	1.75043	0.833719	0.666716	1.9079	0.653538
4930591A17Rik	chr2	179414935	179416880	+	1945	735	0.565583	0.746095	0.770469	0.81013	0.780945	0.723658	0.845563	0.763088	0.878622	0.579361	0.829251	0.869986	0.88443	1.04001	0.898274	0.943819	0.694049	0.771578	0.829091	0.759533	0.940903
4930594C11Rik	chr1	37485850	37488605	-	2755	2755	1.14287	0.404469	1.63078	0.538516	1.36462	0.530339	1.69858	0.716018	0.898591	0.723219	1.10844	0.552508	2.73231	0.463524	1.22472	1.07497	1.05937	0.811158	1.1044	0.794722	1.47352
4931406C07Rik	chr9	15283336	15306448	-	23112	2981	1.29913	1.52555	1.60527	1.96442	1.43559	1.35945	1.32715	1.14152	1.07404	0.96945	0.962775	1.193	1.27227	1.06741	1.42419	1.48037	1.47665	1.58649	1.1809	1.04174	1.25463
4931406P16Rik	chr7	34236713	34285609	-	48896	5808	1.31306	1.19592	1.15479	1.19568	1.08299	1.15469	1.24099	1.06357	1.11792	0.965914	1.14935	1.09819	1.16697	1.06448	0.909386	1.02847	1.22125	1.14445	1.14083	1.07115	1.04694
4931409K22Rik	chr5	24543433	24555469	-	12036	3160	2.6286	1.79584	1.91931	0.692378	1.24056	1.82026	1.08007	0.777896	0.329483	1.65738	2.32772	2.00284	2.04923	1.63597	3.85787	0.846537	2.11458	1.25107	0.729151	1.99598	2.51436
4931414P19Rik	chr14	54583662	54605908	-	22246	2585	1.98277	1.84997	1.46941	1.33717	1.7686	1.41866	1.47121	1.26497	1.39911	1.16475	1.08929	1.2286	1.45218	1.34857	1.02727	1.21007	1.76738	1.50814	1.37843	1.16088	1.276
4931428F04Rik	chr8	105280408	105289528	-	9120	3553	2.06881	2.47818	2.74661	2.37488	2.41545	1.5365	1.82316	1.64204	1.44438	1.13392	1.49409	1.61566	1.62695	1.22219	1.51428	1.09509	2.4312	2.10894	1.63652	1.41456	1.45447
4932416H05Rik	chr2	129798368	129801459	-	3091	3091	1.1143	1.28727	0.992155	1.03178	1.29782	1.10841	1.30768	1.24463	1.03552	0.761357	0.791742	0.987608	1.18225	0.837333	2.05947	1.23173	1.13124	1.146	1.19594	0.846903	1.35968
4932418E24Rik	chr2	26271646	26294557	-	22911	3147	0.533339	1.21341	0	2.76951	1.9849	0.566799	1.60011	0.437567	0.164742	0.29969	0	0.897826	1.35114	0.463524	1.10225	0.265206	0.582249	1.77374	0.73414	0.399172	0.972304
4932438A13Rik	chr3	36863105	37053033	+	189928	15883	0.889022	1.21184	0.863036	1.13643	0.912485	1.02334	1.04945	0.88262	1.10955	0.931886	1.02305	0.91996	1.0306	0.906274	0.751893	1.16114	0.987966	1.02408	1.01387	0.958298	0.896256
4933402E13Rik	chrX	62283498	62292078	+	8580	2025	0.249353	0.374423	0.41305	0.65165	0.484123	0.662166	0.315173	0.361468	0.531425	0.757658	0.378121	0.37759	0.392525	0.373013	0.152034	0.714981	0.345609	0.599313	0.402689	0.504456	0.305857
4933404O12Rik	chr5	136919145	136937109	+	17964	3970	1.20031	0.940285	0.746418	0.997025	0.68191	1.09267	1.04393	1.03154	1.06859	1.09432	0.897063	0.995517	1.23776	1.12667	1.31577	1.19936	0.962339	0.923868	1.04802	0.995634	1.22673
4933406J08Rik	chr2	122186271	122206393	+	20122	2111	0.685721	0.970726	0.801756	0.636988	0.581782	0.979653	1.04265	1.16684	0.658967	1.86455	1.01928	0.75699	0.800946	0.668019	0.695746	1.28686	0.819401	0.732808	0.956155	1.21361	0.72157
4933406M09Rik	chr1	134385939	134390983	+	5044	1770	1.31869	1.02783	1.58061	1.84634	0.496226	2.2672	1.23437	2.25034	1.31793	0.497213	5.98557	0.769565	2.48272	1.32435	0.413343	1.45569	1.30904	1.53659	1.60088	2.41745	1.40681
4933407K13Rik	chrX	75725457	75764699	-	39242	3376	0.2696	0.37997	0.206422	0.352484	0.249225	0.581593	0.27958	0.415397	0.553283	0.639274	0.69345	0.748188	0.399676	0.359582	0.22045	0.383758	0.285331	0.394434	0.416087	0.693637	0.326569
4933408B17Rik	chr18	34579845	34597468	-	17623	2362	0.972654	1.21341	4.23376	1.58258	2.39842	0.829824	1.55305	0.958479	0.727136	1.80567	2.74339	1.60047	0.70582	1.29059	0.514383	0.755837	2.13994	1.60361	1.07955	2.04984	0.836932
4933412E12Rik	chr10	116950561	116963279	+	12718	1724	1.62859	2.1356	5.39413	1.53862	0.694716	2.01529	1.51589	1.8475	1.60035	1.2016	1.06885	1.21848	1.71426	1.98051	0.964468	1.25973	3.05277	1.41621	1.65458	1.16298	1.55308
4933413J09Rik	chr14	26357546	26400456	+	42910	3387	0.761912	1.94145	0.423376	0	0	0.223921	0.960066	0.437567	0.658967	0.568243	0	0.897826	0.315266	0.927047	0.200409	0	1.04225	0.0746402	0.685533	0.48869	0.480907
4933416C03Rik	chr10	116111663	116113917	-	2254	2254	1.25716	0.679508	0.821094	0.230793	0.638004	0.839703	0.338847	0.875133	0.527173	2.98328	0	0.598551	2.3645	14.8328	0.4409	2.51946	0.919252	0.5695	0.580385	1.19394	5.87938
4933416M07Rik	chr8	27142909	27149706	+	6797	1520	1.14287	2.69646	10.161	1.15396	5.95471	1.24018	2.32016	1.41368	1.04047	1.38115	2.59375	3.29203	1.15598	2.78114	0.826687	1.88959	4.66679	2.78295	1.59144	2.42231	1.58793
4933417D19Rik	chr8	123235090	123242359	+	7269	1229	0.571434	0.27735	0.564502	0	0.661634	0.806115	1.72812	1.75027	0.79076	0.795541	1.33013	1.34674	1.18225	2.54938	4.409	2.51946	0.471095	0.48925	1.42305	1.15747	2.71354
4933421O10Rik	chr4	33027138	33031323	-	4185	3850	1.82859	5.82436	0.987878	0.461586	0.19849	1.29554	4.3203	15.7524	6.15036	1.76787	6.48437	0.769565	2.60095	2.38384	1.7636	1.51167	2.88027	0.651872	8.74102	3.00727	2.24946
4933427D06Rik	chr6	89096114	89110037	+	13923	2621	0.857151	0.271015	0.347386	0.297797	0.330817	0.726096	1.00007	0.79235	0	0.497213	0.279327	0.374094	0.648547	1.14098	0.304877	0.58592	0.491851	0.45157	0.597473	0.383545	0.698135
4933427D14Rik	chr11	72154096	72203371	-	49275	4332	0.890119	0.887361	0.801756	0.828699	0.781487	0.988733	0.915311	1.0242	1.086	0.985303	1.08649	1.21031	0.956143	1.08805	0.855576	1.00189	0.859745	0.866306	1.0085	1.09403	0.966589
4933430I17Rik	chr4	62525368	62547993	+	22625	1783	1.56736	1.70848	4.51601	1.91736	1.15786	1.21328	2.79672	0.773373	1.68696	1.59451	1.19711	1.48141	0.945798	1.01676	0.792241	1.02754	2.59728	1.4295	1.75235	1.42435	0.918267
4933431E20Rik	chr3	107888849	107896213	-	7364	5407	0.881641	0.209677	0.318437	0.261795	0.193335	0.685197	0.456032	1.11823	0.59307	1.27855	0.864583	0.345318	0.130455	0.741638	1.16026	4.11511	0.469918	0.380109	0.722442	0.829483	0.677452
4933433C11Rik	chr2	25212558	25214630	-	2072	1430	2.75633	2.47094	0.981742	2.30793	1.19094	1.42749	2.662	1.53903	2.07104	1.45132	1.17898	0.979446	1.32412	1.85409	2.97607	2.20452	2.06967	1.64212	2.09069	1.20325	2.05143
4933433G15Rik	chr9	75410183	75415537	+	5354	1153	0	0.970726	7.90303	0.369268	0.793961	2.01529	0.320022	1.75027	0.79076	0	0.498798	1.5712	0.945798	0.927047	1.46967	0	2.95792	1.05951	0.953683	0.689998	1.11417
4933433G19Rik	chr13	66996817	67032405	-	35588	1061	1.106	1.44043	0.376335	1.47707	0.942829	2.01529	1.0515	1.71049	1.19812	1.65738	1.34969	1.5263	1.10343	0.65963	0.4409	1.53819	0.974256	1.4784	1.32004	1.51112	0.734653
4933434E20Rik	chr3	90051635	90063341	+	11706	2832	1.0916	1.16673	1.13423	1.32042	1.01431	1.12795	0.971919	1.06863	1.20504	1.16269	1.20314	1.25542	1.01008	1.06668	1.00667	0.992774	1.13085	1.15423	1.08186	1.20708	1.02781
4933439C10Rik	chr11	59505684	59511067	+	5383	1877	1.15285	1.62612	1.47321	1.47707	2.74106	1.32783	1.12917	1.39124	1.39048	0.714228	0.919045	1.42955	1.0595	1.19192	1.40392	0.947244	1.41739	1.84865	1.30363	1.02094	1.21845
5031425E22Rik	chr5	23431807	23434353	-	2546	2546	1.24225	0.849385	0.746599	0.668503	1.47157	1.2463	1.07486	0.866017	1.23806	1.26875	1.56765	1.50446	0.902413	0.927047	0.558674	0.949864	0.946078	1.12879	1.05964	1.44696	0.796045
5031439G07Rik	chr15	84945719	84987971	-	42252	5032	1.09522	1.02374	0.969599	1.0208	1.02643	1.21073	1.02572	0.996272	1.09804	1.17589	0.960565	1.02245	1.0527	1.03162	1.2955	0.959653	1.02952	1.08599	1.04001	1.05297	1.12661
5033404E19Rik	chr1	185497305	185498014	+	709	709	1.7143	2.96928	1.62294	6.27756	2.82065	2.20002	1.80012	0.700106	2.01041	1.36937	0.844119	1.05712	1.92663	1.0404	1.00204	1.77319	2.10217	3.76608	1.50355	1.0902	1.32302
5033406O09Rik	chr12	111941990	111944482	-	2492	1729	0.643869	0.849385	0.607925	0.708063	0.70432	0.766685	0.646782	1.17133	1.05101	1.45849	0.636262	0.614728	1.05635	0.870289	1.35944	1.25292	0.700393	0.726356	0.956375	0.90316	1.09536
5330411J11Rik	chr2	59382492	59386682	-	4190	1644	0.532824	0.692817	0.780965	1.04179	0.567115	0.618021	0.786977	0.692695	0.615036	0.745819	0.46696	1.03595	0.690016	0.630392	0.748697	0.510229	0.668868	0.742309	0.698236	0.749577	0.689702
5330426P16Rik	chr16	50726750	50732773	-	6023	1815	1.44763	1.35902	0.97847	1.41553	1.58792	1.45219	0.960066	0.533618	1.03143	1.37465	0.997595	2.07191	1.02556	1.22804	0.367416	0.863813	1.26171	1.48521	0.841704	1.48138	0.873672
5430405H02Rik	chr2	156852402	156862945	-	10543	1509	0.806731	1.63491	0.913955	2.05149	1.26312	1.03818	1.20008	0.847785	0.718873	1.69052	0.997595	2.85672	1.10887	1.14518	0.924467	2.48981	1.11853	1.45093	0.922247	1.84828	1.0595
5430416N02Rik	chr5	100420841	100429535	-	8694	626	1.0516	1.23455	1.29263	0.968022	1.35785	1.35164	1.27696	1.50323	1.07772	1.40347	1.59697	1.06659	1.23245	1.49566	2.28929	1.04971	1.19292	1.22584	1.28597	1.35568	1.67246
5530601H04Rik	chrX	105040853	105070124	-	29271	3732	0.665025	0.837227	0.610814	0.829234	0.893572	0.951157	0.793302	0.829626	0.893389	0.79063	0.893885	1.02962	0.912918	0.800054	0.800303	0.969021	0.704355	0.891321	0.838772	0.904711	0.837758
5730405O15Rik	chrX	13042014	13045295	+	3281	887	0.694401	0.81541	0.376335	0.602068	0.721783	1.84255	1.16434	1.19336	0.977822	1.55379	1.33013	1.4802	1.34403	1.55674	0.988223	1.00778	0.628715	1.05547	1.11184	1.45471	1.29633
5730408K05Rik	chr19	8888386	8888770	-	384	384	0.95424	0.917389	1.02249	1.29928	1.00986	0.975139	1.02954	0.960702	1.43254	0.854857	0.710518	1.1971	0.973015	0.973143	1.01999	0.573466	0.964708	1.09476	1.14093	0.920825	0.988717
5730409E04Rik	chr4	126609853	126614371	+	4518	2855	1.08982	0.866012	0.752669	0.797884	1.08849	0.998001	0.987275	0.906388	0.889773	1.04802	1.17826	1.02055	0.945798	0.94626	0.97595	0.641316	0.902835	0.96146	0.927812	1.08228	0.956003
5730455P16Rik	chr11	80360491	80378015	-	17524	4536	1.03512	1.22358	0.976678	1.1897	1.05029	1.23365	1.13594	1.1088	1.13384	1.10717	1.03962	0.992533	1.25482	1.14622	1.18003	1.27051	1.07846	1.15788	1.12619	1.04644	1.19369
5730480H06Rik	chr5	48395572	48414294	+	18722	1735	1.64573	2.33499	0.97847	1.16495	0.918017	0.905171	1.20968	1.50885	1.23806	1.15144	1.23895	1.00289	0.858685	0.927047	0.741898	1.34371	1.65306	0.996048	1.31886	1.13109	0.842544
5730507C01Rik	chr12	18514509	18535254	+	20745	2542	0.896274	0.881524	1.10596	1.07133	1.02676	1.0016	0.953942	0.767676	0.877519	0.901642	0.848577	0.834931	0.945798	0.79829	0.560529	1.22286	0.961254	1.03323	0.866379	0.861717	0.768206
5730508B09Rik	chr3	127869687	127896323	-	26636	1603	1.84617	1.20221	1.02637	1.115	1.32327	1.77986	1.36226	1.19444	1.02506	1.29275	0.790777	0.85879	0.847957	1.47169	1.06357	1.40581	1.35825	1.40604	1.19392	0.980773	1.12774
5730522E02Rik	chr11	25616845	26210576	-	593731	1520	0	0.554701	0.564502	0	0	0.503822	1.53611	1.75027	0.329483	0.248606	0.748197	0.561141	0.945798	0.463524	1.65337	1.34371	0.373067	0.167941	1.20529	0.519315	1.0209
5730559C18Rik	chr1	136213521	136234280	-	20759	3013	1.3773	1.47005	1.64132	1.80501	1.91031	1.31334	1.21356	1.21903	1.42182	1.0656	1.5216	1.4326	1.12953	1.3353	1.09347	0.809204	1.49623	1.67622	1.2848	1.33993	1.1861
5830415F09Rik	chr4	46376974	46389423	-	12449	1558	1.07887	0.829431	1.17145	0.9006	0.907756	0.939636	1.39304	1.16515	0.873131	0.764707	0.970388	1.10813	1.11185	0.871172	0.732878	0.818376	1.02658	0.915997	1.14377	0.947741	0.905302
5830416P10Rik	chr19	53441211	53464796	-	23585	5292	2.41761	1.89478	1.62837	2.76951	2.41024	2.4089	1.92013	2.53328	1.21035	1.00757	1.56868	1.33938	1.44606	1.02023	2.31697	2.13121	1.98025	2.52955	1.88792	1.30521	1.59442
5830417I10Rik	chr3	88777056	88829371	+	52315	9833	1.01925	1.15284	0.926221	1.05548	1.01696	1.054	1.09383	1.09135	1.08412	1.00502	1.14388	1.06635	1.05442	1.0333	0.832147	0.932499	1.03277	1.04214	1.08977	1.07175	0.973289
5830454E08Rik	chr9	120577330	120578073	+	743	743	0.967042	1.16487	2.03221	3.2311	3.9698	1.79137	1.23437	0.52508	2.19656	0.923395	0.645503	0.897826	2.29694	0.222491	1.83708	2.35149	1.38804	2.99742	1.31867	0.822241	1.45217
5930403L14Rik	chr4	154630690	154636367	-	5677	5677	0.238098	0.441239	0.0297106	0.359011	0.385953	0.806115	0.369256	1.03922	0.485555	0.920765	0.70963	0.622493	1.05089	0.695285	0.893202	0.363921	0.236349	0.517026	0.631344	0.750962	0.879791
5930412G12Rik	chr5	128579129	128600687	-	21558	2405	1.46033	0.983499	1.76407	2.13039	0.9141	1.11079	0.807861	1.04343	0.933536	1.39782	0.723531	0.88056	1.57266	0.977844	1.52034	1.16729	1.40263	1.38509	0.928275	1.00064	1.35695
5930430L01Rik	chr5	148990055	148995215	-	5160	3986	0.870757	0.60252	1.129	0.79129	0.496226	0.559802	0.72005	0.875133	0.366093	1.1451	2.39423	1.73152	1.00885	0.903871	0.385787	1.39789	0.867427	0.615772	0.653759	1.75695	0.76617
6030419C18Rik	chr9	58488602	58499742	+	11140	2139	1.0277	1.63757	1.05844	0.631228	1.25829	1.26403	1.49519	1.88616	1.30329	1.08863	1.4345	1.24436	2.07465	1.08597	1.82532	0.932575	1.24124	1.05118	1.56154	1.25583	1.66198
6030443J06Rik	chr5	22550412	22558171	+	7759	4324	1.17973	0.75764	0.493939	1.07703	0.850672	1.25955	0.780054	0.583422	1.04047	0.835318	2.82652	1.03959	0.585494	0.778719	0.248895	0.806226	0.810438	1.06242	0.801317	1.56714	0.537703
6030458C11Rik	chr15	12808176	12824657	-	16481	5474	1.07564	1.19572	1.08047	1.17452	1.10168	1.1336	1.06292	1.02745	1.07087	1.12031	1.05775	1.08445	1.04277	1.0857	0.91965	1.01087	1.11727	1.1366	1.05375	1.0875	1.01604
6230400D17Rik	chr14	20702011	20703099	-	1088	1088	0.190478	3.8829	0.868464	0.461586	1.38943	1.30994	0.420029	1.12517	1.64742	0.994426	0.285027	0.35913	0.337785	0.927047	2.2045	1.4109	1.64728	1.05365	1.06421	0.546194	1.15644
6330403K07Rik	chr11	71031940	71033617	-	1677	1598	1.08272	1.27244	0.945212	1.23089	1.16505	1.03913	0.905428	0.939363	1.00579	1.18737	1.11779	0.992334	0.861003	1.06674	1.35276	0.893859	1.10012	1.14503	0.950194	1.09917	1.0935
6330408A02Rik	chr7	13258966	13278721	-	19755	3347	1.13238	0.889832	0.821094	0.654807	0.952217	1.12591	0.902551	1.17171	1.43655	1.16588	1.72851	1.42797	1.00561	1.6188	1.56595	1.47778	0.94777	0.910978	1.17027	1.44079	1.39679
6330410L21Rik	chr3	129753757	129763882	+	10125	3869	0.410596	0.28417	0.427058	0.564764	0.421685	0.527187	0.579028	0.629214	0.348419	0.620582	0.544143	0.685741	0.964752	0.661741	0.801636	0.909622	0.373941	0.504545	0.518887	0.616822	0.809376
6330415G19Rik	chr17	23550798	23565294	+	14496	2219	0.95239	1.2943	1.97576	1.75403	2.48113	1.29554	1.04735	0.291711	2.44759	1.98885	1.85268	1.45897	0.497789	1.32435	1.10225	0.447903	1.40748	1.84356	1.26222	1.76683	0.974797
6330416G13Rik	chr4	63560359	63586353	+	25994	3630	0.821518	1.05143	0.935006	0.728135	1.02967	1.02129	1.2206	1.10154	0.959976	1.16809	1.00425	0.975058	1.16926	1.10462	1.38957	1.00228	0.935985	0.926363	1.09404	1.04913	1.22115
6330418K02Rik	chr5	138264044	138266661	+	2617	741	0.890547	1.1188	1.33428	0.894322	0.875692	1.22932	1.10336	0.799691	1.53759	1.27618	0.767381	1.47243	0.656804	2.06221	0.971029	1.83104	1.11454	0.99978	1.14688	1.172	1.23001
6330549D23Rik	chr3	96606661	96629819	-	23158	2828	1.52382	0.512328	0.806431	1.84634	0.992451	2.46313	0.480033	2.6254	1.27086	1.21061	0.665064	1.03595	5.67479	2.98715	1.3227	1.33171	0.947528	1.76731	1.45877	0.970541	3.32821
6430531B16Rik	chr7	139972302	139978755	-	6453	1161	1.93408	2.02235	1.32255	1.90404	2.06761	1.01872	0.901115	1.3181	4.15656	1.93256	2.01736	0.971418	0.712005	0.991298	0.932672	0.751083	1.75966	1.66345	2.12526	1.64045	0.878658
6430548M08Rik	chr8	120114151	120165307	+	51156	6284	2.48742	6.40679	0.434232	0.527526	2.97735	0.478631	1.21608	0.784602	1.31793	2.98328	1.37169	2.18043	0.89513	1.73524	2.36196	1.21275	3.10948	1.32784	1.10621	2.17847	1.66411
6430550D23Rik	chr2	156000442	156007977	-	7535	1971	1.4694	1.35902	2.09672	7.38537	0.868395	1.7004	1.92013	1.65303	1.20811	0.621516	0.748197	1.45033	0.878241	1.10087	2.34228	0.209955	1.64171	3.31805	1.59376	0.940016	1.44046
6430571L13Rik	chr9	107340639	107349683	+	9044	2552	1.14287	1.83359	2.00712	1.27824	1.07516	1.00764	0.890243	0.925141	2.10869	2.6518	1.28856	2.05217	1.57633	0.686015	1.54315	0.813298	1.66119	1.12035	1.30803	1.99751	1.2685
6430573F11Rik	chr8	36489190	36513013	+	23823	1825	0.857151	0.787075	0.677402	0.492358	0.496226	0.643177	1.11368	0.875133	0.741338	1.27855	0.570055	0.684058	0.532012	1.01718	0.986223	1.20934	0.773876	0.54392	0.910049	0.84422	0.845137
6530402F18Rik	chr2	29245115	29252993	-	7878	4292	3.4286	3.8829	0.188167	2.30793	0.248113	0.895683	0.998469	2.07844	0.263587	1.3259	19.9519	0.641304	0.773835	0.981579	1.98405	2.01556	2.49989	1.15057	1.1135	7.30637	1.24649
6720489N17Rik	chr13	62603014	62624182	-	21168	2638	1.0202	1.17427	1.28344	1.56793	0.971918	1.11816	1.09432	0.907848	1.24564	0.918515	0.929696	0.762787	1.1106	0.971192	0.680912	1.46046	1.1593	1.21933	1.0826	0.870333	0.9209
6820408C15Rik	chr2	152415586	152444330	+	28744	1728	1.42859	3.49461	0.376335	2.07714	1.19094	1.09161	2.52017	0.875133	1.15319	1.24303	1.55182	2.46902	1.57633	3.47643	2.61784	1.56766	1.76651	1.45323	1.51617	1.75462	2.55687
6820431F20Rik	chr8	20268285	20297432	-	29147	4659	0.700069	1.15532	0.821262	1.07506	0.949567	0.9669	0.7911	1.27401	1.2572	1.02722	1.49091	1.28679	0.740248	1.39174	1.20245	1.11997	0.892217	0.997174	1.10744	1.26831	1.11148
8030462N17Rik	chr18	77633280	77714010	-	80730	3418	1.11634	1.04991	1.0513	1.0696	0.965307	1.1529	1.19042	1.00243	1.00166	0.943811	1.03011	1.02618	1.16148	1.05809	0.989305	1.12873	1.07252	1.0626	1.06484	1.00003	1.06963
8430419L09Rik	chr6	135197986	135236240	+	38254	4209	0.918042	1.00991	0.856777	1.19829	0.914442	1.3679	1.19545	1.42985	0.981128	1.36148	1.02811	1.00043	1.45987	1.39749	1.51559	1.27357	0.928244	1.16021	1.20215	1.13001	1.45765
8430429K09Rik	chr11	3452436	3479831	+	27395	2583	0.701919	0.735773	1.03646	0.923171	0.791084	1.0258	0.737829	0.924298	1.18391	0.705722	1.62651	0.85367	0.795672	1.69959	0.751533	1.03267	0.824718	0.913352	0.948678	1.06197	1.08226
8430430B14Rik	chr17	83998551	84013408	+	14857	436	1.37144	1.32372	1.69351	1.05505	1.06879	1.28475	1.36267	2.01661	1.02506	0.92046	0.785341	1.4158	1.41164	1.15459	1.34187	1.67964	1.46289	1.1362	1.46812	1.04053	1.3027
9030025P20Rik	chr17	14978863	14991577	+	12714	2120	1.08272	1.0454	0.955311	1.69248	0.934072	1.30401	2.78419	1.92529	1.50621	0.904023	1.33013	0.523732	1.68142	0.884909	2.2045	0.64786	1.02781	1.31019	2.0719	0.919294	1.59028
9030404E10Rik	chr16	30021841	30039479	-	17638	1209	0.979601	1.52543	0.564502	4.61586	0.827043	1.07062	1.64583	1.64087	1.50621	0.994426	1.46314	0.816205	0.577988	2.57513	1.98405	6.88651	1.02318	2.17117	1.59764	1.09126	1.71239
9030617O03Rik	chr12	100779122	100872610	+	93488	3229	0.793011	1.93721	0.477655	2.33839	2.40278	1.30401	0.464138	0.250038	1.70804	2.28087	1.49639	2.18898	0.382344	1.30282	0.163296	1.18286	1.06929	2.01506	0.807406	1.98875	0.616154
9030624G23Rik	chr12	24043201	24097269	-	54068	2268	0.946083	1.11454	0.859391	1.62254	1.47267	1.30652	1.379	1.02216	1.31793	0.924886	0.852491	0.861913	1.16747	1.06238	1.23193	0.791234	0.973337	1.46724	1.2397	0.879763	1.15393
9030624J02Rik	chr7	118740270	118841491	+	101221	3577	1.16873	1.08492	1.05019	1.38083	0.945657	1.06332	1.18958	1.16602	1.05361	1.17232	0.96166	0.989531	1.1295	1.19887	1.23704	1.06357	1.10128	1.12994	1.1364	1.04117	1.18847
9030625G05Rik	chr18	74972763	74981547	-	8784	1047	1.23078	1.31179	0.49809	0.923171	0.951099	0.899682	0.909537	0.687605	2.63587	1.74025	0.729012	1.53913	0.622236	0.679834	0.847884	0.856169	1.01355	0.924651	1.411	1.33613	0.716651
9130008F23Rik	chr17	40875481	40880558	-	5077	2159	2.66669	3.8829	3.66926	1.10781	0.744338	1.23156	1.15208	1.1769	2.98269	1.20944	0.598557	1.34674	1.07625	1.31332	0.682345	0.251946	3.40629	1.0279	1.77056	1.05158	1.02397
9130011E15Rik	chr19	45818143	45998488	-	180345	2896	1.30851	1.3957	1.32595	1.50644	1.19018	1.17425	1.36001	1.26001	1.05347	0.983197	1.39836	1.44278	1.29995	1.18185	0.887693	1.28033	1.34339	1.29029	1.2245	1.27478	1.12317
9130019O22Rik	chr7	127382259	127387166	-	4907	3878	0.878715	0.909288	0.813696	1.20139	0.904882	0.77511	0.865942	0.866916	0.78662	0.701154	0.955324	0.98891	0.733915	0.906261	0.54302	0.56942	0.867233	0.96046	0.839826	0.881796	0.727732
9130023H24Rik	chr7	128234450	128238031	-	3581	3581	0.838103	1.00904	1.01321	0.568105	0.580202	0.70535	0.616464	0.825597	0.958497	0.912794	1.25015	1.29573	0.919281	1.11079	0.544641	0.806226	0.953452	0.617886	0.800186	1.15289	0.858236
9130024F11Rik	chr1	56971468	56975196	+	3728	3728	1.90478	0.485363	1.129	0.615447	0.496226	0.863694	0.540037	1.16684	1.31793	0.331475	6.98317	0	0.540456	2.08586	0.801636	0	1.17305	0.658456	1.00827	2.43821	1.14265
9130221H12Rik	chr7	25228722	25230264	+	1542	1542	1.45197	1.61788	1.4468	1.22164	1.29344	0.970696	1.15274	1.24008	1.23886	1.19397	1.01905	1.30185	1.02107	1.15881	1.26968	0.978142	1.50555	1.16193	1.21056	1.17162	1.14985
9130401M01Rik	chr15	58022270	58034294	-	12024	1308	1.00551	0.946025	1.08951	1.0367	0.973395	0.897361	0.989301	0.993652	1.01902	0.874903	1.12434	1.0025	1.02264	1.01649	0.88352	0.877923	1.01368	0.969153	1.00066	1.00058	0.974216
9230110C19Rik	chr9	8021671	8042823	-	21152	1592	2.07311	1.99855	3.38701	1.06742	1.92977	1.2129	1.67396	1.15584	1.63851	1.16693	1.0926	1.11252	1.65515	1.87849	1.41718	1.65564	2.48622	1.40336	1.48944	1.12402	1.65027
9230114K14Rik	chr5	52190680	52197984	+	7304	2118	0.873024	1.37115	1.4677	2.24457	1.18278	1.00074	1.02302	1.47522	1.14948	1.02149	1.26618	2.2606	0.720608	1.22174	0.642979	1.29572	1.23729	1.47603	1.21591	1.51609	0.861775
9230116N13Rik	chr1	136411915	136415519	-	3604	2097	1.10346	1.14722	0.694771	0.488738	1.27601	0.726441	1.56642	1.08729	1.69449	1.0973	0.232772	2.13234	1.48625	0.907323	0.580131	1.15175	0.981817	0.830396	1.4494	1.15414	0.991236
9330020H09Rik	chr15	98567323	98570864	+	3541	3428	0.788185	1.31741	1.10498	1.36469	0.992451	0.775796	0.699179	0.700106	0.903029	0.603759	1.0926	1.34674	0.702958	0.927047	0.751533	0.666302	1.07019	1.04431	0.767438	1.01437	0.793846
9330102E08Rik	chr6	128169699	128183803	-	14104	3847	1.57985	0.912483	1.17605	0.536035	0.909747	1.62773	1.76528	1.67213	1.54516	0.954649	0.772785	1.08267	1.55006	1.81976	1.52812	1.33027	1.22279	1.0245	1.66086	0.936702	1.63265
9330133O14Rik	chr8	122443655	122446476	+	2821	2821	0.778123	1.17157	0.735563	1.42026	1.02553	0.988077	0.509304	0.989734	0.929312	1.44744	2.17425	1.17646	0.905722	1.02319	0.783177	0.675429	0.895084	1.14462	0.80945	1.59938	0.904028
9330151L19Rik	chr12	69197210	69199868	+	2658	2546	1.4694	2.18799	1.51565	1.91602	1.51574	1.75618	1.47522	1.28591	2.02571	1.33253	1.07975	1.473	0.849467	1.12404	1.33295	0.787692	1.72435	1.72931	1.59562	1.29509	1.10215
9330159M07Rik	chr9	88841797	88858870	-	17073	2818	0.761912	0.728045	1.97576	0.923171	0.992451	0.100764	10.5607	0.397788	2.30638	0.497213	1.74579	1.34674	1.65515	0.927047	0.453867	0	1.15524	0.672129	4.42163	1.19658	1.01202
9330182L06Rik	chr5	9266192	9480717	+	214525	4627	2.58649	2.43253	1.6603	2.60166	1.40721	2.67245	1.53611	1.70165	2.09893	3.80476	0.689696	0.915092	3.74378	1.26236	5.97052	2.83439	2.22644	2.22711	1.7789	1.80318	3.65889
9430015G10Rik	chr4	156109997	156127263	+	17266	2660	1.1555	1.21286	0.991665	1.16629	1.11566	1.28138	1.22572	1.33039	1.28372	1.24652	1.20368	1.33306	1.30619	1.36995	1.41205	1.20728	1.12001	1.18778	1.27995	1.26108	1.36273
9430016H08Rik	chr1	57406547	57415958	+	9411	1325	0.721283	0.742463	1.04679	0.727262	0.763887	0.811482	0.846446	0.869216	0.941848	0.883306	0.994765	0.847282	0.750258	0.937834	0.793565	0.686724	0.836847	0.767543	0.885837	0.908451	0.827219
9430018G01Rik	chr6	43442428	43474318	+	31890	4095	0.0634927	0.352991	0.564502	2.76951	0.330817	0.366416	0.960066	0.312548	0.79076	0.124303	0.570055	0.448913	0.35291	0.893938	0.505197	1.11386	0.326995	1.15558	0.687791	0.38109	0.584015
9430020K01Rik	chr18	4634928	4682869	+	47941	6731	1.15671	1.15927	0.940412	1.09277	0.843695	1.00764	0.953276	1.07016	0.932636	1.26136	0.877797	1.07649	0.926849	0.789255	0.904695	1.00453	1.08546	0.98137	0.985356	1.07188	0.873599
9430038I01Rik	chr7	137375568	137410756	-	35188	1125	1.15435	1.19474	1.18427	1.21047	1.18398	1.06054	1.07059	1.05871	0.87333	0.955029	1.15892	1.00883	0.998688	1.00919	1.02038	1.06831	1.17779	1.15166	1.00088	1.04093	1.00942
9430041J12Rik	chr7	4074124	4120728	-	46604	2312	1.7778	2.91218	1.3548	2.15407	2.48113	1.08515	0.960066	2.18783	2.63587	3.18216	1.24699	2.84312	0.800291	1.62233	0.110225	1.79961	2.01493	1.90678	1.92792	2.42409	0.844283
9430083A17Rik	chr13	51097737	51100727	-	2990	2990	0.60953	0.849385	2.54026	0.923171	1.24056	2.51911	1.12008	1.00015	1.48268	0.611954	4.23978	1.61609	1.22954	1.33907	2.11264	1.20934	1.33306	1.56095	1.20097	2.15594	1.56042
9430091E24Rik	chr8	111127443	111145498	-	18055	2671	0.653068	0.728045	0.564502	0.230793	0.661634	1.76338	9.60066	1.00015	0.732185	0.785073	1.49639	2.46902	1.57633	0.436257	0.413343	0	0.648538	0.885268	3.77767	1.5835	0.808644
9530020I12Rik	chr12	11185992	11204502	-	18510	2284	0.415588	1.52543	0.225801	0.461586	0	1.00764	0.640044	0.875133	0	0.331475	0.598557	2.69348	0.385325	0.927047	1.10225	0.314932	0.722272	0.489743	0.505059	1.20784	0.804874
9530027J09Rik	chrX	48276791	48285426	-	8635	1684	3.4286	0.808938	0.30791	0.923171	0.330817	3.02293	0.384027	0.984525	1.31793	0.110492	0.498798	0.897826	0.354674	0.463524	0.4409	4.3976	1.51515	1.42564	0.895495	0.502372	0.419699
9530062K07Rik	chr6	116199409	116207993	-	8584	785	0.457147	0.832051	1.129	0.692378	0.567115	1.15159	0.69823	0.942451	1.31793	1.14741	1.14011	2.02011	0.525443	0	0.551125	0.559879	0.806067	0.803695	0.986205	1.43588	0.358856
9530068E07Rik	chr11	52396427	52408723	+	12296	2467	1.03745	0.991554	0.986342	1.08946	1.0354	1.03207	1.1212	1.04121	1.07756	1.07054	0.970756	1.08967	1.10043	1.08086	0.921757	1.0244	1.00511	1.05231	1.07999	1.04365	1.03435
9530077C05Rik	chr9	22411576	22444679	+	33103	2157	0.787141	1.05162	1.11321	1.26329	1.02081	1.12118	1.34545	1.3408	1.0214	1.83454	1.07848	0.668149	1.21846	1.05232	1.20849	1.18154	0.983991	1.13509	1.23588	1.19373	1.15976
9530082P21Rik	chr17	23749235	23754065	+	4830	3162	0.675331	1.61788	0.806431	0.923171	2.09517	1.45548	0.901881	0.984525	0.439311	1.71262	0.579249	0.734585	0.392595	1.43271	0.838668	0.765168	1.03321	1.49128	0.775239	1.00882	0.887991
9630013K17Rik	chr11	63964225	63968040	+	3815	1072	2.51431	0.776581	0.376335	0	0.496226	0.671762	2.16015	0.328175	2.07104	0.813621	6.98317	1.79565	0.287852	6.25757	2.2045	0.583453	1.22241	0.389329	1.51979	3.19748	2.91664
9630028I04Rik	chr17	27235074	27248066	-	12992	2579	0.299084	0.428816	0.434476	0.55726	0.384245	0.811489	0.82855	0.605861	0.619898	0.473347	0.415665	0.522505	0.931682	0.642268	0.920435	1.08769	0.387459	0.584331	0.68477	0.470506	0.831461
9830147E19Rik	chr7	42609525	42642604	-	33079	5011	1.22414	1.01185	1.24794	1.18864	0.874885	1.2457	1.12306	1.1179	1.17976	1.05781	0.82473	0.951333	1.13255	1.11014	0.917917	1.56097	1.16131	1.10307	1.14024	0.944624	1.05354
9930012K11Rik	chr14	70154404	70159502	-	5098	1986	2.50161	2.53724	2.5294	3.31987	2.02166	1.7773	1.85323	1.77725	1.32522	1.3426	1.59975	1.40761	2.0519	1.45446	1.60765	2.09483	2.52275	2.37294	1.6519	1.44999	1.70467
9930021J03Rik	chr19	29714401	29806009	-	91608	8026	1.00067	1.0347	0.867475	1.01725	0.812456	1.22481	0.966378	0.896702	1.03326	1.02887	1.00143	0.969133	1.05963	1.03001	0.823673	1.29546	0.967617	1.01817	0.965447	0.999809	0.971106
9930104L06Rik	chr4	124937047	124944661	+	7614	2942	1.06275	1.05393	1.19607	1.00733	1.07191	1.00444	0.925428	0.980896	1.29117	0.858857	1.34118	1.29584	0.819069	1.01511	0.883114	0.875357	1.10425	1.02789	1.06583	1.16529	0.905763
A130010J15Rik	chr1	193173468	193177832	+	4364	3834	1.02803	1.07302	0.837152	1.04835	0.837512	1.15826	0.996188	0.986095	0.960642	1.14571	1.07752	1.08652	0.986777	1.10087	0.790744	1.18951	0.979402	1.01471	0.980975	1.10325	0.959463
A230009B12Rik	chr17	10456215	10493057	+	36842	3032	1.61906	1.61788	0.725788	2.30793	1.73679	1.31769	2.96748	1.48773	0.527173	2.98328	0.577555	1.45033	1.26106	1.01676	1.18704	1.4109	1.32091	1.78747	1.66079	1.67039	1.15495
A230028O05Rik	chr16	25059638	25069058	+	9420	2793	0.72728	0.459818	0.645145	0.346189	0.661634	0.335881	0.640044	0.875133	0.838685	0.220984	0.453452	0.498792	0.587047	0.501106	0.324191	0.530412	0.610747	0.447901	0.784621	0.391076	0.470782
A230046K03Rik	chr10	83543940	83596473	+	52533	5858	1.12415	1.22783	1.05042	1.32064	1.09166	1.21303	1.19237	1.00073	1.01866	1.11233	1.00118	1.0685	1.12001	0.92053	0.957315	1.33507	1.13413	1.20844	1.07059	1.06067	0.999285
A230050P20Rik	chr9	20868641	20874307	+	5666	1683	2.57994	2.07986	1.60322	3.00762	2.27807	2.72656	3.0019	2.83678	1.42488	1.58521	1.66724	1.62584	3.51206	1.88983	3.75113	2.60737	2.08767	2.67075	2.42119	1.62609	3.05101
A230056P14Rik	chr7	55962530	55980096	+	17566	1405	1.41178	2.23267	1.80641	2.15407	0.902228	1.64887	1.06674	1.45856	1.82483	1.75208	1.82892	0.816205	0.343927	1.25424	1.10225	2.63574	1.81695	1.56839	1.45004	1.46574	0.900139
A230070E04Rik	chr14	68123751	68131371	+	7620	1851	0.867355	1.06217	0.643103	0.910169	1.28568	1.24687	0.956801	0.989281	1.07831	0.845262	1.18633	0.957681	1.21026	0.8937	1.1459	0.764524	0.857543	1.14757	1.00813	0.996424	1.08329
A230072C01Rik	chrX	20961675	20987349	+	25674	2201	0.310717	0.324669	0.30434	0.21763	0.344937	0.770949	0.527576	0.553721	0.675039	0.733389	0.888103	1.04084	0.539455	0.684506	0.58752	0.761435	0.313242	0.444505	0.585445	0.887445	0.603827
A230103J11Rik	chr8	85053159	85060460	-	7301	2132	0.95239	1.2943	0	10.1549	1.48868	0.302293	2.8802	0	3.9538	1.42061	2.99279	3.5913	0.630532	1.92541	0	0.604669	0.748897	3.98195	2.278	2.66823	0.851979
A2m	chr6	121636172	121679238	+	43066	4671	3.15048	1.13723	2.06354	1.05591	1.54052	1.9448	2.68387	0.78781	1.74116	1.06035	0.500809	0.937075	2.228	0.88527	1.09613	2.06948	2.11708	1.51375	1.73761	0.832746	1.40313
A330009N23Rik	chr15	101221190	101225186	-	3996	1776	1.23553	2.1302	0.806431	2.25023	1.33981	1.64405	3.00021	1.3127	0.641157	0.795541	0.722397	1.07739	5.5697	1.70924	1.82295	0.559879	1.39072	1.7447	1.65135	0.865109	3.03396
A330035P11Rik	chr14	122097938	122106974	-	9036	2711	1.40954	1.07858	0.441784	1.53862	1.10272	1.07265	1.26977	0.911597	0.763014	0.725102	1.66266	1.59613	0.810684	0.56285	0.601227	0.349639	0.976635	1.238	0.981459	1.32797	0.658254
A330048O09Rik	chr13	48272417	48273884	-	1467	667	0.958535	0.839547	1.37444	1.38476	1.4556	1.142	2.22873	1.5169	2.48943	1.22391	0.802414	0.538696	2.11228	1.08155	1.88957	2.98136	1.05751	1.32745	2.07835	0.855006	1.69447
A330069E16Rik	chr2	91237145	91238357	+	1212	892	1.04203	1.33025	1.05114	1.33347	1.05448	0.909337	1.55597	1.85966	1.49366	0.710304	0.73507	0.966889	0.870134	0.898955	2.2045	1.897	1.14114	1.0991	1.63643	0.804088	1.32453
A430005L14Rik	chr4	153957236	153961924	+	4688	1097	0.693447	0.823473	0.817695	0.868314	0.943142	0.774574	0.859388	0.905205	0.825496	0.797102	1.00826	0.930766	0.912893	0.812771	0.869421	0.835144	0.778205	0.86201	0.863363	0.912041	0.865028
A430033K04Rik	chr5	138622858	138648905	+	26047	3142	1.05496	1.17521	1.00319	1.49494	1.37776	1.172	1.15208	1.36904	1.18614	1.09746	0.961671	1.13435	1.14581	1.27796	1.20419	1.33557	1.07779	1.34823	1.23575	1.06449	1.20932
A430046D13Rik	chr10	128499246	128504242	+	4996	2169	1.33628	1.54597	1.69351	2.59642	1.61926	0.770551	1.14831	1.1444	1.29158	1.51265	0.692209	1.5712	0.846241	1.7463	2.67689	1.29259	1.52525	1.66208	1.19476	1.25868	1.75648
A430078G23Rik	chr8	3353414	3390299	+	36885	2967	4.95243	2.80817	2.58058	3.48754	2.15031	6.44892	3.55225	3.56304	2.63587	1.25384	1.46314	1.16717	6.80975	1.63597	6.61349	2.92257	3.44706	4.02892	3.25038	1.29472	5.01974
A430105I19Rik	chr2	118754144	118762661	-	8517	4716	0.316698	0.779135	0.282251	0.742551	0.768349	0.743343	0.828057	0.661212	0.700152	1.51153	1.11975	1.25696	0.674395	0.699351	0.854243	0.783831	0.459362	0.751414	0.729807	1.29608	0.742663
A4galt	chr15	83226721	83251774	-	25053	2175	0.923239	1.43442	0.930007	1.75739	1.27746	1.18202	1.09321	1.09421	1.35564	1.69164	0.974062	0.964898	1.02059	1.10388	1.52164	1.06394	1.09589	1.40562	1.18102	1.2102	1.21537
A530072M11Rik	chr4	16164109	16266225	+	102116	1852	0.519486	2.6695	2.25801	3.2311	1.65409	1.61223	1.05607	8.75133	1.58152	1.49164	4.98798	1.79565	1.48625	0.463524	3.30675	1.00778	1.81566	2.1658	3.79631	2.75842	1.75217
A630001G21Rik	chr1	85717082	85736606	-	19524	1936	0.634927	1.41564	0.464884	0.781145	0.926288	1.66261	2.14169	1.00773	0.79076	1.24303	0.634833	0.710779	1.12595	1.91203	1.24003	1.88296	0.838484	1.12335	1.31339	0.862882	1.426
A630023A22Rik	chr14	34051129	34102754	-	51625	1334	0.571434	0.533899	0.564502	0.659408	0.868395	0.928093	0.480033	0.583422	0.608277	1.78997	0.712568	4.48913	1.36615	0.309016	1.65337	0.910255	0.556612	0.818632	0.557244	2.33055	1.10951
A630066F11Rik	chr10	7663370	7664623	+	1253	1253	1.39132	1.77966	1.129	1.69248	1.73679	0.657159	0.44003	1.75027	0.564829	0.873889	1.82892	1.55079	0.945798	0.634295	1.65337	1.41719	1.43333	1.36214	0.918375	1.41787	1.07782
A630072M18Rik	chr5	20950988	20956398	+	5410	5410	1.10502	1.2224	1.42171	1.94184	0.924475	0.730372	0.765166	0.799035	1.20467	0.769878	1.52176	1.38218	0.838321	0.998358	0.80549	0.741728	1.24971	1.1989	0.922958	1.2246	0.880723
A630089N07Rik	chr16	98062511	98082439	-	19928	2131	1.11754	0.743636	0.925055	0.830094	0.597243	0.865027	0.899154	0.960651	0.910898	0.804139	0.942972	1.15571	1.01299	0.80936	0.733566	1.27215	0.928744	0.764121	0.923568	0.967608	0.85197
A630095N17Rik	chr1	75220094	75232093	-	11999	767	2.28574	0.776581	2.48381	0.692378	0.595471	0.489427	0.836187	1.02099	0.329483	0	2.99279	0	2.9635	1.15881	0.673597	1.24035	1.84871	0.592425	0.728886	0.997595	1.59864
A730017L22Rik	chr2	130872540	130906396	-	33856	2375	2.022	1.35902	0.61582	1.15396	1.9849	0.920022	0.480033	1.87529	1.92621	0.921663	1.11731	2.8316	1.35701	1.55744	1.3227	2.19341	1.33228	1.35296	1.42718	1.62352	1.41238
A730036I17Rik	chr2	129218968	129235606	+	16638	3433	0.419534	0.705983	0.44122	0.677771	0.577695	0.790241	0.848509	0.679824	0.42514	0.490402	0.73979	0.781108	1.03146	1.10484	0.59581	1.24592	0.522245	0.681903	0.651158	0.670433	0.910701
A730082K24Rik	chr7	114948649	114983967	+	35318	2065	0.63788	0.215717	0.550733	0.240827	1.213	0.584141	0.688743	0.341154	0.40111	0.657332	0.399038	0.687696	0.763645	0.555354	0.860528	0.335927	0.46811	0.679321	0.477002	0.581356	0.726509
A730090N16Rik	chr3	65324019	65349429	-	25410	1383	0.142859	0.0970726	0.752669	1.47707	0.283557	0.274812	1.28009	0.145856	0.219656	0.587615	7.98076	1.97522	0.0945798	0.309016	0.0847884	0	0.330867	0.678481	0.548533	3.51453	0.162795
A830010M20Rik	chr5	107497744	107512556	+	14812	6756	1.15831	1.60695	0.946906	0.809111	0.96764	1.54087	1.67299	1.53532	1.46437	1.58925	1.10448	1.12321	1.18225	1.64673	1.31748	1.94901	1.23739	1.10587	1.55756	1.27231	1.38215
A830018L16Rik	chr1	11414104	11975902	+	561798	8293	0.920644	1.15326	0.73256	0.681726	1.22023	0.827469	1.01216	0.842959	1.13957	1.48565	0.818716	1.08608	0.738051	0.982735	0.710587	0.926696	0.935486	0.909807	0.99823	1.13015	0.810458
A830080D01Rik	chrX	159532667	159593081	+	60414	3366	1.00744	1.0344	0.855265	0.845377	0.879728	1.28512	0.988205	1.0407	1.17664	1.2339	0.984145	1.10686	0.966723	1.10591	0.75678	1.5208	0.965702	1.00341	1.06852	1.1083	0.943137
A830082N09Rik	chr10	33987215	33995055	-	7840	7840	1.07564	1.34823	0.61582	2.18204	2.26846	1.34352	0.872788	0.911597	1.68696	0.795541	0.95225	1.1971	1.15341	0.658985	0.584867	0.59987	1.01323	1.93134	1.15711	0.981631	0.799088
A930004D18Rik	chr2	18025188	18037741	-	12553	3643	0.786961	0.688776	0.667956	0.52326	0.766491	0.742422	0.794801	0.706101	0.784087	0.466658	0.62752	0.650598	0.754923	0.577039	0.530529	0.734729	0.714565	0.677391	0.761663	0.581592	0.620831
A930005H10Rik	chr3	115881578	115888130	-	6552	1405	0.86858	1.09465	1.129	0.997025	0.992451	1.18758	0.901881	0.77717	1.57509	1.27971	1.34675	0.975898	0.787254	1.3219	1.60667	0.495203	1.03074	1.05902	1.08471	1.20079	1.23861
A930006K02Rik	chr16	91465103	91470123	+	5020	778	1.29194	0.698923	0.501779	0.576982	0.626811	1.12619	0.822914	0.875133	1.71331	1.36079	1.24699	1.02609	2.69189	1.42147	1.80368	1.4109	0.83088	0.776661	1.13712	1.21129	1.97235
A930007I19Rik	chr19	29503662	29521987	-	18325	2317	1.14287	2.91218	0.903203	4.61586	0.992451	3.02293	0.480033	1.09392	3.07518	1.78997	0.997595	5.38696	0.687853	3.39917	0.551125	1.81401	1.65275	2.87708	1.54971	2.72484	1.54605
A930013F10Rik	chr8	22634383	22636809	-	2426	2426	1.42291	2.87043	1.27252	2.74804	1.86275	1.80859	1.60707	1.30925	1.42853	1.15387	1.60447	1.29103	1.32031	1.41938	1.50392	0.856286	1.85529	2.1398	1.44828	1.34979	1.41453
A930015D03Rik	chr17	35994503	36038174	+	43671	799	1.82859	1.40216	1.20965	0.923171	2.48113	1.47788	0.960066	0.663894	2.54801	0.846004	1.08829	0.997584	2.3645	1.22697	1.15017	2.93173	1.48013	1.62739	1.39066	0.977291	1.58055
A930024E05Rik	chr5	122989353	122998341	+	8988	1892	2.36193	2.02016	1.67179	1.94892	1.34273	1.99903	1.61765	0.886959	1.20497	0.755764	1.33013	1.11805	1.54388	0.82008	0.642979	1.33929	2.01796	1.76356	1.23652	1.06798	1.00231
AA388235	chr17	33981491	33985358	+	3867	3867	0.893515	0.908765	0.959653	0.874583	1.07875	1.45548	0.487418	0.664453	1.09828	0.813621	0.855082	1.22431	0.763276	1.03453	0.620015	0.442441	0.920644	1.13627	0.75005	0.964337	0.805941
AA414768	chrX	12936872	12938541	+	1669	1669	0.532871	0.736491	0.504583	0.623764	0.681166	0.930407	0.634682	0.839814	0.947265	1.06699	0.900912	0.933422	0.822742	1.0717	0.758715	0.807007	0.591315	0.745112	0.807254	0.967109	0.884386
AA415398	chr4	119530314	119538769	-	8455	1902	0.987023	0.916797	1.73114	0.426079	0.661634	2.17031	1.0515	1.75027	0.878622	1.66807	3.49158	1.12228	0.773835	1.23606	0.771574	1.64428	1.21165	1.08601	1.2268	2.09398	0.927157
AA465934	chr11	83291698	83294637	+	2939	389	0.914295	0.932658	0.746291	1.51064	1.02667	0.868658	1.73345	2.48294	0.785691	0.954649	1.70641	1.30399	1.5413	1.00023	1.95399	0.98634	0.864415	1.13533	1.66736	1.32168	1.49851
AA467197	chr2	122637886	122641076	+	3190	640	0.187015	0.148504	0.351246	0.0973526	0.209145	0.154963	0.362369	0.32175	0.5556	0.718196	0.429815	0.542571	0.427828	0.365155	0.43674	0.265872	0.228921	0.15382	0.413239	0.563528	0.409908
AA474331	chr10	39892759	39899238	-	6479	781	0.751887	1.22959	0.913955	1.09627	0.676671	0.977109	1.40581	0.797343	0.307518	0.697843	1.25623	0.897826	1.27194	1.12749	0.925889	0.395209	0.965143	0.916682	0.836891	0.950633	1.10844
AA986860	chr1	130731975	130744622	+	12647	2909	1.50761	2.31896	1.23164	1.38476	1.10272	0.803971	0.766764	0.575942	2.02083	1.28548	1.15107	2.21816	0.863555	0.814678	0.729658	0.83325	1.68607	1.09715	1.12118	1.55157	0.80263
AF357359	chr12	109650708	109650738	+	30	30	2.10455	3.00552	4.51601	5.53903	4.46603	1.72933	1.25373	1.02409	1.29647	1.06265	2.0477	1.51508	1.19351	1.91304	1.92059	2.35643	3.20869	3.91146	1.19143	1.54181	1.67571
AF357399	chr7	28351539	28351633	+	94	94	1.18682	0.668369	0.846753	0.830854	0.763424	1.61223	1.00578	1.23726	0.960993	0.710304	0.650606	1.79565	0.980828	1.33158	0.792241	0.455573	0.900649	1.06884	1.06801	1.05219	1.03488
AF357426	chr12	109642837	109642904	+	67	67	1.52382	2.91218	0.376335	1.84634	3.47358	2.35117	0.600041	1.3127	1.43775	0.497213	0.712568	1.88543	2.70228	1.20516	0.771574	1.00778	1.60411	2.55703	1.11683	1.03174	1.55967
AF529169	chr9	89590034	89622986	-	32952	4244	1.39684	1.13251	1.50534	2.30793	0.992451	4.5344	11.5208	1.75027	2.96535	0.542414	0.498798	0.224456	9.45798	3.47643	0.734833	13.1012	1.3449	2.61159	5.41214	0.421889	4.55641
AI118078	chr9	55326948	55438344	+	111396	2407	0.322045	0.192638	0.402111	0.179273	0.232072	0.261566	0.444031	0.451628	0.315909	0.347669	0.616331	0.561588	0.348898	0.401453	0.315277	0.329676	0.305598	0.224304	0.403856	0.508529	0.355209
AI182371	chr2	35081860	35100685	-	18825	2358	0.785722	2.54816	1.02637	1.10781	1.27601	0.447841	1.4081	0.65635	1.50621	1.74025	1.99519	1.13725	0.561568	1.56885	1.03336	3.35927	1.45341	0.943885	1.19022	1.62423	1.05459
AI314180	chr4	58800030	58912725	-	112695	5901	0.670892	0.549171	0.608645	0.604518	0.493371	0.802206	0.863526	0.839988	0.574874	0.866748	0.926193	0.915534	0.945058	0.946528	0.711845	1.14482	0.609569	0.633365	0.759462	0.902825	0.867811
AI317395	chr10	40001572	40025268	-	23696	2679	1.45456	0.827972	3.10476	0.407281	1.06334	0.950064	1.25226	1.64087	0.878622	0.646377	4.48918	0.897826	0.925956	1.58371	0.45092	0.50888	1.79576	0.806895	1.25725	2.01113	0.986861
AI413582	chr17	27563768	27565727	-	1959	637	1.14713	1.20967	1.45248	1.36235	1.179	1.1196	1.36849	1.23233	1.74432	1.23405	0.985576	0.983919	1.11341	1.04616	1.81491	0.635538	1.26976	1.22032	1.44838	1.06785	1.32483
AI414108	chr9	27352684	27357543	+	4859	4859	0.787671	0.834677	0.937211	0.972146	0.686026	1.18992	1.05755	1.09122	1.3851	1.0495	0.857634	0.894944	1.10225	0.840167	1.19966	1.32455	0.853187	0.949366	1.17796	0.934025	1.04736
AI427809	chr4	53261355	53270232	-	8877	2277	0.840122	0.776581	0.926971	0.709474	0.783514	0.829147	0.766114	0.90531	0.643277	0.917932	0.323544	0.192391	0.945798	0.311612	1.13669	0.592813	0.847891	0.774045	0.771567	0.477956	0.798035
AI429214	chr8	36993574	36995533	+	1959	1959	1.7143	1.40216	0	0.184634	0.620282	0.125955	0.480033	0.257392	0.527173	1.98885	6.98317	1.41087	0.735621	1.45679	0.122472	1.81401	1.03882	0.310291	0.421533	3.46096	0.771627
AI450353	chr11	83293429	83294929	+	1500	1500	1.67035	1.37622	1.02997	1.26668	1.88566	1.40459	0.949631	1.5692	1.05709	1.1732	0.997595	1.25964	1.0891	1.05741	0.580915	1.60765	1.35884	1.51898	1.19198	1.14348	0.909143
AI464131	chr4	41495600	41503075	-	7475	4175	0.910952	0.941066	1.0339	1.05418	0.927088	0.976886	0.980569	1.06697	1.28424	1.34064	0.963289	0.909023	1.02126	1.00798	1.16597	0.857614	0.961972	0.986052	1.1106	1.07098	1.06507
AI467606	chr7	127091435	127094049	+	2614	1918	1.18933	1.16332	0.997894	1.27438	1.1853	1.1196	1.27224	1.08361	0.938031	1.13822	0.9402	1.11208	1.51328	1.09352	1.01746	1.14583	1.11684	1.19309	1.09796	1.0635	1.20809
AI506816	chr5	23692260	23712667	-	20407	2780	0.91346	0.870968	0.705627	1.18355	0.918936	0.957715	0.638893	0.822529	0.735846	1.00805	1.58801	1.00415	0.765177	0.990981	0.784293	0.722393	0.830018	1.02007	0.732423	1.20007	0.846817
AI597479	chr1	43098709	43115946	+	17237	3457	1.25361	1.08521	1.14753	1.14857	0.990213	1.27729	1.25279	1.00846	1.07276	1.11677	1.04038	1.06026	1.11361	0.979123	1.15138	1.22706	1.16212	1.13869	1.11134	1.07247	1.08137
AI661453	chr17	47436638	47470638	+	34000	5032	1.21702	2.91218	1.28354	2.04944	1.74114	1.33319	1.50207	1.5894	1.53759	1.71245	1.20331	1.10028	1.05577	1.40976	2.69094	1.26129	1.80425	1.70792	1.54302	1.33868	1.71882
AI662270	chr11	83223575	83226584	+	3009	1408	1.00657	1.08981	1.13794	1.27586	1.22774	1.14349	1.06551	0.896927	0.918611	0.841629	0.880714	1.03522	1.12315	1.00416	0.82119	1.25022	1.0781	1.21569	0.96035	0.919187	0.982833
AI837181	chr19	5425143	5427316	+	2173	1545	1.06274	1.0807	1.00114	0.942221	1.06348	0.943366	1.05053	1.0095	1.10417	0.980821	1.1337	1.00328	1.01007	1.04992	1.05582	0.88843	1.04819	0.983023	1.05473	1.03927	1.0386
AI846148	chr19	7356463	7383026	-	26563	3618	1.03528	0.866691	0.920294	0.721573	1.02931	0.960005	0.997343	0.997677	1.03579	0.866269	1.05894	1.08899	1.0864	0.9608	0.8473	0.874134	0.940756	0.903631	1.01027	1.00473	0.964833
AI847159	chr2	129178147	129180673	-	2526	1006	1.10205	2.48074	1.69351	7.38537	1.65409	1.36752	1.23437	0.802205	0.690346	0.445777	1.66266	0.808043	1.20852	0.358857	0.734833	1.63765	1.75877	3.46899	0.908974	0.97216	0.767403
AI854517	chr7	79500025	79534403	+	34378	3979	1.54901	1.51492	1.92595	0.75414	1.36462	1.08934	1.40317	1.44485	1.02034	0.994426	1.92717	1.25357	1.72435	1.51893	0.982933	1.26646	1.66329	1.06937	1.28945	1.39172	1.40874
AI854703	chr6	48628166	48633688	+	5522	3573	1.09318	1.57495	1.47113	0.771832	1.33079	1.72462	1.52011	1.60441	0.848839	1.42729	1.65672	1.43652	1.84956	1.12315	1.79715	1.20934	1.37975	1.27575	1.32445	1.50685	1.58995
AI987944	chr7	41372929	41393379	-	20450	2931	0.963934	1.09902	0.862148	1.13193	0.856149	1.00764	1.04658	0.959761	1.04906	0.967489	0.672226	0.817183	0.965179	0.903072	1.00239	1.45281	0.975033	0.998574	1.01847	0.818966	0.956882
AK010878	chr12	102753274	102757810	-	4536	1162	1.23168	1.0999	1.27925	1.12533	1.01191	1.2045	1.0111	0.943279	1.01134	0.900974	0.970633	1.1341	0.93634	0.899049	0.881799	1.09346	1.20361	1.11391	0.988574	1.0019	0.905729
AU015836	chrX	93968655	93975470	+	6815	3000	0.0806164	0.0614521	0.0571503	0.0464616	0.0620282	0.206969	0.164088	0.135424	0.126414	0.297002	0.198029	0.224774	0.13731	0.17464	0.119475	0.182129	0.0664063	0.105153	0.141975	0.239935	0.143808
AU018091	chr7	3154658	3169203	-	14545	3448	0.868273	0.975305	0.862199	0.864657	0.882035	0.964935	1.0042	0.975104	0.855773	0.891672	1.05933	1.00585	0.911806	0.958254	0.72838	0.954668	0.901925	0.903875	0.945025	0.985617	0.866147
AU019823	chr9	50605239	50617464	-	12225	3343	0.870361	0.904907	0.971071	0.979372	0.874228	0.997298	0.959681	0.874735	1.08283	0.976702	1.00492	1.10377	0.901309	1.0148	0.864201	1.14752	0.915446	0.950299	0.972415	1.02846	0.92677
AU022252	chr4	119225137	119232724	-	7587	1867	1.02319	1.03227	0.963352	0.923171	1.04156	1.0415	1.09635	1.11823	1.01739	1.10081	1.17132	1.20674	1.20027	1.05607	1.10064	0.877594	1.00627	1.00208	1.07732	1.15962	1.11899
AU022751	chrX	6081217	6083420	-	2203	2203	0.528931	0.31367	0.324426	0.247242	0.249848	0.806115	0.602278	0.795121	0.718873	0.441967	0.508578	0.555797	0.541611	0.984987	0.509642	0.410578	0.389009	0.434402	0.705424	0.502114	0.678747
AU040320	chr4	126753554	126869694	+	116140	4982	0.999181	1.33898	1.01157	0.902426	0.961699	1.16648	0.967318	1.15394	1.1146	1.43516	1.22902	0.963842	0.944683	1.45961	1.29317	0.90779	1.11658	1.0102	1.07862	1.20934	1.23249
AU041133	chr10	82128012	82153065	+	25053	2634	0.380956	0.939412	0.551957	0.820597	0.571411	0.955969	0.810723	1.32779	0.840751	0.683668	0.55422	1.38314	0.68683	1.08155	0.27905	0.743839	0.624109	0.782659	0.993087	0.873675	0.682478
AV320801	chrX	135167623	135177632	-	10009	3698	0.228574	0.165734	0	0.118355	0.14703	0.251911	0.59081	0.273479	0	0	0.997595	0	0.105089	1.85409	0.275562	0	0.131436	0.172432	0.288096	0.332532	0.744915
AW146154	chr7	41478873	41499890	-	21017	3411	0.987611	0.84558	0.861008	1.45176	0.829846	1.35236	1.00901	0.899555	1.16469	1.25331	0.805939	1.02921	1.06083	1.0796	0.686719	1.83583	0.898066	1.21132	1.02442	1.02949	0.942382
AW209491	chr13	14630244	14638202	+	7958	2023	0.954522	0.899098	1.03719	1.2853	0.958563	1.01536	0.936458	1.08338	0.870635	0.796414	0.964342	1.15875	0.934109	1.04375	0.814332	0.966788	0.963605	1.08641	0.96349	0.973169	0.930731
AW549542	chr5	119570128	119580358	-	10230	1769	2.35947	3.00043	2.92705	1.84634	1.74671	1.83615	1.54364	1.99479	2.80061	1.4761	1.91375	1.60112	1.29709	1.45352	1.52965	2.26751	2.76231	1.80974	2.11301	1.66366	1.42675
AW549877	chr15	3982034	3995752	-	13718	5084	1.02334	1.22341	1.01032	1.05548	0.978467	1.30274	1.06408	0.998694	1.1775	1.15737	0.977612	1.09819	0.998004	1.14983	1.1679	1.19732	1.08569	1.11223	1.08009	1.07773	1.10524
AW551984	chr9	39587395	39604124	-	16729	4419	1.09449	0.587229	0.800805	0.230793	0.444892	0.945443	0.749874	1.73241	0.780998	0.559055	0.615538	1.01005	0.760866	0.893938	0.445762	1.65043	0.827509	0.540376	1.08776	0.728216	0.700189
AW554918	chr18	25169019	25467321	+	298302	5351	0.971953	1.03544	0.765066	1.00913	0.9723	1.14636	0.889495	0.94742	1.02243	1.13222	0.852596	0.735033	1.08902	1.02414	0.990567	1.36249	0.924153	1.0426	0.953116	0.906616	1.03457
AY512931	chr8	45060701	45065418	-	4717	2395	1.00001	1.34408	1.17243	1.46169	0.567115	0.692755	1.36009	1.29367	2.30638	0.696098	1.08829	1.06107	1.08091	0.721037	1.13374	1.24293	1.17217	0.907186	1.65338	0.948484	0.978564
Aaas	chr15	102338246	102350759	-	12513	1816	1.28691	1.38888	1.18458	1.38658	1.37763	1.14568	1.30655	1.21815	1.33084	1.26891	1.02195	1.14167	1.29935	1.18965	1.20547	1.13213	1.28679	1.3033	1.28518	1.14417	1.23149
Aacs	chr5	125475872	125517403	+	41531	3173	0.872367	1.2493	0.890658	1.26179	1.2432	0.978495	1.00172	1.07941	0.963903	0.91102	1.03273	0.981789	0.931305	1.01806	1.1436	0.816536	1.00411	1.16116	1.01501	0.975179	1.03099
Aadac	chr3	60031787	60040157	+	8370	1294	0.263739	0.152271	0	0.335699	0.431501	0.503822	0.57604	0.625095	0.391818	0.642552	0.498798	0.897826	0.472899	0.546958	1.98405	0.346941	0.13867	0.423674	0.530984	0.679725	1.0013
Aaed1	chr13	64291835	64312710	-	20875	972	1.07504	1.08524	1.08521	1.01109	0.970519	1.4915	1.29621	1.2232	1.15839	1.43251	1.20762	1.02098	1.36156	1.47251	1.55904	1.10877	1.08183	1.1577	1.22593	1.22037	1.46437
Aagab	chr9	63602654	63641889	+	39235	2600	1.01057	1.00408	0.97311	0.909824	0.87037	0.996357	1.01937	0.974699	0.953291	0.970027	1.03708	1.01391	0.945109	0.976394	1.03174	0.987531	0.995919	0.925517	0.982455	1.007	0.984416
Aak1	chr6	86849516	87003227	+	153711	19345	0.866831	0.841209	0.698841	0.714393	0.659481	0.880083	0.946794	0.838987	0.955939	0.993187	0.956514	0.949552	0.932853	0.920472	0.757538	1.00952	0.802294	0.751319	0.913907	0.966418	0.870288
Aamdc	chr7	97550330	97579497	-	29167	893	1.35254	1.42823	1.39744	1.1292	1.43487	1.26281	1.32581	1.3864	1.08455	1.42445	0.83266	0.956082	1.08197	1.03338	1.45767	1.264	1.39274	1.27563	1.26558	1.07106	1.19101
Aamp	chr1	74279839	74284738	-	4899	1820	0.974851	0.998793	0.986102	0.929415	0.946371	0.895372	1.01482	0.98798	1.03436	0.964607	0.974433	1.05771	0.906698	0.919461	0.840002	0.8054	0.986582	0.923719	1.01239	0.998918	0.88872
Aar2	chr2	156547575	156568972	+	21397	3590	1.08735	0.996296	1.04045	1.15639	1.03402	0.964233	1.08122	1.05655	0.944664	0.869807	1.01059	1.09942	0.960842	0.902242	0.890048	0.859467	1.04137	1.05155	1.02748	0.993272	0.91771
Aard	chr15	52040106	52045722	+	5616	1348	0.594365	0.672314	0.468484	0.627304	0.712566	0.758052	0.573194	0.699924	0.38583	0.759598	0.654129	0.583415	0.570707	0.612216	0.602464	0.698165	0.578388	0.699307	0.552983	0.665714	0.595129
Aars	chr8	111033841	111055569	+	21728	3715	1.1242	1.23086	1.006	0.88052	0.970066	1.26109	1.18711	1.39669	1.0679	1.56434	1.39438	1.16382	1.23967	1.46721	1.32657	1.30295	1.12035	1.03723	1.21723	1.37418	1.34448
Aars2	chr17	45506840	45520843	+	14003	3349	1.47745	1.70468	1.40453	1.76582	1.63271	1.14336	1.40556	1.35971	1.4059	1.1201	1.27432	1.18818	1.27589	1.18103	1.34528	1.04025	1.52889	1.51396	1.39039	1.1942	1.2674
Aarsd1	chr11	101406839	101417433	-	10594	1333	0.873901	1.02815	0.884379	1.15914	0.994543	1.01662	0.940582	1.09291	0.9151	0.947876	0.898102	0.972495	0.933706	0.953875	1.08862	1.10828	0.928809	1.05677	0.982865	0.939491	0.992065
Aasdh	chr5	76875934	76905514	-	29580	3694	1.42165	1.81252	1.31279	1.75084	1.27436	1.47095	1.38522	1.34647	1.35498	1.46405	1.1748	1.11376	1.45741	1.3375	1.5235	1.61145	1.51566	1.49872	1.36222	1.25087	1.43947
Aasdhppt	chr9	4294792	4309494	-	14702	2870	0.921798	0.873774	0.898595	0.987327	0.886598	1.05611	0.912063	0.922408	0.900738	0.878113	0.854162	0.913232	0.899979	0.96771	0.855024	1.01943	0.898055	0.976678	0.911736	0.881836	0.907571
Aass	chr6	23072172	23132986	-	60814	3701	1.03072	1.00396	1.1169	1.21531	1.21375	1.06519	1.20225	0.751846	0.8355	0.575602	0.802799	0.932181	1.16409	0.903119	0.510495	1.26716	1.05053	1.16475	0.929865	0.770194	0.859235
Aatf	chr11	84422855	84513501	-	90646	1800	0.715527	0.7209	0.745338	0.773989	0.679002	0.790693	0.855622	0.831009	0.75444	0.695256	1.00353	0.905602	0.764218	0.934331	0.577259	1.04631	0.727255	0.747895	0.81369	0.868131	0.758603
Aatk	chr11	120007315	120047145	-	39830	5740	1.78884	1.85825	0.461865	1.73773	0.661634	1.28246	2.11215	2.46419	2.48943	2.73467	1.01022	0.932358	1.96726	1.69959	4.51397	2.93442	1.36965	1.22727	2.35526	1.55908	2.72694
Abat	chr16	8513428	8621567	+	108139	4635	4.75772	2.33693	3.40682	2.23762	2.12885	2.36796	3.1981	2.07844	2.97598	1.74419	1.03141	1.4164	3.056	1.59196	1.84148	2.84234	3.50049	2.24481	2.75084	1.39733	2.16315
Abca1	chr4	53030788	53159895	-	129107	10260	0.569871	0.74683	0.609788	0.509185	0.58819	0.722371	0.656734	0.877278	0.718545	0.982531	0.780171	0.691391	0.65142	0.683087	0.503508	0.717897	0.642163	0.606582	0.750852	0.818031	0.612672
Abca13	chr11	9191941	9684259	+	492318	16011	1.53848	0.626275	2.82251	1.42803	0.654595	2.20722	1.84333	1.50023	1.20811	2.68063	1.79567	2.09493	2.43615	1.7189	1.99783	2.19083	1.66242	1.42995	1.51722	2.19041	2.05096
Abca14	chr7	120203963	120325352	+	121389	5384	0.304765	0.970726	1.97576	0.692378	0.992451	1.91452	0.960066	3.71932	0.941381	0.911557	0.266025	0.897826	2.20686	0.964129	0.895577	1.61245	1.08375	1.19978	1.87359	0.691803	1.35552
Abca16	chr7	120409646	120544813	+	135167	5240	0.967042	0.75153	0.398472	0.576982	0.992451	1.00764	0.840058	0.942451	0.98845	0.880311	1.24699	0.748188	0.325118	0.132435	0.505197	1.62796	0.705681	0.859026	0.923653	0.958498	0.320917
Abca17	chr17	24264278	24347252	-	82974	5202	1.14287	2.11027	2.25801	9.84716	2.8533	1.64887	7.68053	2.6254	4.39311	0.994426	0.810546	0.571344	2.83739	0.695285	3.30675	3.91915	1.83705	4.78311	4.89968	0.792105	2.27981
Abca2	chr2	25428673	25448539	+	19866	8061	1.08837	1.24543	0.828305	0.849287	1.08887	1.1768	1.22169	1.35155	1.18596	1.35624	1.11461	1.07638	1.42563	1.21972	1.57993	0.988972	1.05404	1.03832	1.25307	1.18241	1.40843
Abca3	chr17	24352022	24410204	+	58182	6479	0.981251	1.21957	1.05121	0.899913	0.856908	1.19508	1.19457	1.21341	1.47466	1.32622	1.292	1.07342	0.924516	1.29144	1.41987	0.913566	1.08401	0.983967	1.29421	1.23054	1.21194
Abca4	chr3	122044459	122180061	+	135602	7248	1.56523	1.58846	3.70958	1.6333	2.44296	2.59468	2.19749	2.24696	1.13822	1.3259	1.74579	0.729484	2.05258	0.9472	1.61305	1.60212	2.28776	2.22365	1.86089	1.26706	1.53761
Abca5	chr11	110269368	110337716	-	68348	8269	1.7143	1.70303	1.3395	0.895476	1.5352	1.55727	1.33412	1.15552	1.89453	2.44531	1.49206	1.31054	1.91862	1.67959	1.17114	2.6479	1.58561	1.32931	1.46139	1.7493	1.58978
Abca6	chr11	110176820	110251776	-	74956	5719	5.42862	0.808938	1.129	0.615447	0.496226	0.604586	3.84027	1.3127	1.09828	0.298328	4.48918	2.99275	3.31029	1.62233	1.10225	8.06226	2.45552	0.572086	2.08375	2.59342	2.01163
Abca7	chr10	79997614	80015572	+	17958	6594	1.2222	1.73799	1.00227	1.54547	1.48172	1.75531	1.55143	2.08633	1.86652	1.62784	1.14232	1.04789	1.63009	1.57598	2.81176	1.32141	1.32082	1.59417	1.83476	1.27269	2.00594
Abca8b	chr11	109933405	109995816	-	62411	6178	0.662864	1.1094	1.19542	0.512873	0.763424	0.918734	0.586707	1.13767	1.68403	0.931288	0.997595	0.866866	1.6427	2.2206	1.34187	1.12634	0.989227	0.731677	1.13614	0.931916	1.73506
Abcb10	chr8	123952458	123983122	-	30664	4306	1.0213	0.994084	1.01859	1.31209	0.919419	1.08691	1.00392	1.02275	0.970938	0.947812	0.940262	0.87552	1.01346	0.941592	1.0119	1.07423	1.01133	1.10614	0.999203	0.921198	0.988985
Abcb1a	chr5	8660091	8748570	+	88479	4977	0.591555	0.704791	0.526118	0.618677	0.60778	0.555767	0.578021	0.568292	0.712952	0.859504	0.80996	0.610826	0.588976	0.748212	0.505919	0.672317	0.607488	0.594075	0.619755	0.760097	0.614369
Abcb1b	chr5	8798146	8866314	+	68168	4344	0.527781	0.71025	0.44876	0.713516	0.659364	0.713161	0.586707	0.587568	0.875659	1.11278	0.844637	0.991689	0.684025	0.853568	0.594364	0.908165	0.562264	0.695347	0.683311	0.983037	0.710652
Abcb4	chr5	8893720	8959226	+	65506	4075	2.022	0.825117	0.718457	0.369268	0.283557	4.17452	0.960066	2.6254	0.922554	2.68495	0.810546	1.45897	0.341538	3.70819	0.826687	1.51167	1.18852	1.60912	1.50267	1.65149	1.62547
Abcb5	chr12	118867823	118966421	-	98598	3876	1.45456	0.242682	0.423376	0.738537	0.793961	8.06115	0.960066	0.984525	1.31793	0.142061	3.99038	0.897826	0.630532	0.676494	0.213339	1.00778	0.706872	3.19788	1.08751	1.67676	0.506788
Abcb6	chr1	75171640	75180283	-	8643	2933	1.10346	1.13671	1.13921	1.2187	1.01815	1.09112	1.01678	1.18624	1.10628	1.0673	1.30997	1.31582	1.0912	0.974868	1.08215	0.749538	1.12646	1.10932	1.1031	1.23103	1.0494
Abcb7	chrX	104280564	104413846	-	133282	5759	0.235739	0.30431	0.228283	0.370487	0.278848	0.626341	0.438839	0.53054	0.457408	0.518026	0.55168	0.57999	0.397851	0.503647	0.357029	0.701848	0.256111	0.425225	0.475596	0.549899	0.419509
Abcb8	chr5	24394155	24409947	+	15792	2940	0.96047	1.11511	0.992398	0.936882	0.993638	0.951298	1.06266	1.09459	1.08559	0.92447	1.02703	1.06137	1.05997	1.03203	0.981369	0.772719	1.02266	0.960606	1.08095	1.00429	1.02446
Abcb9	chr5	124061856	124095798	-	33942	3334	1.29525	1.53273	5.64502	1.61555	0.992451	0.84512	0.853392	1.53148	1.09828	1.16016	1.20543	1.45897	1.68142	0.983232	1.82441	1.32131	2.82433	1.15104	1.16105	1.27485	1.49635
Abcc1	chr16	14361557	14474878	+	113321	5935	1.86879	1.11053	1.35783	0.978206	0.898196	2.09022	1.77473	1.60851	1.28057	1.06584	1.04161	1.11589	2.42713	1.51077	1.79517	2.6354	1.44572	1.32221	1.5546	1.07444	1.91102
Abcc10	chr17	46303229	46328023	-	24794	5709	1.27639	1.63032	1.39207	1.29137	1.43197	1.37294	1.07952	1.5764	1.53582	1.24371	1.39429	1.64032	1.39525	1.25658	1.34955	0.978833	1.43293	1.36543	1.39725	1.4261	1.33379
Abcc12	chr8	86504840	86566590	-	61750	4511	0.190478	0.183651	0	0.410298	0.132327	0.27071	0.297952	0.226076	0.585748	0.37291	0.748197	0.35913	0.240749	0.347643	0.26244	0.844759	0.12471	0.271112	0.369925	0.493412	0.283611
Abcc2	chr19	43782307	43838218	+	55911	5389	0.688318	0.612671	0.65196	0.638074	0.744338	1.33365	1.61466	1.70859	0.253449	1.30518	3.11749	0.690635	3.21571	0.637345	2.57191	1.52694	0.650983	0.905353	1.19223	1.70443	2.14166
Abcc3	chr11	94343294	94392976	-	49682	5002	0.805203	1.00879	3.19884	0.764913	1.32327	0.780924	1.4401	1.05016	1.05435	2.51921	1.60724	0.987608	0.996241	1.032	0.58557	0.553826	1.67095	0.956368	1.18154	1.70469	0.871269
Abcc4	chr14	118482691	118706219	-	223528	5895	1.01659	0.877883	0.965224	0.814869	0.767564	1.08184	0.958467	1.03219	1.08142	1.20184	1.01783	0.917366	0.908356	1.05956	0.972412	1.01174	0.953232	0.888092	1.02403	1.04568	0.980108
Abcc5	chr16	20331303	20426394	-	95091	6196	0.835813	0.878181	0.779164	0.924372	0.944609	0.959397	0.906481	0.917314	0.841461	0.790227	0.913061	1.02163	0.96513	0.882575	0.778462	0.889431	0.831053	0.942793	0.888419	0.908305	0.875389
Abcc6	chr7	45976379	46030286	-	53907	4958	7.42864	1.38675	0.903203	0.923171	2.77886	1.62099	0.86406	1.92529	0.564829	1.98885	0.855082	1.15435	3.15266	2.22491	1.78056	1.06706	3.23953	1.77434	1.11806	1.33276	2.38604
Abcc8	chr7	46104522	46180033	-	75511	4952	2.7246	3.68408	3.18596	5.18734	2.77519	3.94559	4.35722	3.53582	2.49858	1.96212	1.19025	1.36379	4.01461	2.76516	3.1482	2.35913	3.19821	3.96937	3.46388	1.50539	3.30932
Abcd1	chrX	73716596	73738287	+	21691	3401	0.271391	0.30535	0.252644	0.342099	0.298553	0.558071	0.515399	0.595158	0.471905	0.568451	0.766109	0.774713	0.504885	0.599129	0.653146	0.437083	0.276462	0.399574	0.527487	0.703091	0.58572
Abcd3	chr3	121758909	121815215	-	56306	3399	1.0093	0.953338	0.946745	0.914663	0.799973	1.02612	0.881121	0.840256	0.925599	1.06973	0.744069	0.841614	0.831425	0.932916	0.773473	1.17381	0.969796	0.913587	0.882325	0.885137	0.845938
Abcd4	chr12	84602530	84617466	-	14936	2527	1.31	1.68114	1.03911	1.387	1.25742	1.25547	1.1246	1.38369	1.25613	1.27411	1.0286	0.951679	1.1865	1.04257	1.61293	1.15099	1.34342	1.29996	1.25481	1.0848	1.28067
Abce1	chr8	79683441	79711740	-	28299	3813	0.812408	0.806601	0.887068	0.783375	0.771209	0.893546	0.917478	0.836695	0.829748	0.877765	0.897044	0.956	0.880247	0.93165	0.735758	1.15827	0.835359	0.816043	0.861307	0.91027	0.849218
Abcf1	chr17	35956818	35969750	-	12932	3150	1.25298	1.19744	1.19472	1.18845	1.13229	1.0851	1.1495	1.07381	1.04301	0.998676	1.01836	1.07297	1.11243	1.07856	0.968189	1.19357	1.21505	1.13528	1.08877	1.03	1.05306
Abcf2	chr5	24565340	24577467	-	12127	2573	0.98797	0.955119	0.999183	0.97341	0.946302	0.947869	1.00742	1.02354	0.914278	0.912566	1.07597	1.08234	1.00662	0.982364	0.827669	1.02571	0.980757	0.95586	0.981746	1.02362	0.938885
Abcf3	chr16	20548602	20561603	+	13001	3288	0.968909	1.01096	0.965906	0.873969	0.901117	0.912783	0.936138	0.956497	1.00941	1.04942	1.01597	1.03442	0.922719	1.02235	0.817935	0.969095	0.981925	0.895957	0.967349	1.03327	0.921001
Abcg1	chr17	31057693	31117981	+	60288	5818	3.1682	1.91888	2.43273	0.88661	1.18887	2.49621	2.35842	2.42274	2.5674	1.73014	1.30934	1.54702	2.03889	2.05739	1.92562	2.28826	2.50661	1.5239	2.44952	1.52884	2.0073
Abcg2	chr6	58596671	58692451	+	95780	2491	0.900248	0.95252	0.939331	1.27173	0.909892	0.848397	0.929797	0.9153	0.856621	0.796357	0.885983	0.890467	0.948677	0.802687	0.645581	1.19184	0.9307	1.01	0.900572	0.857602	0.798982
Abcg3	chr5	104935056	104982717	-	47661	3034	6.85721	1.32372	3.95151	1.61555	0.992451	0.916039	1.68012	2.04198	2.63587	0.994426	0.498798	1.61609	1.28972	2.27548	0.514383	0.125973	4.04415	1.17468	2.11932	1.03644	1.35986
Abcg4	chr9	44273189	44288244	-	15055	3626	2.16751	1.24808	1.29715	2.03098	1.52685	1.34352	1.92013	1.02099	1.22704	1.60863	1.67165	1.70277	0.945798	1.64808	2.11264	0.817121	1.57091	1.63378	1.38939	1.66102	1.56884
Abhd1	chr5	30950065	30955095	+	5030	1356	0.930242	1.38783	0.878114	0.840189	0.936538	1.31083	1.29136	1.14091	1.24041	0.841947	1.06266	1.53379	0.811748	1.1907	1.90558	0.610554	1.0654	1.02919	1.22423	1.14613	1.30268
Abhd10	chr16	45729724	45742955	-	13231	2890	0.814046	0.800169	0.847917	0.848776	0.770937	0.960583	0.884829	0.877991	0.942476	1.14335	0.981212	0.909659	0.941158	0.881643	0.913084	1.03562	0.820711	0.860099	0.901765	1.01141	0.911962
Abhd11	chr5	135009151	135012175	+	3024	1699	1.19271	1.30718	1.16735	1.0161	1.16505	0.975028	1.04521	1.11983	1.26478	1.01436	1.34188	1.16914	1.09356	1.08913	1.04358	0.740418	1.22241	1.05206	1.14328	1.17513	1.07542
Abhd11os	chr5	135012121	135013157	-	1036	500	1.7143	3.03991	2.72843	2.28363	2.56585	1.55652	1.14589	1.35248	1.96226	1.46239	1.03122	1.09301	2.35098	1.36931	2.33417	1.59041	2.49421	2.13534	1.48687	1.19554	2.01816
Abhd12	chr2	150832514	150904731	-	72217	1967	0.905659	0.997462	0.958154	0.815394	0.948285	0.95886	0.855435	1.06557	0.93053	1.1415	1.06021	0.998771	0.920757	1.15427	1.05175	0.82559	0.953758	0.907513	0.950512	1.06682	1.04226
Abhd13	chr8	9977716	9992154	+	14438	5180	0.824702	0.724824	0.890067	0.964546	0.835096	0.953546	0.771028	0.774964	0.895563	0.868102	0.969287	0.874389	0.815757	0.920081	0.782921	0.957873	0.813198	0.917729	0.813851	0.903926	0.839586
Abhd14a	chr9	106440050	106447678	-	7628	1434	1.09611	1.1758	1.13901	1.32674	1.0544	1.17855	1.20886	1.25253	1.2787	1.16635	1.07397	1.08732	1.39886	1.12979	1.6018	1.17642	1.13697	1.18656	1.2467	1.10921	1.37682
Abhd14b	chr9	106448639	106452918	+	4279	1475	1.91246	2.66848	1.53264	4.86313	2.3122	1.99302	1.91086	1.68607	2.09222	1.15078	0.940822	1.20046	1.59897	1.44368	2.74786	1.73432	2.03786	3.05612	1.89638	1.09736	1.93017
Abhd15	chr11	77515116	77520628	+	5512	3249	2.55465	1.45609	1.47261	2.60166	1.48868	2.40284	2.51094	5.15356	1.48268	1.98885	6.78365	2.3942	3.21571	2.69686	0.907734	0.954741	1.82778	2.16439	3.04906	3.72223	2.27344
Abhd16a	chr17	35089290	35102987	+	13697	1945	1.21028	1.47436	1.20763	1.24684	1.45223	1.23924	1.11694	1.3756	1.37936	1.3447	1.36243	1.11252	1.04255	1.10864	1.47922	1.00917	1.29743	1.31277	1.29063	1.27322	1.21014
Abhd17a	chr10	80583648	80590341	-	6693	1473	1.06252	1.10576	1.34893	1.21985	1.38577	0.974186	1.03741	1.11037	1.27102	0.923691	1.28842	1.03982	0.996558	0.884464	1.18636	0.580254	1.1724	1.19327	1.1396	1.08398	1.02246
Abhd17b	chr19	21653308	21685637	+	32329	2475	0.941987	0.904619	1.03514	0.997931	0.822511	1.12894	1.01649	0.85896	0.95017	1.00473	0.97234	1.11732	0.953502	0.965295	0.89299	0.886116	0.960581	0.983129	0.941873	1.03146	0.937262
Abhd17c	chr7	84109355	84151893	-	42538	2238	0.653293	0.610021	0.805109	0.825725	0.68429	0.833	0.762521	0.80494	0.797027	0.821426	0.880155	0.86563	0.773811	0.819823	0.846991	0.722277	0.689474	0.781005	0.788163	0.855737	0.813542
Abhd2	chr7	79273265	79361601	+	88336	2903	0.968032	0.941531	0.770704	0.798451	0.846099	1.00443	1.10178	0.985132	1.04615	0.895814	1.12126	1.13179	0.903011	1.15171	0.797842	0.837463	0.893423	0.882994	1.04435	1.04962	0.950853
Abhd3	chr18	10644410	10706696	-	62286	1887	1.09891	1.38675	1.29626	1.15396	0.562389	0.876212	1.05607	0.875133	1.04047	0.452012	1.15511	0.778116	0.723257	6.72109	1.37781	1.15175	1.26064	0.864188	0.99056	0.795079	2.94072
Abhd4	chr14	54254128	54269169	+	15041	2749	1.24229	1.3741	1.05231	1.3766	1.11385	1.17351	1.17304	1.12071	1.37613	1.46867	0.999774	1.0362	1.17107	1.19786	1.41986	1.05591	1.2229	1.22132	1.22329	1.16821	1.26293
Abhd5	chr9	122351615	122381523	+	29908	3148	0.368765	0.598733	0.410547	0.612795	0.510186	0.673094	0.539551	0.503125	0.882002	0.984067	0.99484	0.922238	0.44024	0.927047	0.481398	0.736822	0.459348	0.598691	0.641559	0.967048	0.616229
Abhd6	chr14	8002901	8056555	+	53654	2018	0.877085	0.992948	0.8678	1.16148	0.92046	1.13185	0.867711	0.935413	0.782523	0.909536	0.80558	0.949322	0.935433	0.806592	0.795693	0.922138	0.912611	1.07127	0.861882	0.888146	0.845906
Abhd8	chr8	71456699	71463657	-	6958	1985	1.25359	0.850654	0.94998	1.06835	1.32039	1.52318	1.20555	1.01676	0.9981	1.12565	0.972016	0.710015	1.23568	1.01481	2.03492	1.05612	1.01807	1.30397	1.07347	0.935893	1.42847
Abi1	chr2	22939988	23040241	-	100253	3505	1.05356	1.05665	1.03971	1.2038	1.05189	1.06441	1.01635	0.954227	1.12523	1.06574	1.03548	1.07739	1.02063	1.03255	0.900813	1.06423	1.04997	1.1067	1.03194	1.05953	0.984664
Abi2	chr1	60409618	60481163	+	71545	5974	0.973224	0.872769	0.981639	0.971312	0.862184	1.10659	1.0795	0.949793	0.88249	1.11193	1.11315	1.13516	1.09661	1.10249	0.815778	1.2947	0.942544	0.980029	0.970596	1.12008	1.00496
Abi3	chr11	95830071	95842476	-	12405	4075	1.93486	1.60632	1.72127	2.20758	2.14584	2.5551	2.8802	1.47977	1.70422	1.06854	1.39663	1.36296	2.52213	1.63453	1.67379	2.71796	1.75415	2.30284	2.0214	1.27605	1.94348
Abl1	chr2	31688536	31804362	+	115826	7971	1.196	1.16538	1.05939	1.06114	1.08054	1.01667	1.00184	1.02023	1.20954	1.0762	1.03682	1.07869	0.995663	1.01501	0.950207	0.831877	1.14026	1.05278	1.07721	1.0639	0.98696
Abl2	chr1	156558786	156649619	+	90833	10714	1.20197	1.08031	1.00671	1.00021	0.858336	1.10769	1.30864	0.997661	0.989005	0.97819	1.14539	1.17404	1.13973	0.968215	0.853882	1.19266	1.09633	0.988746	1.09844	1.09921	0.987277
Ablim1	chr19	57033263	57216032	-	182769	7233	3.34669	2.47692	2.31661	3.06845	2.08056	2.10888	2.01566	2.08849	2.17835	4.76978	0.959974	1.06755	2.14282	2.11772	3.69134	1.9908	2.71341	2.41929	2.09417	2.26577	2.65063
Ablim2	chr5	35757879	35884979	+	127100	3761	1.91792	1.61428	1.04362	1.19321	1.0917	1.94943	1.53513	2.19873	1.89546	2.51338	1.12409	0.910125	1.49933	1.54245	5.12057	1.56485	1.52527	1.41145	1.87644	1.51587	2.72078
Ablim3	chr18	61799392	61911852	-	112460	4562	1.88237	1.63491	1.129	2.24199	1.52685	2.29519	1.34409	1.69879	0.971109	2.07172	1.38796	1.11159	2.20686	1.61226	1.61098	1.20934	1.54876	2.02134	1.338	1.52376	1.81003
Abo	chr2	26842502	26864995	-	22493	1795	0.34286	0.821986	0.955311	0.712161	0.50804	0.694926	0.48983	0.759984	0.941381	0.795541	1.30455	1.45897	1.17586	3.70819	0.578229	0.761982	0.706719	0.638376	0.730398	1.18635	1.82076
Abr	chr11	76416731	76577739	-	161008	6036	1.54812	1.40795	1.33204	1.47224	1.28092	1.32276	1.25412	1.15894	1.28493	1.15797	1.18693	1.22046	1.19354	1.12927	1.09813	1.15303	1.42937	1.35864	1.23266	1.18845	1.14031
Abra	chr15	41865292	41869720	-	4428	1762	0.838103	0.0728045	0.752669	0.403887	0.992451	0.595426	0.444909	0.250038	5.27173	1.3259	0.712568	0.299275	0.425078	0.572588	0.638144	1.98081	0.554526	0.663921	1.98889	0.779248	0.54527
Abracl	chr10	18011259	18023252	-	11993	810	1.00755	0.811997	0.997938	1.25431	0.924707	1.11371	1.11439	0.954793	0.778854	0.962525	0.914728	0.934703	1.17317	1.23927	1.12474	0.877266	0.939161	1.09758	0.949344	0.937319	1.17906
Abt1	chr13	23418360	23423866	-	5506	4456	1.04984	0.883931	1.03107	0.931799	0.939302	0.867641	0.91816	0.946765	0.985059	0.842019	0.963196	0.998928	0.941337	0.846542	0.856944	0.756323	0.988283	0.912914	0.949995	0.934714	0.881608
Abtb1	chr6	88835913	88841935	-	6022	1880	1.0455	1.04864	0.937049	1.06504	1.06418	1.2677	1.21082	1.46657	1.03252	1.19309	1.18401	1.09167	1.34926	1.15045	1.48781	0.926831	1.01039	1.13231	1.23664	1.15626	1.32917
Abtb2	chr2	103566309	103718423	+	152114	4558	1.22884	1.70084	1.34806	1.26167	1.33439	1.1863	1.27328	1.48449	1.58466	1.50036	1.2645	1.45751	1.239	0.777831	1.81152	0.873719	1.42592	1.26079	1.44747	1.40746	1.27612
Acaa1a	chr9	119341293	119350295	+	9002	1758	1.30358	1.47724	1.15316	1.16544	1.24916	0.997142	1.14538	1.19992	1.27414	1.24278	1.1869	1.0928	1.08196	1.08429	0.999149	0.871069	1.31133	1.13725	1.20648	1.17416	1.05513
Acaa1b	chr9	119148042	119157093	-	9051	1669	0.725631	1.04353	0.669958	1.03679	0.957006	1.08442	0.486241	0.733823	2.83863	1.8174	0.924243	1.26616	0.540156	0.997278	0.912458	0.710147	0.81304	1.02607	1.3529	1.33594	0.816631
Acaa2	chr18	74779211	74806207	+	26996	1500	1.28055	1.38027	1.38793	1.59788	1.53753	0.896049	1.02599	1.01972	1.07704	1.16991	1.07064	1.14557	1.0382	0.804093	1.04775	1.07656	1.34958	1.34382	1.04091	1.12871	0.963346
Acaca	chr11	84195437	84401651	+	206214	9032	0.995835	0.907868	0.829086	0.924477	0.744108	1.05017	1.14299	0.94866	0.99596	0.878458	0.948575	0.866904	1.08666	0.841823	0.767729	1.23828	0.91093	0.906252	1.0292	0.897979	0.898737
Acacb	chr5	114165517	114250758	+	85241	8485	0.646823	0.674064	0.613619	0.528113	0.658424	0.986293	0.900279	0.993832	0.979036	1.17781	1.06951	0.871748	1.13984	0.985487	0.960322	0.97521	0.644835	0.724277	0.957716	1.03969	1.02855
Acad10	chr5	121621028	121660510	-	39482	3621	1.73447	2.0565	1.56236	1.76367	1.3469	1.2755	1.43236	1.30167	1.64235	1.6881	0.961483	1.07947	1.00312	1.73625	1.85121	1.04746	1.78444	1.46202	1.45879	1.24302	1.53019
Acad11	chr9	104063702	104127646	+	63944	3348	1.37495	1.72455	1.78618	1.42828	1.30027	1.17325	1.30383	1.22729	1.34987	1.32607	1.28285	1.39179	1.12254	1.19066	0.895946	1.00778	1.62856	1.3006	1.29366	1.33357	1.06972
Acad12	chr5	121598280	121618938	-	20658	2375	0.884549	1.20925	1.29503	0.942813	1.29602	1.00764	1.1823	1.32337	1.48268	1.10917	1.55395	1.0852	0.637738	0.883592	0.575619	1.14215	1.12961	1.08216	1.32945	1.24944	0.698983
Acad8	chr9	26974138	26999549	-	25411	2864	0.982071	1.11501	1.16725	0.982608	1.03963	1.06167	0.983993	1.0606	1.07785	1.22772	1.05358	1.06815	0.951705	1.02308	0.91312	0.956704	1.08811	1.02797	1.04082	1.11648	0.962634
Acad9	chr3	36065999	36092857	+	26858	3913	0.977963	0.950711	1.01389	1.1444	0.783018	0.908042	0.872524	0.944643	0.936708	0.874862	0.98177	1.04504	0.892897	0.935677	0.722303	0.890635	0.980854	0.945154	0.917958	0.967226	0.850292
Acadl	chr1	66830838	66863309	-	32471	1948	2.19634	2.59427	1.85217	1.94717	1.85155	1.81304	1.66993	1.56699	1.5703	1.66643	1.04375	1.22731	1.40549	1.56237	2.21218	1.74551	2.21426	1.87058	1.60241	1.3125	1.72668
Acadm	chr3	153922352	153944643	-	22291	2062	1.3075	1.28976	1.27734	1.33843	1.17338	1.09084	1.16758	1.09909	1.0912	1.08401	1.00211	1.06979	1.0375	0.925863	0.976946	1.15395	1.29153	1.20088	1.11929	1.05197	0.980103
Acads	chr5	115110298	115119346	-	9048	1870	1.39754	1.31754	1.33611	1.37894	1.18456	1.1522	1.3678	1.43956	1.36794	1.11241	1.09456	1.03401	1.23146	1.18845	1.5741	0.959851	1.3504	1.23856	1.39177	1.08033	1.33134
Acadsb	chr7	131410600	131446211	+	35611	3348	1.11281	1.08952	0.996864	1.13894	0.893412	1.12876	1.00416	0.958307	0.915291	1.18358	0.932079	0.989688	0.987248	1.15278	1.11742	1.2144	1.0664	1.0537	0.959254	1.03511	1.08582
Acadvl	chr11	70010182	70015428	-	5246	2188	1.56017	1.74111	1.59638	1.20416	1.611	1.33309	1.10333	1.44316	1.41513	1.24837	1.08686	1.12411	1.15639	1.1086	1.08148	1.3052	1.63255	1.38275	1.32054	1.15311	1.11549
Acan	chr7	79053482	79115099	+	61617	7355	1.82387	1.44976	1.1238	1.21488	0.98872	1.352	2.07589	1.3789	1.19346	1.15248	1.04887	1.03359	2.60161	1.5183	1.76786	1.49886	1.46581	1.1852	1.54942	1.07831	1.96259
Acap1	chr11	69881566	69895539	-	13973	2482	3.87598	3.31693	3.53664	5.42713	2.77599	1.98552	2.9138	2.23645	1.8432	1.11989	1.63487	1.38218	2.48188	2.06068	1.90192	1.94661	3.57652	3.39621	2.33115	1.37898	2.14816
Acap2	chr16	31092412	31201238	-	108826	6493	1.11405	1.15749	0.976478	1.25224	0.938742	1.32334	1.15405	1.03181	1.17323	1.25458	1.01444	1.0353	1.02119	1.14061	1.03587	1.34245	1.08267	1.17144	1.1197	1.10144	1.06589
Acap3	chr4	155891874	155907251	+	15377	4312	1.34873	1.29668	1.46572	1.51064	1.21565	1.33652	1.15028	1.14982	1.30192	0.961581	1.57995	1.64498	1.22681	1.34988	1.07634	0.827104	1.37038	1.35427	1.20067	1.3955	1.21768
Acat1	chr9	53580521	53610350	-	29829	3373	1.29859	1.45207	1.23458	1.30208	1.35215	1.46637	1.3919	1.43878	1.13455	1.11205	0.88797	1.07817	1.44231	1.26445	1.61717	1.84623	1.32841	1.37353	1.32174	1.02606	1.44131
Acat2	chr17	12943041	12960725	-	17684	2076	0.903773	0.994224	0.972813	1.2677	0.966456	0.986153	0.986637	0.891077	0.875179	0.942188	0.797666	0.869054	1.01279	0.939532	0.846132	1.05026	0.956937	1.07344	0.917631	0.869636	0.932819
Acbd3	chr1	180726042	180754204	+	28162	3471	0.975019	0.988109	0.937801	1.05985	0.936212	1.08473	0.958895	0.906984	1.02052	1.11276	1.01027	1.05829	0.983868	0.977277	0.988994	1.04496	0.966977	1.02693	0.962134	1.06044	0.98338
Acbd4	chr11	103101687	103112199	+	10512	2076	1.21926	1.47972	1.11949	1.24372	1.41523	1.51147	1.15863	1.36948	1.4719	1.59632	1.1899	1.15197	1.40496	1.44299	1.81942	1.12146	1.27282	1.39014	1.33334	1.31273	1.55579
Acbd5	chr2	23068200	23114512	+	46312	3809	0.938785	1.19927	0.99033	1.14939	0.898175	1.01376	1.02156	0.860749	1.02506	1.02916	0.943961	0.896637	0.947359	0.942135	0.779747	1.38115	1.04279	1.02044	0.969122	0.956585	0.889747
Acbd6	chr1	155558119	155687233	+	129114	1942	0.783794	0.817261	0.843601	0.783916	0.817046	0.938393	0.877938	1.02182	0.896011	0.777859	1.10054	0.820969	1.0035	0.950106	1.10444	0.577639	0.814885	0.846452	0.931922	0.89979	1.01935
Acbd7	chr2	3336167	3340997	+	4830	535	1.68423	3.2482	2.10405	1.514	2.59928	1.64582	1.07436	1.03795	1.00414	1.48008	0.938913	0.718261	2.42361	1.15881	1.74039	1.30172	2.34549	1.9197	1.03882	1.04575	1.77427
Accs	chr2	93833466	93849943	-	16477	4172	0.938281	0.906419	0.784846	0.971004	0.958031	1.23624	0.97691	0.980412	1.23902	1.07548	0.992657	1.22568	1.09323	1.00539	0.914503	0.995879	0.876515	1.05509	1.06545	1.09794	1.00437
Accsl	chr2	93855359	93869157	-	13798	2225	0.949985	1.21083	0.953225	1.64321	1.22277	1.06847	0.907537	1.04289	0.95491	1.06269	1.1584	1.03059	1.18779	0.910535	1.11634	1.24685	1.03801	1.31148	0.968445	1.08389	1.07156
Acd	chr8	105698158	105701095	-	2937	1425	1.02313	1.12299	1.09832	1.17119	1.03142	0.958864	0.951927	1.01476	1.29017	1.12803	1.21223	1.21385	0.998783	1.05456	1.13192	0.715767	1.08148	1.05382	1.08562	1.18471	1.06175
Ace	chr11	105967944	105989964	+	22020	5287	2.96107	2.02754	2.2154	2.73168	1.92064	1.53946	3.474	1.46482	2.23035	1.98885	0.955145	1.11751	3.40398	1.28635	2.11264	1.74237	2.40134	2.06393	2.38972	1.35383	2.26766
Acer1	chr17	56953489	56982126	-	28637	2429	1.76625	3.29203	4.51601	9.00092	5.81293	3.1069	4.01482	14.5856	2.89945	1.42061	1.55182	0.513043	1.54767	2.31762	3.30675	5.61479	3.19143	5.97358	7.16661	1.16182	2.39068
Acer2	chr4	86874413	86932490	+	58077	4665	0.786603	0.843405	0.873587	1.03833	1.05636	0.916449	0.985662	0.791495	0.828259	0.70102	0.957692	0.923738	1.05202	1.00966	0.85704	1.17192	0.834532	1.00371	0.868472	0.860817	0.972909
Acer3	chr7	98213659	98309527	-	95868	4058	0.616786	0.649344	0.667411	0.879115	0.680594	1.01805	0.899665	0.87639	0.970892	0.880838	0.890162	0.957881	0.898962	1.01507	1.09495	0.945297	0.644514	0.859253	0.915649	0.909627	1.00299
Acin1	chr14	54642160	54686931	-	44771	4967	1.05632	1.03509	0.991514	1.04118	1.04569	1.01039	1.06388	0.972027	1.05405	0.942129	1.06601	1.05455	1.00526	1.02601	0.958312	1.07176	1.02764	1.03242	1.02999	1.0209	0.996529
Ackr3	chr1	90203979	90215722	+	11743	2319	0.539847	0.478385	0.634561	0.413382	0.618209	0.632528	0.635917	0.584746	0.656741	0.794258	0.732534	0.789364	0.597816	0.57489	0.550386	0.638411	0.550931	0.554706	0.625801	0.772052	0.574364
Ackr4	chr9	104098137	104126643	-	28506	2109	1.75826	3.44167	2.82251	2.76951	2.12668	0.683758	1.69858	0.233369	1.52069	0.646377	0.897836	1.79565	0.315266	2.78114	0.734833	1.27652	2.67414	1.85998	1.15088	1.11329	1.27708
Acly	chr11	100476351	100528000	-	51649	4427	0.859254	0.903167	0.79612	0.99043	0.830804	0.977996	0.955473	0.925673	0.886453	0.86959	0.877036	0.951335	0.990374	0.905844	0.833048	0.994577	0.852847	0.933077	0.922533	0.899321	0.909755
Aco1	chr4	40143264	40199009	+	55745	4319	0.998545	0.983868	1.00026	0.994257	0.875664	1.0181	1.06061	1.02281	0.986038	1.05605	0.939098	0.950272	1.07616	1.03704	1.01175	1.07674	0.994225	0.962675	1.02315	0.981808	1.04165
Aco2	chr15	81872462	81915137	+	42675	2768	1.09656	1.11858	1.01206	0.97341	0.998184	1.10194	1.13827	1.13381	1.07085	1.13341	0.99003	1.00973	1.1474	1.1044	1.19998	1.18437	1.07573	1.02451	1.11431	1.04439	1.15059
Acot1	chr12	84009501	84017669	+	8168	1558	0.833985	1.14232	0.66088	1.54855	1.17624	1.51609	0.809199	0.72728	0.784837	1.37052	0.566051	0.668725	1.18225	0.911596	1.76819	1.08313	0.879061	1.41362	0.773772	0.868433	1.28735
Acot11	chr4	106744560	106799831	-	55271	5668	0.763217	0.884157	0.776355	1.81858	0.744338	1.34741	2.04014	1.10624	1.06193	1.23005	1.05433	0.823395	2.33593	1.07804	2.81073	1.98306	0.807909	1.30344	1.40277	1.03593	2.0749
Acot13	chr13	24817954	24831489	-	13535	686	1.238	1.42552	1.1269	1.2752	1.46219	1.24551	1.3272	1.11315	1.21072	1.61481	1.00403	0.934693	1.16579	1.19887	2.06185	1.3874	1.26348	1.32763	1.21702	1.18451	1.47551
Acot2	chr12	83987860	83993875	+	6015	2198	1.25881	1.18644	0.61582	0.817666	0.797215	1.56745	0.788892	1.29802	1.21035	1.39841	2.01054	1.02428	1.4077	1.63032	1.9491	0.989459	1.02036	1.06078	1.09909	1.47774	1.66237
Acot3	chr12	84052150	84059564	+	7414	2593	2.85717	1.34408	1.16322	2.16945	1.19921	2.01529	3.39716	0.829073	0.612992	0.994426	0.332532	0.718261	14.187	0.800632	1.65337	1.58366	1.78816	1.79465	1.61307	0.681739	5.54699
Acot4	chr12	84038378	84044723	+	6345	2325	1.37144	0.728045	1.69351	0.395645	0.165409	0.201529	1.09722	1.16684	2.63587	1.49164	5.98557	4.48913	0.945798	3.70819	0.881799	15.1167	1.26433	0.254194	1.63331	3.98878	1.84526
Acot6	chr12	84100653	84109783	+	9130	1822	1.7143	0.832051	2.82251	9.23171	0.330817	0.697599	0.86406	0.65635	0.658967	1.09387	1.24699	1.09734	0.788165	11.1246	0.661349	3.11496	1.78962	3.42004	0.726459	1.14607	4.19136
Acot7	chr4	152178099	152271855	+	93756	1860	1.09005	1.0718	1.13843	1.02115	1.03618	1.16498	1.21537	1.20135	0.93283	1.02828	0.976867	0.982206	1.26495	1.12304	1.21831	1.21726	1.10009	1.0741	1.11652	0.995785	1.2021
Acot8	chr2	164792767	164804881	-	12114	1151	1.46419	1.54729	1.34564	1.32374	1.57188	1.24479	1.31372	1.36445	1.48029	1.29369	1.46692	1.152	1.21218	1.147	1.43111	1.11579	1.45237	1.38014	1.38615	1.30421	1.26343
Acot9	chrX	155262499	155297507	+	35008	1548	0.277802	0.466052	0.319606	0.517795	0.473065	0.685753	0.501364	0.630449	0.457507	0.651726	0.657309	0.639874	0.503759	0.664775	0.468118	0.795141	0.354486	0.558871	0.529773	0.649636	0.545551
Acox1	chr11	116171882	116199045	-	27163	4153	1.00554	1.1032	0.947206	1.25164	0.948556	1.10612	0.910037	0.882302	0.984842	1.09103	0.850502	0.962707	0.946657	1.04252	1.08078	0.954741	1.01865	1.10211	0.925727	0.968079	1.02332
Acox3	chr5	35583059	35613801	+	30742	3956	1.25816	1.65422	1.01664	1.48479	1.32888	1.20207	1.03656	1.1326	1.19571	1.44605	1.05593	1.00057	1.05208	1.15717	1.56375	0.821853	1.30967	1.33858	1.12162	1.16752	1.25767
Acoxl	chr2	127854627	128123892	+	269265	2861	1.22753	0.749332	0.903203	0.184634	0.857117	1.25955	1.0134	1.92529	1.39546	1.2016	2.11256	1.06617	1.73396	1.49873	0.929347	1.32771	0.96002	0.767102	1.44472	1.46011	1.38735
Acp1	chr12	30893325	30911612	-	18287	3221	0.945865	0.840755	0.938033	0.907246	0.823941	0.969075	0.90125	0.873335	0.791244	0.894805	0.872147	0.929194	0.800192	0.822362	0.812112	1.05731	0.908218	0.900087	0.855277	0.898715	0.811555
Acp2	chr2	91202911	91214098	+	11187	4653	0.95158	1.38048	1.21524	1.41427	1.20955	1.23933	1.08193	0.954058	1.12453	1.03083	1.12612	1.23393	1.07985	1.12528	0.98075	0.996432	1.18243	1.28772	1.05351	1.13029	1.06196
Acp5	chr9	22126726	22135746	-	9020	1616	2.31942	1.64887	2.33201	2.13636	2.00754	1.25186	1.71452	1.50782	1.56542	1.25432	0.802528	1.01501	1.64001	1.0304	1.82417	0.959604	2.1001	1.79859	1.59592	1.02395	1.49819
Acp6	chr3	97158776	97176576	+	17800	1756	1.34426	1.40158	1.22107	1.45578	1.44805	1.32328	1.51975	1.28566	1.14942	1.16288	1.04406	1.06843	1.59854	1.30757	1.48332	1.381	1.3223	1.40904	1.31828	1.09179	1.46314
Acpp	chr9	104288239	104337722	-	49483	5957	0.841375	0.670943	0.911364	0.42404	0.43471	1.00764	0.68842	1.14002	0.647406	1.20479	0.476463	0.934472	0.935051	0.792692	0.677734	1.21774	0.807894	0.622131	0.825282	0.871907	0.801826
Acrbp	chr6	125049926	125063265	+	13339	2154	1.96789	1.76832	1.4972	2.4279	1.58463	1.86206	1.46497	1.76507	1.41904	1.2137	1.08946	0.981345	1.64962	1.44813	2.6201	1.67414	1.74447	1.9582	1.54969	1.09483	1.90595
Acsbg1	chr9	54604996	54661885	-	56889	2775	0.838103	0.808938	0.451601	0.671397	0.732523	1.17558	1.25547	1.26408	1.00783	0.617749	1.40837	0.718261	0.743127	1.14336	1.34719	0.931242	0.699548	0.859835	1.17579	0.914793	1.07789
Acsbg2	chr17	56843103	56874447	-	31344	2608	0.91281	0.989128	0.581608	1.01251	1.13801	0.785122	0.970015	0.967838	0.665491	0.740343	0.672293	0.705435	0.833527	1.10388	1.15697	1.07363	0.827849	0.978548	0.867781	0.706024	1.03146
Acsf2	chr11	94557101	94601786	-	44685	3069	2.53369	2.38106	1.71093	2.1076	1.90236	1.69042	2.0373	1.98001	1.64966	1.66842	0.96538	0.947086	2.09411	1.44595	2.51929	1.64814	2.20856	1.90013	1.88899	1.19363	2.01978
Acsf3	chr8	122775504	122817881	+	42377	2207	1.27076	1.18933	1.1258	0.989706	1.19163	0.969257	1.1814	1.54725	1.33115	1.13242	1.20053	1.13801	1.20271	1.00641	1.3012	1.03466	1.19529	1.0502	1.35326	1.15699	1.17011
Acsl1	chr8	46471036	46536051	+	65015	4093	1.05723	0.937812	0.878013	0.93516	0.844095	1.27226	1.27556	1.07391	0.929385	1.19669	0.763592	0.854956	1.43899	1.04647	1.55217	1.35888	0.957686	1.01717	1.09295	0.938414	1.34588
Acsl3	chr1	78657824	78707743	+	49919	3950	0.842415	0.7625	0.770014	0.952825	0.67451	1.02607	0.939639	0.831496	0.890015	0.930478	0.607735	0.631942	0.973472	0.880412	1.09963	1.19825	0.791643	0.884468	0.88705	0.723385	0.984506
Acsl4	chrX	142317992	142390535	-	72543	5280	0.223478	0.315398	0.223041	0.409934	0.290028	0.511793	0.440013	0.441864	0.380233	0.362367	0.590762	0.662787	0.451775	0.539232	0.31454	0.621129	0.253973	0.403918	0.420703	0.538639	0.435182
Acsl5	chr19	55253368	55296628	+	43260	3151	0.480355	0.474355	0.495917	0.531228	0.466452	0.638953	0.63308	0.708114	0.56876	0.531546	1.0375	1.17753	0.667904	0.855814	0.702003	0.919434	0.483543	0.545544	0.636651	0.915526	0.741907
Acsl6	chr11	54303823	54361539	+	57716	3074	1.92244	2.41864	2.41646	4.498	1.74628	2.78859	2.19444	2.09509	1.31793	1.79441	1.17699	1.01158	2.0512	1.31363	2.36573	2.91095	2.25252	3.01096	1.86915	1.32766	1.91019
Acss1	chr2	150618110	150668240	-	50130	3594	1.85213	1.8956	1.63002	2.59234	1.99103	1.63652	1.54599	1.75027	1.57074	1.81543	1.16531	0.955432	1.58491	1.47566	2.76345	1.7143	1.79258	2.0733	1.62234	1.31206	1.94134
Acss2	chr2	155518042	155562743	+	44701	2833	1.41436	1.3418	1.23897	1.23744	1.19713	1.34504	1.21916	1.2821	1.09899	1.40522	0.890672	0.858256	1.31842	1.12083	1.49253	1.18793	1.33171	1.25987	1.20009	1.05138	1.31059
Acta1	chr8	123891757	123894775	-	3018	1571	0.785722	1.21341	1.88167	0	1.9849	1.00764	0.960066	1.75027	0	0.497213	0.498798	3.14239	0.490414	0.347643	0.944785	0	1.2936	0.997515	0.903444	1.37947	0.59428
Actb	chr5	142903117	142906754	-	3637	1917	0.853092	0.8101	0.780119	0.870369	0.861841	0.830654	0.847314	0.833573	0.828371	0.801853	1.15992	1.18726	0.895489	0.866863	0.656453	0.640822	0.814437	0.854288	0.836419	1.04968	0.806268
Actg1	chr11	120345689	120348484	-	2795	1894	0.836837	0.768746	0.787953	0.848935	0.805508	0.820689	0.854664	0.882768	0.822765	0.789718	1.10687	1.06778	0.875805	0.867805	0.742893	0.572876	0.797845	0.825044	0.853399	0.988122	0.828834
Actl6a	chr3	32708545	32726971	+	18426	1969	1.00506	0.90013	1.02698	0.99176	0.96985	0.979677	1.02601	0.928442	0.90287	0.888998	0.89827	0.98464	1.05766	0.941044	0.820218	1.02099	0.977392	0.980429	0.95244	0.92397	0.939639
Actl7b	chr4	56740004	56741425	-	1421	1421	1.42859	1.45609	0.376335	0.205149	2.97735	3.52675	1.92013	0.795576	0.329483	0.248606	1.59615	0.769565	0.945798	0.695285	0	2.51946	1.087	2.23642	1.01506	0.871441	0.547028
Actn1	chr12	80167541	80260371	-	92830	3739	1.22214	1.2471	1.04563	1.47833	1.12108	1.28608	1.17008	1.2093	1.05236	1.12309	0.894101	0.923906	1.17529	1.1191	1.28125	1.2055	1.17163	1.29517	1.14391	0.980365	1.19188
Actn2	chr13	12269426	12340732	-	71306	2984	0.690034	0.550831	0.70423	0.461586	0.618106	0.826142	0.99869	0.909548	1.24305	0.688876	1.02694	0.992718	0.725755	0.773957	0.75417	0.521097	0.648365	0.635278	1.05043	0.902843	0.751294
Actn3	chr19	4861215	4877909	-	16694	2887	2.1646	1.64919	0.976881	1.98293	1.26639	1.76025	1.71904	1.71774	0.840901	0.989641	1.14301	0.867465	1.60975	2.09484	1.87651	1.60892	1.59689	1.66986	1.42589	1.00004	1.86037
Actn4	chr7	28893253	28962280	-	69027	3811	1.24776	1.24102	1.20974	1.24837	1.17725	1.0383	1.07059	1.11415	1.11615	0.951417	1.28996	1.27174	0.981287	1.05383	0.769439	0.943685	1.23284	1.15464	1.1003	1.17104	0.934852
Actr10	chr12	70937856	70964717	+	26861	4021	0.81828	0.743491	0.885668	0.81073	0.733424	0.858249	0.824771	0.864885	0.806651	0.986332	0.881491	0.915459	0.797626	0.818223	0.753055	1.0043	0.815813	0.800801	0.832102	0.927761	0.789635
Actr1a	chr19	46376813	46395735	-	18922	2742	0.946581	0.95884	0.911253	0.982572	0.886101	0.891095	0.905336	0.890382	0.938892	0.995458	0.839197	0.975388	0.85593	0.970455	1.03532	0.89654	0.938891	0.919923	0.911537	0.936681	0.953901
Actr1b	chr1	36699201	36709925	-	10724	2077	0.762241	0.694638	0.798298	0.709991	0.681877	0.841146	0.839826	0.869755	0.868169	0.802216	0.964385	0.926812	0.824263	0.850083	0.765873	0.696345	0.751726	0.744338	0.85925	0.897804	0.813406
Actr2	chr11	20062303	20112951	-	50648	3669	1.02327	1.05814	1.03758	1.19156	1.00636	1.06503	1.01363	0.953672	0.953692	1.0893	0.918835	0.938627	0.863668	0.935709	0.959696	1.0887	1.03966	1.08765	0.973666	0.982252	0.919691
Actr3	chr1	125392904	125435727	-	42823	2746	0.894076	0.724591	0.933878	0.767419	0.719747	0.928627	0.873864	0.849883	0.927775	0.994516	0.911054	0.940645	0.815405	0.934409	0.834772	0.935387	0.850848	0.805265	0.883841	0.948739	0.861529
Actr3b	chr5	25760025	25850341	+	90316	1711	0.846947	0.852772	0.791769	0.714509	0.72689	0.947166	1.06688	1.03094	0.878622	0.915053	0.946076	0.871612	1.16498	0.851492	0.999589	0.958821	0.830496	0.796188	0.992146	0.910914	1.00535
Actr5	chr2	158624912	158639211	+	14299	2377	0.970022	1.08119	0.915722	0.948206	0.851654	1.25341	1.09168	1.29617	1.29231	1.18589	1.03099	0.988414	1.16234	1.1762	1.0969	0.901433	0.988977	1.01776	1.22672	1.06843	1.14515
Actr6	chr10	89711972	89732295	-	20323	1703	1.15196	0.923755	1.0434	0.97963	0.860007	1.03072	1.05512	0.941575	0.931669	1.08137	0.936155	0.973077	1.01276	0.949252	0.844276	1.15049	1.0397	0.956785	0.976122	0.996868	0.935428
Actr8	chr14	29978336	29993221	+	14885	2121	0.951322	0.918449	0.884114	1.00553	0.854262	0.973312	0.935761	0.905555	0.881003	0.911717	0.860236	0.877434	0.96973	1.01018	0.958709	1.02729	0.917962	0.944368	0.907439	0.883129	0.979541
Acvr1	chr2	58446437	58566828	-	120391	3298	0.894932	0.73828	0.971801	0.704171	0.636187	0.76939	0.890604	0.878638	0.944594	1.01325	0.780397	0.717285	0.864951	0.975331	0.90167	0.831938	0.868338	0.703249	0.904612	0.836978	0.913984
Acvr1b	chr15	101174124	101212601	+	38477	3277	1.57064	2.00602	1.42387	1.92358	1.70798	1.57645	1.44963	1.20165	1.4785	1.40061	1.1806	1.1383	1.36717	1.39592	1.33147	1.32888	1.66684	1.736	1.37659	1.23984	1.36485
Acvr2a	chr2	48814108	48903264	+	89156	5681	0.90816	0.918254	1.03663	0.716797	0.897736	1.06863	1.00649	0.813074	1.0223	0.976639	0.958964	1.02133	0.973243	1.19995	0.792282	1.15156	0.954348	0.894388	0.947288	0.985643	0.988492
Acvr2b	chr9	119402500	119433506	+	31006	1701	1.18755	1.07461	0.91179	0.982518	0.97534	1.13204	1.26388	1.28624	1.46554	0.998062	1.1469	1.08443	1.23998	1.04373	1.48971	0.95905	1.05798	1.02997	1.33856	1.07646	1.2578
Acvrl1	chr15	101128521	101145336	+	16815	3788	1.25437	2.75891	3.5607	10.1549	2.77886	2.70624	1.18008	0.964432	1.13404	1.41773	1.28722	1.81703	1.09563	0.854724	1.77147	0.988022	2.52466	5.21333	1.09285	1.50733	1.24061
Acy1	chr9	106432980	106438236	-	5256	1446	1.74385	1.63059	1.57329	1.66206	1.68054	1.28288	1.45991	1.46484	1.42917	1.15252	1.11491	1.10369	1.57678	1.05346	1.48043	1.1841	1.64924	1.54183	1.45131	1.12371	1.37023
Acy3	chr19	3986569	3990005	+	3436	1284	1.17858	1.2142	0.856681	1.09585	1.17593	1.06991	1.09198	1.17673	1.28526	1.16067	0.814703	0.820594	1.23762	1.08447	1.6491	1.05328	1.08315	1.1139	1.18466	0.931988	1.32373
Acyp1	chr12	85272397	85280435	-	8038	648	0.907387	1.25981	0.837515	0.819314	1.18527	1.06815	0.821447	0.995301	0.899443	1.26359	0.744187	0.843647	0.898665	1.10948	1.35617	0.960277	1.00157	1.02425	0.905397	0.950476	1.12144
Acyp2	chr11	30505991	30649396	-	143405	671	0.643869	0.711866	0.611112	0.873804	0.74574	0.90835	0.831607	0.891103	0.632303	0.783487	1.12334	0.808043	0.846091	0.797142	0.748193	1.06625	0.655616	0.842631	0.785004	0.904958	0.797142
Ada	chr2	163726570	163750239	-	23669	1704	1.22083	1.59485	1.31191	1.6279	1.14405	1.24576	1.26972	1.21117	1.19524	0.953559	1.14424	1.16916	1.6511	1.19017	1.79751	1.35813	1.37586	1.33924	1.22538	1.08898	1.54626
Adad2	chr8	119612746	119616926	+	4180	1928	1.31967	2.0126	1.35245	1.13029	2.10357	1.4928	1.09113	1.46971	1.37596	1.22282	1.62009	1.01526	1.2722	1.49157	1.5082	1.01788	1.56157	1.57555	1.31226	1.28606	1.42399
Adal	chr2	121140427	121156680	+	16253	2727	1.08159	1.27073	1.13621	1.08643	1.06678	1.07138	1.11055	1.10058	0.960161	1.09508	1.03402	1.01331	0.990161	1.06283	0.998485	1.14151	1.16284	1.07486	1.0571	1.04747	1.01716
Adam10	chr9	70679000	70780229	+	101229	4589	0.989447	0.81924	0.865461	0.869882	0.708706	1.00261	0.924274	0.917727	0.909794	1.18269	0.791553	0.818926	0.936859	0.923339	0.958837	1.11345	0.891383	0.8604	0.917265	0.931057	0.939678
Adam11	chr11	102761438	102780262	+	18824	5102	0.89647	0.820792	0.576853	0.77299	0.739744	0.777922	0.693438	0.892181	1.15675	1.21361	0.77442	0.908116	0.742962	0.844439	1.16367	0.570257	0.764705	0.763552	0.914122	0.965384	0.917025
Adam15	chr3	89339639	89350010	-	10371	2989	0.900735	0.943502	0.874844	0.658818	0.853689	0.831765	0.810908	0.967593	1.2866	1.12796	1.22562	1.1536	0.837299	0.936304	0.915582	0.684898	0.90636	0.781424	1.0217	1.16906	0.896395
Adam17	chr12	21323508	21373632	-	50124	4550	1.02127	0.944086	0.985806	0.997553	0.854333	1.00287	0.947246	0.8177	1.08113	1.06095	1.05741	1.14506	0.914192	1.02483	0.750656	1.01505	0.983721	0.951585	0.948692	1.08781	0.89656
Adam19	chr11	46054501	46147347	+	92846	6447	0.713061	0.603929	0.627452	0.302152	0.539922	0.654415	0.598216	0.679747	0.812472	0.849859	0.671673	0.8617	0.625425	0.753483	0.62727	0.506759	0.648147	0.49883	0.696812	0.79441	0.668726
Adam1a	chr5	121518603	121521695	-	3092	3092	0.846019	1.35902	1.80641	0.527526	1.213	0.693787	1.1128	0.437567	1.43775	0.749895	1.39663	3.46304	0.579683	0.703869	0.228769	0.455127	1.33715	0.811436	0.996039	1.86986	0.504107
Adam21	chr12	81558583	81568474	-	9891	2911	0.95239	1.35902	4.51601	0.923171	0.661634	1.4107	1.68012	1.3127	3.16304	1.82311	2.49399	4.48913	0.945798	0.772539	1.65337	0	2.27581	0.998502	2.05195	2.93541	1.1239
Adam22	chr5	8072351	8368081	-	295730	9256	0.96057	1.13967	0.915299	0.917266	1.0113	2.06832	1.48732	1.50523	1.01092	1.76893	1.12308	0.868676	2.09222	1.56	1.64353	2.12319	1.00518	1.33229	1.33449	1.25356	1.76525
Adam23	chr1	63445903	63596515	+	150612	6877	1.46353	2.55467	2.9341	4.30561	2.1052	2.0124	1.91165	1.44592	0.92319	0.771066	2.12867	2.02671	1.56276	1.18974	0.771832	2.20849	2.31743	2.80774	1.42692	1.64215	1.17478
Adam32	chr8	24836142	24948804	-	112662	2510	0.369311	0.288594	0.630142	0.576982	0.372169	0.452411	0.53445	0.662806	0.693649	0.611954	1.54174	1.65752	0.574689	0.286542	0.494112	0.428844	0.429349	0.467187	0.630302	1.27041	0.451781
Adam33	chr2	131050816	131063814	-	12998	3165	2.28574	1.54903	1.41125	1.10133	1.44732	1.49131	1.34409	2.32363	2.63587	1.76787	1.18944	1.9827	0.974459	0.618031	2.86585	0.604669	1.74867	1.34665	2.1012	1.64667	1.48611
Adam4	chr12	81419548	81421878	-	2330	2330	0.544223	1.61788	1.88167	2.21561	1.29019	0.45344	0.353709	0.52508	0.98845	0.198885	0.427541	1.94529	0.371564	0.728394	0.122472	2.46347	1.34792	1.31975	0.622413	0.857238	0.407477
Adam8	chr7	139978931	139992562	-	13631	3117	1.06267	2.83751	0.868464	2.87209	1.78641	1.37039	0.974837	1.24433	1.44714	1.18088	2.04195	1.51838	0.858224	1.38333	0.63651	1.45663	1.58955	2.00963	1.2221	1.58041	0.959354
Adam9	chr8	24949610	25016922	-	67312	4039	1.19075	1.28854	1.129	1.04883	1.17468	0.939212	0.984623	0.946352	1.10007	1.34608	1.07775	1.09033	0.965615	0.997292	0.911574	0.967451	1.20276	1.05424	1.01035	1.17139	0.95816
Adamts1	chr16	85793827	85803115	-	9288	4885	3.80956	1.07858	0.705627	5.30823	1.9849	1.61223	1.28009	0.980149	0.899542	0.5028	0.973264	0.987608	1.21062	0.646124	3.85787	0.795618	1.86459	2.96846	1.05326	0.821224	1.90487
Adamts10	chr17	33524195	33553782	+	29587	4070	0.883125	1.1769	0.783831	0.926377	1.02921	1.23284	1.64643	1.54742	1.43685	0.959008	1.19643	1.2414	1.82892	0.950223	1.99088	1.36538	0.947951	1.06281	1.54357	1.13228	1.59001
Adamts14	chr10	61197111	61273438	-	76327	5188	1.07279	1.1942	1.06173	1.76003	0.881971	1.3614	1.75042	1.61718	0.779478	0.953119	1.09347	1.03785	2.11777	1.23134	2.32942	1.29732	1.10957	1.33447	1.38236	1.02815	1.89284
Adamts15	chr9	30899154	30922452	-	23298	5928	0.579511	0.740292	0.545829	1.34532	0.796411	0.654881	0.705031	0.758689	1.10854	0.669715	0.684397	0.97606	0.823808	0.710238	1.34969	0.914558	0.621877	0.932206	0.857421	0.776724	0.961246
Adamts17	chr7	66839734	67152625	+	312891	6029	2.22859	1.99254	1.06259	0.63468	2.48113	1.59833	0.960066	1.06724	1.0669	1.21817	2.28022	1.14722	1.37293	0.898955	0.62301	1.24965	1.76124	1.57138	1.0314	1.54854	0.964966
Adamts2	chr11	50602084	50807573	+	205489	9083	2.13335	0.878276	1.73114	1.42322	1.40312	1.63742	1.62473	3.01921	2.30638	2.30288	1.19711	0.850572	1.27319	0.761503	8.81799	0.69285	1.58092	1.48792	2.31677	1.45019	3.61756
Adamts20	chr15	94270162	94404350	-	134188	8772	1.9592	0.630972	1.25445	0.852158	0.771906	0.765809	2.16015	1.28696	1.55756	0.764943	0.598557	2.24456	3.07384	5.09876	0.4409	4.03113	1.28154	0.796624	1.66822	1.20269	2.87117
Adamts3	chr5	89673840	89883334	-	209494	7663	1.65519	0.788715	0.97847	1.23089	0.610739	1.05145	1.39646	2.12532	0.811036	1.15482	0.477111	0.489723	0.945798	0.889208	1.41718	4.58083	1.14079	0.964363	1.44427	0.707217	1.08406
Adamts4	chr1	171250421	171259922	+	9501	3673	1.01588	0.955676	0.781618	0.79129	0.793961	0.812364	0.810056	0.846903	1.0907	0.560395	1.90239	1.30439	0.622611	0.892712	0.731581	0.754665	0.917726	0.799205	0.915888	1.25572	0.748968
Adamts7	chr9	90162977	90200102	+	37125	5346	0.915461	1.10879	1.26224	0.911595	0.911337	0.925691	1.2176	1.19755	1.50327	1.18779	1.5363	1.43534	1.1702	1.48002	1.10225	0.794978	1.0955	0.916208	1.30614	1.38647	1.25082
Adamts8	chr9	30942562	30962858	+	20296	3632	0.510643	0.396838	0.454355	0.42312	0.970876	0.882696	0.643538	0.728842	0.932692	0.714744	0.759232	0.546858	0.836584	0.470145	0.628074	0.723014	0.453945	0.758897	0.768357	0.673611	0.644934
Adamts9	chr6	92772698	92901441	-	128743	6036	1.34821	1.25822	1.0536	1.06984	1.17403	1.22786	1.164	1.02313	1.05335	1.15081	0.820786	0.937385	1.22861	1.05726	0.938634	1.16256	1.22001	1.15724	1.08016	0.969662	1.07484
Adamtsl1	chr4	86053914	86428382	+	374468	7839	3.188	1.26489	2.96363	0.538516	1.36462	1.03108	1.15208	1.54607	2.31956	1.2869	2.10603	3.41174	2.11679	3.83179	0.642979	1.30172	2.47217	0.978071	1.67257	2.26823	2.19719
Adamtsl4	chr3	95676200	95687917	-	11717	4036	1.16278	1.22994	0.963892	1.18322	1.12319	1.27027	1.34409	1.4107	1.26645	1.22995	0.913004	0.991689	1.77266	1.42584	1.74202	1.21755	1.11887	1.19223	1.34042	1.04488	1.64684
Adamtsl5	chr10	80339792	80348448	-	8656	3559	2.38658	2.92198	1.89091	7.84695	2.88546	1.64824	1.79212	1.5283	1.91026	1.67331	2.3378	1.6569	1.67592	1.33752	2.59405	0.762172	2.39982	4.12689	1.74356	1.88934	1.86916
Adap1	chr5	139271875	139325464	-	53589	2399	0.822608	0.791549	0.732988	0.725366	0.890283	0.785978	0.699616	0.72429	0.816678	0.906333	1.28689	1.1289	0.723501	0.96714	0.744418	0.620059	0.782382	0.800542	0.746861	1.10737	0.811687
Adap2	chr11	80154161	80178827	+	24666	1597	1.106	1.31489	0.742142	1.01549	1.27764	1.50108	1.2092	1.39268	1.51562	1.50878	0.906905	1.02536	1.27007	1.6932	1.11236	1.21884	1.05435	1.26473	1.3725	1.14702	1.35854
Adar	chr3	89715021	89753455	+	38434	6039	1.29035	1.30204	1.1125	1.31162	1.07846	1.25962	1.25804	1.22455	1.16093	1.13866	1.29488	1.28286	1.27111	1.2846	1.08364	1.23113	1.23496	1.21657	1.21451	1.2388	1.21312
Adarb1	chr10	77290726	77418273	-	127547	6633	0.957816	0.937452	0.916588	0.733185	0.797383	1.03798	1.25501	1.21758	1.00911	1.1625	1.27204	1.04856	1.15396	1.08958	1.28596	1.05987	0.937285	0.856183	1.16057	1.16103	1.1765
Adarb2	chr13	8202865	8768762	+	565897	7351	0.394092	1.0454	0.645145	0.692378	0.992451	0.503822	0.43203	0.534804	0.263587	0.426182	0	2.46902	2.17534	2.11896	0.169577	1.00778	0.694878	0.72955	0.41014	0.965068	1.48796
Adat1	chr8	111966907	111992302	-	25395	3159	1.12703	1.26381	1.34772	1.66285	1.21918	1.11905	1.24915	1.1699	1.19525	0.809137	0.98556	1.04511	1.21983	1.06525	0.981617	1.34536	1.24619	1.3337	1.20477	0.946601	1.0889
Adat2	chr10	13552906	13563376	+	10470	1453	0.881583	0.891922	1.00532	0.891469	0.890771	0.922882	1.02776	0.982489	1.11831	0.956829	1.40951	1.21218	1.05707	0.86319	0.990721	1.1594	0.926274	0.901707	1.04285	1.19284	0.970327
Adat3	chr10	80602879	80607654	+	4775	1411	0.955379	1.01687	1.01419	0.992775	1.18502	1.02962	0.794223	1.06538	1.28743	0.702233	1.44797	1.11982	0.954051	0.701331	0.632711	0.458901	0.995479	1.06914	1.04901	1.09	0.762698
Adck1	chr12	88360513	88461726	+	101213	2582	1.15544	1.14559	1.06562	0.96065	1.22528	1.02978	0.996259	0.957634	1.19058	1.08269	1.09188	1.23209	1.01728	1.03396	0.870627	0.962404	1.12222	1.0719	1.04816	1.13555	0.973954
Adck2	chr6	39573875	39588769	+	14894	3539	1.0428	1.3485	1.06475	1.03221	1.22652	0.947555	0.822318	1.2366	1.23151	1.20115	1.33491	1.62683	1.04114	0.99165	1.09459	0.83221	1.15202	1.06876	1.09681	1.38763	1.04246
Adck3	chr1	180165237	180196020	-	30783	4076	1.77579	2.4578	1.53124	1.7834	2.02901	1.7279	1.92326	2.01105	1.49822	1.35317	1.14571	1.54363	1.64965	1.39602	2.66258	1.84078	1.92161	1.84677	1.81084	1.3475	1.90275
Adck4	chr7	27233012	27257949	+	24937	2190	1.10166	1.20924	1.02621	1.18075	1.02096	1.0029	1.05175	1.24202	1.24301	1.03525	0.872701	0.925367	1.14189	1.06958	1.36583	0.912169	1.11237	1.0682	1.17893	0.94444	1.19243
Adck5	chr15	76576358	76595811	+	19453	2034	0.922766	0.852198	0.697095	0.771658	0.856209	0.838085	0.988021	1.02307	1.18774	1.06728	1.09456	0.992157	0.978067	1.29787	0.956943	0.763471	0.82402	0.821984	1.06628	1.05133	1.07763
Adcy1	chr11	7063488	7178505	+	115017	12258	0.916503	1.00234	0.880871	1.02515	0.855561	0.923673	1.01804	0.847058	0.99505	1.19693	0.925881	1.00114	0.997107	0.926038	1.21455	0.843895	0.933239	0.934795	0.953382	1.04132	1.0459
Adcy2	chr13	68620042	68999541	-	379499	4211	0.666089	0.611198	1.15759	0.892192	0.527632	0.757641	0.609772	0.795924	1.1792	1.75611	1.58546	1.10188	0.934736	0.937502	0.649306	0.856243	0.811624	0.725822	0.861633	1.48115	0.840515
Adcy3	chr12	4133396	4213524	+	80128	4730	1.46467	1.72185	0.99847	1.27493	1.20243	1.83918	1.74054	1.78655	1.30146	1.48472	1.15286	1.06953	1.95587	1.55406	2.01546	1.93889	1.39499	1.43885	1.60952	1.23571	1.8418
Adcy4	chr14	55769091	55784019	-	14928	3395	0.634927	2.91218	1.69351	0.923171	1.78641	2.87898	1.62011	1.63093	1.84511	0.994426	1.26012	1.55079	2.33297	2.47213	1.91056	1.56766	1.74687	1.86285	1.69872	1.26845	2.23855
Adcy5	chr16	35155635	35304549	+	148914	5060	0.460559	0.614793	0.708394	0.671397	0.917549	0.837816	1.46296	1.78832	0.771933	1.15041	0.478299	0.567048	2.67976	1.21229	1.38802	0.641316	0.594582	0.808921	1.34107	0.73192	1.76002
Adcy6	chr15	98589985	98607633	-	17648	6025	2.75135	3.81904	2.97646	2.70262	3.28272	2.19567	2.16556	1.92774	1.70056	1.63864	1.97727	1.58755	2.54183	1.49866	3.0223	1.5323	3.18228	2.727	1.93129	1.73449	2.35426
Adcy7	chr8	88272402	88329962	+	57560	6330	1.14287	2.47535	0.66412	1.77249	1.22148	1.26768	1.09098	0.546958	1.48268	1.44352	1.71016	0.925883	0.945798	1.15219	0.734833	0.744883	1.42745	1.42055	1.04021	1.35986	0.944273
Adcy9	chr16	4284885	4420498	-	135613	7840	1.34051	1.20676	0.900219	1.51721	1.33661	1.59075	1.20814	1.07562	1.32939	1.22001	1.0328	1.24742	1.38372	1.32513	1.40344	1.40854	1.14916	1.48152	1.20438	1.16675	1.37077
Adcyap1	chr17	93199421	93205489	+	6068	2092	0.630548	0.915256	1.2419	0.350168	0.408656	0.481916	0.640044	0.617741	1.9769	0.683668	0.906905	1.25696	0.847278	0.445921	0.425869	0.608868	0.929236	0.41358	1.07823	0.949176	0.573023
Adcyap1r1	chr6	55451977	55501455	+	49478	6245	1.59059	1.31937	1.06449	1.77533	1.5534	1.6878	1.97111	1.49026	0.643642	0.710304	0.725524	1.09301	1.73847	0.672364	1.93506	1.04377	1.32482	1.67218	1.36834	0.842944	1.44863
Add1	chr5	34573713	34632305	+	58592	4047	1.28738	1.30195	1.05255	1.37188	1.19066	1.19166	1.08813	0.946655	1.27847	1.27917	0.909864	0.946994	1.00757	1.07554	1.14511	1.07083	1.21396	1.2514	1.10442	1.04534	1.07607
Add2	chr6	86028680	86124409	+	95729	9756	0.571434	0.138675	1.88167	0.173095	0.275681	0.251911	0.707417	0.364639	0	3.57993	0.997595	0.897826	0.687853	3.24466	0.587866	0.0592813	0.863927	0.233562	0.357352	1.82512	1.50679
Add3	chr19	53140442	53247326	+	106884	4867	1.47809	1.11335	1.18195	1.09908	1.05231	1.37438	1.29197	1.14072	1.12499	1.46082	0.962634	0.982681	1.34005	1.26634	1.33537	1.36869	1.2578	1.17525	1.18589	1.13538	1.31392
Adgra2	chr5	49959950	50058996	-	99046	4475	0.708823	0.710884	0.660123	0.653677	0.594392	0.83966	0.841378	0.89857	0.780673	1.02919	0.876349	0.872425	0.843799	0.967049	0.855263	0.844113	0.693277	0.69591	0.840207	0.925987	0.888704
Adgra3	chr8	27085840	27123436	+	37596	5517	1.19881	1.13714	0.59088	0.463517	0.632444	0.921428	1.07182	1.34303	1.00414	2.00369	1.22979	0.740977	0.970868	1.55782	1.47834	0.827501	0.97561	0.672463	1.13966	1.32482	1.33568
Adgrb1	chr15	74516195	74589464	+	73269	6227	1.02618	1.0686	0.835372	0.941916	0.810322	1.13164	1.2371	1.50761	1.38782	1.34373	1.322	1.0845	1.24463	1.30188	1.51578	0.846229	0.976716	0.961293	1.37751	1.25008	1.35409
Adgrb2	chr4	129984869	130022633	+	37764	5497	3.88364	2.78005	2.86455	2.48197	2.37376	2.18053	2.64317	2.41202	2.15662	1.33272	2.26091	1.97348	3.45762	1.86926	4.03974	1.61053	3.17608	2.34542	2.40394	1.8557	3.12221
Adgrb3	chr1	25067475	25829707	-	762232	5522	0.897968	1.01117	2.63434	1.51064	0.220545	4.03057	1.32009	1.75027	1.31793	1.16991	1.99519	0.897826	1.51328	4.0172	0	1.4109	1.51449	1.92059	1.46276	1.35431	1.84349
Adgrd1	chr5	129096749	129204599	+	107850	5163	1.62287	1.34137	1.41125	0.961637	1.43905	1.03108	2.59783	1.29186	0.763014	1.3649	1.47644	0.496167	1.38717	2.07705	3.90027	0.975273	1.4585	1.14392	1.5509	1.1125	2.45483
Adgre5	chr8	83723250	83741311	-	18061	3253	1.20999	1.11324	0.956535	1.06671	0.988382	1.00731	1.19214	1.09833	1.42695	1.32021	0.930961	0.987675	1.03244	1.01916	1.1858	0.869003	1.09325	1.0208	1.23914	1.07962	1.07914
Adgrf2	chr17	42708936	42742179	-	33243	3283	2.79368	0.624038	1.41125	0	1.9849	1.51147	0.812364	2.04198	0.878622	0.497213	16.9591	0.897826	1.70244	0.741638	0	1.61245	1.60966	1.16546	1.24432	6.11805	0.814691
Adgrf3	chr5	30193430	30205722	-	12292	3099	0.739503	0.835903	0.733852	1.27824	1.19094	0.781438	1.18596	1.01515	1.31793	1.47449	0.598557	0.816205	0.98692	0.56285	2.48006	1.1223	0.769753	1.08354	1.17302	0.963085	1.34328
Adgrf4	chr17	42656886	42692284	-	35398	3064	1.14287	1.74731	3.19884	6.4622	0.744338	0.481916	1.09722	0.458403	0.98845	1.71262	3.99038	1.5712	0.723257	1.45679	0.200409	2.18353	2.02967	2.56282	0.848024	2.42473	0.793485
Adgrf5	chr17	43389465	43459557	+	70092	8535	0.172508	0.46514	0.24697	0.0659408	0.165409	1.52673	0.400028	0.500076	1.31793	0.497213	0.607232	0.641304	0.567479	0.741638	0.354962	0.552655	0.294873	0.586027	0.739346	0.581916	0.554693
Adgrg1	chr8	94977108	95014208	+	37100	3864	0.968954	1.53938	1.79749	3.60476	1.30752	1.06711	1.18596	1.30437	1.4174	1.20211	1.65299	1.26781	1.19978	1.32435	1.70288	0.691051	1.43527	1.99313	1.30258	1.3743	1.409
Adgrg2	chrX	160390689	160498076	+	107387	4723	0.349858	0.658707	0.564502	0.568105	0.496226	0.575796	0.480033	0.561928	0.98845	0.447492	0.665064	0.628478	0.571048	0.564289	0.35661	1.4109	0.524355	0.546709	0.676804	0.580344	0.497316
Adgrg5	chr8	94923693	94943290	+	19597	2820	0.638043	0.381925	0.903203	4.15427	0.650227	1.02164	0.905205	0.680659	0.941381	0.355152	0.299279	0.850572	3.61123	0.496632	3.14928	0.575876	0.641057	1.94205	0.842415	0.501668	2.41905
Adgrg6	chr10	14402584	14545036	-	142452	6505	0.364261	0.340169	0.287785	0.295415	0.34432	0.349105	0.397711	0.489813	0.465153	0.462524	0.472545	0.448913	0.404139	0.38936	0.314928	0.372441	0.330738	0.329613	0.450893	0.461327	0.369476
Adgrl1	chr8	83900097	83941954	+	41857	8188	1.24819	1.26805	0.993442	1.38654	1.1005	1.31399	1.42157	1.28253	1.17363	1.00475	1.16114	1.15958	1.40178	1.17365	1.42398	1.08445	1.1699	1.26701	1.29257	1.10849	1.33314
Adgrl2	chr3	148815585	148954635	-	139050	6052	2.02898	1.54126	1.10163	1.05617	0.992451	0.930556	1.27697	0.982718	1.30406	1.08239	1.31247	1.48349	1.03902	0.896918	0.584491	0.892764	1.55729	0.993059	1.18792	1.29279	0.840145
Adgrl3	chr5	81021592	81795730	+	774138	5812	0.800008	1.15563	0.451601	2.76951	0.350277	1.03728	0.867157	0.479912	0.498678	0.613843	1.17898	0.769565	0.435367	0.511951	0.269939	1.0994	0.802412	1.38569	0.615249	0.854128	0.405752
Adgrv1	chr13	81095067	81633144	-	538077	19328	0.714021	1.05912	0.693896	0.693744	0.735283	1.2588	0.766995	0.884155	0.900726	1.03221	1.05075	0.843151	0.872236	1.0976	0.611951	0.924432	0.822347	0.895942	0.850625	0.97537	0.860596
Adh1	chr3	138277644	138290691	+	13047	1334	0.790555	0.760839	0.88879	0.346189	0.924784	0.280232	0.572493	0.837084	1.75724	1.74025	0.997595	1.09734	0.616699	0.580949	0.934656	0.300664	0.813395	0.517068	1.05561	1.27839	0.710768
Adh4	chr3	138415496	138430892	+	15396	1312	2.00002	0.413075	0.677402	0.388704	0.68231	0.431847	0.640044	0.601654	0	0	0.332532	0.897826	0.291015	0.927047	0.137781	0.559879	1.03017	0.500954	0.413899	0.410119	0.451948
Adh5	chr3	138437199	138455499	+	18300	1687	1.12614	1.15378	1.14971	1.16145	1.03707	1.04474	1.1144	1.11563	1.04446	1.08136	1.02196	1.05348	1.19757	1.094	1.04063	1.11843	1.14321	1.08109	1.0915	1.05227	1.11073
Adhfe1	chr1	9548045	9577968	+	29923	3139	3.26136	4.6215	2.03483	3.38496	5.3167	1.88756	2.35001	2.6254	1.76723	1.51837	1.48172	1.1971	2.25291	1.36134	3.20076	2.01556	3.3059	3.52974	2.24755	1.39906	2.27167
Adi1	chr12	28675206	28682174	+	6968	1675	1.02987	0.887663	1.03805	1.15826	1.05661	1.08381	1.0592	1.08992	0.88266	1.2406	0.93749	1.05252	1.07072	1.10202	1.16625	1.27382	0.985194	1.09956	1.01059	1.07687	1.113
Adipor1	chr1	134415377	134433350	+	17973	3448	1.04542	0.995876	0.971766	0.837508	1.01146	0.919655	0.924572	1.00582	0.970829	0.96424	0.99729	1.03609	0.882801	0.966149	0.875294	0.694944	1.00435	0.922875	0.967075	0.999207	0.908082
Adipor2	chr6	119353149	119417483	-	64334	3963	1.26748	1.20825	1.12546	1.285	1.11589	1.17324	1.11464	1.09197	1.03689	1.10737	0.908383	0.955316	1.12758	1.07871	1.17826	1.29252	1.2004	1.19138	1.08117	0.990357	1.12818
Adk	chr14	21052573	21448569	+	395996	1952	1.09771	0.912426	1.11106	0.913454	0.902855	0.93109	1.11493	0.905132	0.843228	1.03606	0.907956	0.959624	1.14021	1.06129	0.95643	1.37865	1.0404	0.9158	0.95443	0.967879	1.05264
Adm	chr7	110627668	110629819	+	2151	1381	2.05716	1.32666	2.48381	1.47707	2.48113	1.25955	3.12022	0.97237	0.811036	2.05515	0.170045	0.656104	2.12805	0.872515	2.86585	1.51167	1.95588	1.73925	1.63454	0.960432	1.95547
Adm2	chr15	89322898	89324730	+	1832	1118	0.974159	1.48845	1.01184	1.3252	1.23064	1.9638	1.34589	2.63456	0.740412	2.18402	1.37061	1.41087	1.97467	1.59836	1.2982	1.76175	1.15815	1.50655	1.57362	1.65517	1.62374
Adnp	chr2	168180964	168207112	-	26148	5128	0.971972	0.59737	0.632242	0.521792	0.909747	1.8304	0.937025	0.783452	1.24857	0.801478	1.57953	0.778116	0.778893	1.13306	1.01746	0.238685	0.733861	1.08731	0.989682	1.05304	0.97647
Adnp2	chr18	80127134	80151482	-	24348	4188	0.844392	0.905854	0.790221	0.899107	0.807139	0.982037	1.00871	0.960822	0.986247	0.927484	1.05759	1.07401	1.05605	0.992495	0.88121	1.01567	0.846822	0.896094	0.98526	1.01969	0.976586
Ado	chr10	67544510	67548955	-	4445	4445	0.848217	0.874207	0.869543	0.96933	0.879942	1.02301	0.903377	0.876361	0.921949	1.10873	1.0053	0.988448	0.860521	0.867128	1.0285	0.832417	0.863989	0.957426	0.900562	1.03416	0.918715
Adora2b	chr11	62248983	62266452	+	17469	1844	1.89288	1.80278	1.28098	0.986115	1.10272	1.15772	2.53351	1.82571	1.59061	1.13649	2.49399	1.43652	2.54954	1.54508	2.12285	3.11098	1.65888	1.08219	1.98328	1.689	2.07249
Adpgk	chr9	59291571	59316200	+	24629	2471	1.29591	1.31515	1.23933	1.05047	1.15902	1.21051	1.27787	1.33397	1.11718	1.1703	1.19162	1.13231	1.21486	1.17147	1.19864	1.24844	1.28347	1.14	1.243	1.16474	1.19499
Adprh	chr16	38445398	38452689	-	7291	1583	0.690944	0.918431	0.762852	0.987439	1.02303	0.767081	0.829127	0.848123	1.00275	0.71476	0.974567	0.947665	0.832276	0.839512	0.683255	0.712644	0.790742	0.925851	0.893335	0.878997	0.785014
Adprhl2	chr4	126316350	126321703	-	5353	1368	1.19547	1.41875	1.01773	1.07483	1.23342	1.05764	1.08597	1.16798	1.23026	1.17429	1.05422	1.00868	1.07119	1.14886	1.15241	0.902054	1.21065	1.12197	1.1614	1.07906	1.12415
Adprm	chr11	67037879	67052618	-	14739	1492	1.30363	1.13571	1.54368	1.27477	1.0786	1.37694	1.32009	1.16832	1.25496	1.2172	0.964508	1.14255	1.24104	1.14407	1.04701	1.21515	1.32768	1.24343	1.24779	1.10809	1.14404
Adra2a	chr19	54045181	54048982	+	3801	3801	0.761912	0.323575	1.129	1.23089	0	2.01529	1.29891	0.926611	2.30638	1.49164	0.55422	0.299275	0.945798	0.662176	0.344453	2.01556	0.738164	1.08206	1.51064	0.781711	0.650809
Adra2b	chr2	127363285	127367221	+	3936	3936	2.28574	1.94145	0.645145	1.20012	7.44338	0.719745	0.847117	1.75027	3.29483	1.98885	1.31263	1.28261	0.540456	1.43271	0.787321	2.01556	1.62411	3.12108	1.96407	1.52803	0.920162
Adrb1	chr19	56722371	56724862	+	2491	2491	1.42859	1.82011	0.903203	0.512873	1.36462	1.4107	1.10408	1.8849	1.12966	1.06072	2.07193	1.38127	3.64808	3.15196	2.75562	1.54131	1.38397	1.09606	1.37288	1.50464	3.18522
Adrb2	chr18	62177712	62179981	-	2269	2269	5.02862	1.78144	1.58061	2.04069	1.31725	1.08112	3.07221	1.51997	1.38495	2.05515	1.06801	0.999193	1.50627	1.48815	0.90184	1.0185	2.79689	1.47969	1.99238	1.37412	1.29876
Adrb3	chr8	27225775	27229588	-	3813	2795	0.81394	0.857363	0.8339	1.09294	0.951287	0.707417	0.8865	0.893693	0.863781	0.647678	0.745032	0.861154	0.965544	0.688992	0.951676	0.640839	0.835068	0.917213	0.881325	0.751288	0.868737
Adrbk1	chr19	4285998	4306222	-	20224	3451	0.887444	0.911377	0.8451	0.787002	0.903798	0.885576	0.897044	1.00709	1.03477	0.913367	1.20001	1.06821	0.854562	0.963937	0.935262	0.756316	0.881307	0.858792	0.979636	1.06053	0.917921
Adrbk2	chr5	112910477	113015538	-	105061	6600	1.05793	0.742169	1.01208	0.506035	0.437189	1.10388	1.19955	1.22338	1.28757	1.25897	0.875302	0.995919	1.2013	1.07782	1.32504	1.22321	0.937391	0.682368	1.23683	1.0434	1.20139
Adrm1	chr2	180171587	180176283	+	4696	1429	0.9664	0.901302	0.966578	0.89708	0.94178	0.930649	0.927208	1.03963	1.09468	0.897708	1.08301	1.03508	0.90914	0.999186	0.923738	0.81592	0.94476	0.92317	1.02051	1.00527	0.944021
Adsl	chr15	80948489	80970947	+	22458	3712	1.05271	0.986378	1.10702	0.905102	0.989986	1.07582	1.13136	1.09674	0.969105	0.921124	1.03054	1.14033	1.14511	1.12609	0.925964	1.09727	1.0487	0.990303	1.06573	1.03066	1.06572
Adss	chr1	177763177	177796509	-	33332	2553	0.844485	0.879559	0.922806	0.9774	0.912613	0.903886	0.835481	0.759827	0.82842	0.839902	0.89309	0.965168	0.802841	0.832699	0.695354	0.979542	0.882283	0.931299	0.807909	0.899387	0.776964
Adssl1	chr12	112620046	112641355	+	21309	1791	4.19052	6.34005	2.40712	7.88892	3.21554	2.91441	2.46126	2.80584	2.11482	3.48049	1.23995	1.19014	2.21737	2.33015	8.81799	2.49294	4.31256	4.67296	2.46064	1.97019	4.45517
Adtrp	chr13	41763147	41847616	-	84469	2566	0.207794	0.38829	0.752669	0.307724	0.141779	1.45935	0.584388	2.33369	1.31793	3.31475	0.399038	0.513043	0.512307	0.986857	3.38548	1.53183	0.449585	0.636283	1.412	1.40894	1.62821
Aebp1	chr11	5861865	5872248	+	10383	4075	0.957052	0.792578	1.04655	1.0686	0.921098	0.809511	0.819884	0.800024	0.993225	0.83423	1.13885	1.20498	1.09267	0.75478	1.09834	0.789174	0.932059	0.933071	0.871044	1.05935	0.98193
Aebp2	chr6	140622662	140678472	+	55810	8157	1.31235	1.13875	1.34389	1.07565	1.02627	1.04865	1.08208	1.00632	1.10452	1.08918	1.0726	1.108	1.0603	1.10474	0.808934	0.938455	1.265	1.05019	1.06431	1.08993	0.991324
Aen	chr7	78895926	78908833	+	12907	2580	0.836036	1.05977	0.767577	1.07963	1.03843	0.966991	0.884507	0.929111	1.14948	0.930192	1.22234	1.16647	0.850791	1.01641	0.952868	0.794134	0.887796	1.02835	0.987701	1.10633	0.940024
Aes	chr10	81559443	81566371	+	6928	1505	1.07282	0.931416	1.03065	1.09694	1.02972	1.06344	1.13882	1.11193	1.11297	1.07422	1.06175	0.971811	1.23511	1.05772	1.52166	0.809901	1.01163	1.06337	1.12124	1.03593	1.2715
Afap1	chr5	35893318	36003922	+	110604	6617	1.63287	1.9981	1.15502	1.33874	1.38556	1.74629	1.58084	1.35745	1.41548	1.80443	1.15189	1.15019	1.47113	1.2717	1.65425	1.31584	1.59533	1.4902	1.45126	1.36883	1.46569
Afap1l1	chr18	61730261	61786662	-	56401	3403	1.13051	0.8697	1.19291	1.25887	1.1328	0.515186	0.697706	0.914792	1.19308	1.09774	1.28038	1.0681	0.758685	0.959821	1.11846	0.536628	1.06437	0.968951	0.935191	1.14874	0.945655
Afap1l2	chr19	56912353	57008575	-	96222	4075	0.860513	1.08234	0.504448	1.05893	0.543039	0.734497	0.552596	0.755352	1.23007	0.930952	1.31666	1.1576	0.483954	0.945966	0.665198	0.568363	0.815768	0.778823	0.846007	1.13507	0.698373
Aff1	chr5	103754161	103855322	+	101161	8496	1.1074	1.23193	1.00061	1.09987	1.09811	1.01489	0.988054	1.11007	1.18734	1.08698	1.16701	1.07957	0.846663	1.08725	0.878484	0.874736	1.11331	1.07096	1.09515	1.11119	0.937466
Aff2	chrX	69360330	69868037	+	507707	4486	0.411032	0.439138	0.347386	0.820597	0.354447	0.618553	0.580505	0.727833	0.27457	0.480639	0.997595	0.408103	0.829287	0.842288	0.678307	0.719844	0.399185	0.597866	0.527636	0.628779	0.783294
Aff3	chr1	38175990	38627244	-	451254	7251	1.33453	1.07858	1.64774	0.572106	0.564671	1.09761	1.84849	1.3127	1.0776	1.09762	1.11326	1.7371	0.945798	1.12713	1.13051	1.8716	1.35362	0.744796	1.41293	1.31599	1.06781
Aff4	chr11	53350766	53421830	+	71064	10165	1.08956	1.2603	1.0132	1.24757	1.08105	1.30451	1.27376	1.05417	1.0078	0.924157	1.04397	1.00945	1.07988	0.979423	0.788917	1.3597	1.12102	1.21104	1.11191	0.992523	0.949407
Afg3l1	chr8	123477861	123503916	+	26055	4268	1.10427	1.11128	1.04394	1.02154	1.07928	1.05799	1.11207	1.09244	1.03306	0.993688	0.936047	1.02935	1.0817	1.04276	0.982916	1.02284	1.0865	1.05293	1.07919	0.986362	1.03579
Afg3l2	chr18	67404763	67449136	-	44373	3058	1.0138	1.01234	1.06211	0.930995	0.967004	1.09485	1.07175	1.09583	0.956709	0.988535	0.968739	0.950952	1.05921	0.998626	1.0595	1.06657	1.02941	0.997616	1.04143	0.969409	1.03911
Afm	chr5	90518948	90553544	+	34596	2022	1.09715	2.42682	1.43007	0.461586	1.88566	1.21978	0.777197	1.1444	1.52295	1.13907	1.46076	1.16475	1.35958	1.03401	0.418094	1.45569	1.65135	1.18901	1.14818	1.25486	0.937231
Afmid	chr11	117825918	117839908	+	13990	2332	1.82458	2.34025	1.57079	2.15407	2.03071	1.37444	1.49386	1.46997	1.6833	1.8308	1.21637	1.15366	1.16059	1.25134	1.39782	0.957727	1.91187	1.85307	1.54905	1.40027	1.26992
Aftph	chr11	20685084	20741556	-	56472	4045	1.02926	1.04941	0.951708	0.916453	0.887823	0.949656	1.08136	0.97233	0.955776	1.2212	1.00446	1.01013	0.980864	0.961098	0.908804	1.1555	1.01012	0.917977	1.00316	1.07859	0.950255
Aga	chr8	53511701	53523422	+	11721	1290	0.640163	0.783393	0.653847	0.821283	0.724704	1.34352	1.1613	1.02516	1.17847	1.47927	0.717121	0.610392	0.862468	1.16405	1.10225	1.48282	0.692468	0.96317	1.12164	0.935595	1.04292
Agap1	chr1	89454810	89895282	+	440472	9581	1.20536	1.26682	1.13364	1.09856	1.08581	1.3293	1.2391	1.29661	1.25691	1.34783	1.3983	1.24571	1.15013	1.29586	2.09892	1.2168	1.20194	1.17123	1.26421	1.33061	1.51497
Agap2	chr10	127078906	127093170	+	14264	5634	1.3454	1.41449	1.82976	0.861626	0.570659	1.31611	1.20566	1.09789	1.78559	1.29161	2.67537	1.41476	1.25373	0.955719	1.24003	0.27485	1.52988	0.91613	1.36305	1.79391	1.14983
Agap3	chr5	24452176	24502047	+	49871	4126	0.849268	0.811469	0.816367	0.736355	0.857555	0.81807	0.86216	0.940681	1.06629	1.00006	1.09167	0.881902	0.870903	0.991322	1.01525	0.71082	0.825701	0.803993	0.956378	0.991209	0.959156
Agbl2	chr2	90782743	90816231	+	33488	3462	1.37144	3.58422	3.38701	1.49466	1.54381	1.3952	1.66968	1.52197	1.53759	1.95872	1.27817	1.43652	1.07625	0.633105	1.05326	0.867813	2.78089	1.47789	1.57641	1.5578	0.920873
Agbl3	chr6	34780431	34859459	+	79028	5595	0.228574	1.38675	0.125445	0.426079	0.30537	0.566799	0.397269	1.53148	1.75724	11.4359	4.23978	0.785598	0.608013	0.674216	0.522118	1.15175	0.580257	0.432749	1.22867	5.48709	0.601449
Agbl5	chr5	30888851	30906666	+	17815	4714	1.59768	2.10153	1.4912	1.62958	1.95334	1.26802	1.16802	1.27195	1.67406	1.17001	1.47106	1.37346	1.3717	1.2495	1.18648	1.03917	1.73014	1.61698	1.37134	1.33818	1.26923
Ager	chr17	34597849	34600937	+	3088	1699	2.1849	1.35902	1.5591	1.29244	5.95471	1.90333	1.05064	1.12126	1.47	1.47743	0.798076	1.09301	1.0428	1.33667	1.23452	0.818823	1.701	3.05016	1.21397	1.12284	1.20466
Agfg1	chr1	82839482	82896275	+	56793	3137	1.02071	0.969978	0.994075	0.961717	0.867522	1.09534	1.05435	1.00527	0.998894	1.03103	0.966428	1.02306	1.05693	1.05409	0.968299	1.02292	0.994923	0.97486	1.0195	1.00684	1.02644
Agfg2	chr5	137650480	137684753	-	34273	2935	1.52872	1.40329	1.33708	1.21852	1.29746	1.43047	1.31381	1.34588	1.49626	1.09785	0.966866	1.14293	1.39879	1.11963	1.33576	1.20921	1.42303	1.31548	1.38532	1.06921	1.28473
Aggf1	chr13	95350682	95375357	-	24675	3254	0.899512	1.00471	0.905787	1.15595	0.939502	0.979614	0.910758	0.831542	0.911007	0.855995	1.01266	1.01328	0.818392	0.911373	0.710674	0.953622	0.93667	1.02502	0.884436	0.960643	0.81348
Agk	chr6	40325477	40396762	+	71285	2225	0.815815	0.772075	0.825225	1.00701	0.834299	0.854347	0.97348	0.815708	0.90051	0.810684	0.802799	0.985561	0.874942	0.804132	0.81744	1.0111	0.804372	0.898553	0.896566	0.866348	0.832171
Agl	chr3	116739998	116808166	-	68168	9625	1.27666	1.47269	1.04924	1.36952	1.21935	1.36423	1.29456	1.21353	1.16763	1.20063	0.910903	0.94617	1.3352	1.15228	0.908447	1.25619	1.2662	1.3177	1.22524	1.01923	1.13198
Ago1	chr4	126435012	126468421	-	33409	7064	0.881645	0.894869	0.737808	0.84031	0.846426	0.948258	1.01438	0.837267	1.03793	0.912502	0.809559	1.00613	0.973336	0.934977	0.753692	0.89937	0.838108	0.878331	0.96319	0.909398	0.887335
Ago2	chr15	73101624	73184947	-	83323	8031	0.825591	0.831043	0.593059	0.726678	0.683013	1.03061	1.09005	0.935015	0.840063	0.952804	1.16746	1.07062	1.04847	1.02493	0.847177	0.981617	0.749898	0.813432	0.955041	1.06363	0.973526
Ago3	chr4	126340677	126429542	-	88865	7635	1.05871	1.09851	0.639315	1.09502	0.849011	1.03556	1.29267	1.06937	0.891895	0.999935	1.12632	0.978176	0.995105	1.19082	0.814877	1.11915	0.932179	0.993195	1.08464	1.03481	1.00027
Ago4	chr4	126489542	126533458	-	43916	6521	0.668138	1.4618	0.946906	0.908747	0.744338	1.95422	1.20751	1.08215	3.48311	2.26729	0.696435	0.884222	1.25858	2.43092	2.7439	1.10992	1.02561	1.20243	1.92426	1.28265	2.14447
Agpat1	chr17	34605860	34613449	+	7589	2253	0.71534	0.774205	0.767862	0.687468	0.844648	0.824852	0.763522	0.842486	1.09776	0.990771	1.1137	0.95862	0.781418	0.949057	0.845838	0.693655	0.752469	0.785656	0.901257	1.02103	0.858771
Agpat2	chr2	26593056	26604417	-	11361	1574	1.21804	1.15992	1.26648	1.42896	1.25125	0.959131	1.12485	1.11552	1.18762	1.01399	1.00494	1.03046	0.905652	0.928029	0.921716	0.852875	1.21481	1.21312	1.14266	1.01646	0.918466
Agpat3	chr10	78271562	78351700	-	80138	3439	0.784507	0.721867	0.684327	0.513007	0.572053	0.929457	0.758521	0.858458	1.19497	1.21222	0.887182	0.918457	0.759936	0.863409	1.05555	0.67599	0.730234	0.671505	0.937318	1.00595	0.892965
Agpat4	chr17	12119283	12219640	+	100357	1910	0.639605	0.940104	0.642941	1.35478	0.682625	1.03076	0.750914	1.0226	0.928122	1.27503	0.885537	0.941037	0.638038	1.12308	1.17624	0.679829	0.740883	1.02272	0.900544	1.03387	0.97912
Agpat5	chr8	18846278	18884413	+	38135	3829	1.09012	1.10533	1.23059	1.57228	1.22785	1.18401	1.07973	1.075	0.964001	0.927194	0.9417	0.911841	1.05353	1.04352	1.04579	1.16291	1.14201	1.32805	1.03958	0.926911	1.04762
Agpat6	chr8	23172945	23208453	-	35508	3944	1.01505	1.0594	0.942815	0.978343	0.960065	0.917769	1.00198	0.939571	0.907242	0.898785	1.05413	1.1206	0.944115	0.966036	0.758417	0.894738	1.00575	0.952059	0.949598	1.02451	0.889522
Agpat9	chr5	100846228	100899102	+	52874	2877	0.503475	0.461571	0.670889	0.409907	0.445807	0.76246	0.79679	0.694071	0.457874	0.874132	0.801487	0.804023	0.64932	0.708656	0.638144	0.878094	0.545311	0.539391	0.649578	0.826547	0.665374
Agps	chr2	75832176	75931350	+	99174	7359	1.08916	1.09311	1.05791	1.27867	1.00972	1.18022	1.13559	0.996418	1.10307	1.18265	0.970743	1.02424	1.01628	0.981731	0.961037	1.26376	1.08006	1.1562	1.07836	1.05921	0.986348
Agrn	chr4	156165289	156197488	-	32199	7379	1.83446	2.0272	1.38874	2.30676	1.73085	1.51319	1.60381	1.48275	1.64632	1.30093	1.35378	1.40537	1.46432	1.36631	1.50044	1.23839	1.75013	1.85026	1.57763	1.35336	1.44369
Agrp	chr8	105566694	105579845	-	13151	863	0.263739	0.408727	0.483859	0.340116	0	0.394295	0.960066	0.756872	0.19769	0.994426	1.39663	1.02609	0.611987	0.618031	1.16709	0.724038	0.385441	0.244804	0.638209	1.13905	0.799035
Agtpbp1	chr13	59449534	59557347	-	107813	6074	1.85468	1.87582	2.23591	2.15261	1.75787	1.70072	1.73798	1.57511	1.3058	1.17591	1.57126	1.43759	1.88588	1.46926	1.20642	1.81196	1.9888	1.8704	1.53963	1.39492	1.52052
Agtrap	chr4	148077060	148088064	-	11004	4029	0.881571	0.837567	0.984902	0.900937	0.955736	0.825562	0.839535	0.912981	1.05327	1.00096	0.939924	0.949571	0.84212	0.88154	0.870573	0.755289	0.901347	0.894078	0.935262	0.963485	0.864744
Ahctf1	chr1	179744903	179804015	-	59112	8831	0.972578	0.942578	0.927952	0.924775	0.861396	1.0316	1.02876	0.883794	0.929277	0.905341	0.926311	0.934907	0.915919	0.950845	0.690747	1.16237	0.947703	0.939257	0.947275	0.922186	0.852504
Ahcy	chr2	155059311	155074497	-	15186	2541	0.710663	0.675807	0.764202	0.645239	0.651462	0.97361	0.875798	0.849475	0.78696	0.781822	0.834671	0.916993	0.950447	0.883512	0.78014	1.00724	0.716891	0.75677	0.837411	0.844495	0.871366
Ahcyl1	chr3	107663119	107696548	-	33429	3851	0.80063	0.767622	0.68653	0.766952	0.72423	0.997983	0.870154	0.884825	0.832049	0.925073	0.828523	0.855931	0.936169	0.944428	0.921849	1.00862	0.751594	0.829722	0.862343	0.869843	0.934149
Ahcyl2	chr6	29768442	29912310	+	143868	5385	1.24472	1.06898	1.06719	1.00626	1.11742	1.11582	1.0225	0.893607	1.0207	1.12565	1.03871	1.04553	1.01709	1.05225	1.14285	1.07289	1.12696	1.07983	0.978934	1.06996	1.07073
Ahdc1	chr4	133011505	133078110	+	66605	6602	1.36414	1.49331	1.07098	1.57046	1.50187	1.19869	1.23491	1.20264	1.3484	1.00071	1.28043	1.08324	1.1593	1.17834	1.06737	0.860911	1.30948	1.42367	1.26198	1.12146	1.135
Ahi1	chr10	20952546	21080429	+	127883	5094	2.22678	2.35804	1.65207	1.61767	1.50935	1.65142	1.72274	1.51547	1.40893	1.45753	1.27297	1.4551	1.61406	1.44254	2.31558	1.92458	2.07896	1.59281	1.54905	1.3952	1.79073
Ahnak	chr19	8989283	9076926	+	87643	18792	1.40782	2.00379	1.39998	2.9825	1.68666	1.32698	1.44719	1.25913	1.46622	1.66546	1.29341	1.06191	1.16502	1.04463	0.925901	1.40903	1.60386	1.99871	1.39085	1.34026	1.04519
Ahr	chr12	35497978	35534989	-	37011	5494	0.605684	0.591492	0.574523	0.813704	0.542615	0.601253	0.616781	0.657532	0.883398	0.605303	0.755754	0.957681	0.724833	0.819137	0.660029	0.728724	0.590566	0.652524	0.719237	0.772913	0.734666
Ahrr	chr13	74211117	74292309	-	81192	4732	0.321432	0.329681	0.612888	0.471006	0.537578	0.903915	0.407575	1.17806	0.245197	1.30304	0.483683	1.12228	0.86859	1.0352	1.29676	1.28389	0.421333	0.6375	0.610279	0.969669	1.06685
Ahsa1	chr12	87266727	87273952	+	7225	1320	0.936239	0.845754	0.956037	0.937255	0.874332	0.896228	0.944796	0.861077	0.886398	0.880165	0.905635	0.96337	0.990219	0.943103	0.75666	0.998056	0.912676	0.902605	0.897424	0.91639	0.896661
Ahsa2	chr11	23487881	23498039	-	10158	3716	0.849043	0.696737	0.927277	0.758057	0.762835	0.824472	0.810553	0.838652	0.86961	0.86336	0.899817	0.953101	0.837219	0.883626	0.657285	0.860031	0.824352	0.781788	0.839605	0.905426	0.79271
Ahsg	chr16	22892014	22899451	+	7437	1514	0.42253	0.416612	0.518469	0.520763	0.446309	0.495796	0.687928	0.68975	0.434638	0.578391	1.26202	0.805741	0.833335	0.892243	0.714171	0.60073	0.452537	0.487623	0.604105	0.88205	0.81325
Aicda	chr6	122553808	122564180	+	10372	2397	0.634927	1.74731	0.483859	0.422021	0.992451	0.377866	0.395321	1.25019	0.585748	1.98885	3.99038	1.12228	0.58203	1.23606	0.314928	0.503891	0.955364	0.597446	0.743753	2.36717	0.711007
Aida	chr1	183297059	183324501	+	27442	3293	0.89609	0.876517	0.868327	1.01914	0.843738	0.983776	0.886977	0.817874	1.03729	1.04437	1.01546	1.03315	0.907172	1.05432	0.874124	1.14584	0.880311	0.948884	0.914046	1.03099	0.945206
Aif1l	chr2	31950302	31973442	+	23140	2953	1.22512	0.988927	0.99146	0.957682	0.947022	1.12163	1.26155	1.00196	0.870778	1.18779	1.00395	1.11412	1.2872	1.11337	1.35661	1.14906	1.0685	1.00878	1.04476	1.10195	1.25239
Aifm1	chrX	48474943	48513563	-	38620	2368	0.222127	0.30959	0.248514	0.342244	0.322725	0.618215	0.45588	0.521778	0.4009	0.521987	0.563362	0.611718	0.471278	0.696095	0.433804	0.700551	0.260077	0.427728	0.459519	0.565689	0.533725
Aifm2	chr10	61715262	61739260	+	23998	3467	1.75768	2.02955	1.47518	2.18936	1.77758	1.33989	1.45788	1.38409	1.25393	1.46771	1.04516	1.03714	1.50236	1.39119	1.71845	1.19838	1.75414	1.76894	1.3653	1.18334	1.53733
Aifm3	chr16	17489676	17507485	+	17809	2695	2.07266	2.75657	1.36922	3.7132	2.60518	2.377	2.10924	2.77125	1.81216	1.78122	1.14723	1.33226	3.40487	1.29787	4.44836	3.13132	2.06615	2.89846	2.23088	1.42024	3.05037
Aig1	chr10	13652708	13868830	-	216122	1054	0.768839	1.19913	1.06958	0.837692	1.24056	1.82151	1.79212	2.03225	2.34757	2.62167	0.880231	1.07467	1.95071	1.49754	2.73521	3.41096	1.01252	1.29992	2.05732	1.52552	2.06115
Aim1	chr10	43950306	44004846	-	54540	7416	2.14288	1.26616	0.718457	1.17495	1.0917	1.30401	0.772227	1.34187	1.19242	1.22391	3.27781	3.19227	0.92761	1.23606	0.391911	1.28772	1.37583	1.19022	1.10217	2.56466	0.851861
Aim1l	chr4	134068451	134092504	+	24053	4761	1.62549	1.99132	1.17743	2.84644	1.58398	1.45397	1.14689	1.45425	1.32666	1.63599	1.17213	0.982162	0.987248	1.22366	1.51042	0.927688	1.59808	1.96146	1.30927	1.26343	1.24044
Aim2	chr1	173420603	173466036	+	45433	2537	0.91408	1.02916	0.87338	1.20649	0.930626	0.934508	0.928469	0.831317	1.07396	0.984153	0.882828	0.930707	0.975732	1.0103	0.904385	0.991629	0.938875	1.02387	0.944582	0.932563	0.963474
Aimp1	chr3	132660497	132683879	-	23382	1122	0.995639	0.924404	1.03442	1.13615	0.96171	1.02374	1.04241	1.00964	0.856613	0.959288	0.978152	0.981332	1.01953	1.01551	0.999688	1.09946	0.984821	1.04053	0.969553	0.972924	1.01157
Aimp2	chr5	143902703	143909839	-	7136	1185	1.06221	0.968545	1.0727	0.961887	0.977856	0.963326	1.05731	0.962619	0.899024	0.878953	0.988313	1.03793	1.03746	0.917953	0.867492	0.883432	1.03448	0.96769	0.972984	0.968397	0.94097
Aip	chr19	4113755	4125858	-	12103	2098	0.931031	1.06712	0.894122	0.900447	1.0371	0.979061	1.0153	1.18066	0.898944	0.978968	0.970685	1.02722	1.00224	1.12173	1.12118	0.976722	0.964092	0.972202	1.03163	0.992293	1.08172
Aipl1	chr11	72028721	72037509	-	8788	1570	5.94291	3.39754	1.73114	3.2311	3.22547	1.70524	1.32932	3.50053	4.21739	1.30518	1.36513	1.38127	1.08091	12.0516	7.71574	0.697695	3.69053	2.7206	3.01575	1.35053	6.94942
Aire	chr10	78030021	78043610	-	13589	2026	2.24537	2.44027	2.26081	2.381	2.47433	1.73794	2.01475	1.20694	1.93668	0.523095	1.2419	1.89451	1.93284	1.21994	0.97037	1.46587	2.31549	2.19776	1.71946	1.21984	1.37439
Ajuba	chr14	54567468	54577661	-	10193	3503	1.00868	0.96876	0.969281	0.881875	1.04124	0.964779	1.06623	0.909486	0.852761	0.754907	1.31204	1.23311	1.01363	1.14145	0.712974	0.855592	0.982239	0.962632	0.942826	1.10002	0.95602
Ak1	chr2	32621757	32635058	+	13301	2365	0.415144	0.940766	0.591285	1.26227	0.91541	0.730014	0.787993	0.718838	1.01477	0.975029	1.11782	1.25482	0.783037	0.960857	0.748896	0.750351	0.649065	0.96923	0.840533	1.11589	0.83093
Ak2	chr4	128993223	129011529	+	18306	2275	1.12784	1.11229	1.22821	1.18396	1.11917	1.05635	1.12248	1.06881	1.0063	0.97275	0.926624	0.93968	1.11314	1.04933	1.17993	1.06294	1.15611	1.11983	1.06587	0.946351	1.11413
Ak3	chr19	29020831	29047902	-	27071	2751	1.57444	1.43452	1.92595	1.17495	0.831513	1.6336	1.49344	1.3127	1.37809	1.52078	1.23615	1.07454	1.11881	2.06413	1.37781	1.44335	1.64497	1.21335	1.39474	1.27716	1.52025
Ak4	chr4	101419288	101467771	+	48483	5162	0.79258	0.546381	1.00036	0.462987	0.604886	0.463776	0.818363	0.617994	0.798783	0.944451	0.857199	0.991507	0.780816	0.703875	0.567347	0.532604	0.779774	0.51055	0.745047	0.931052	0.684013
Ak6	chr13	100651342	100666415	+	15073	990	0.940843	0.776171	0.926362	0.973609	0.855074	0.928884	1.03144	0.905617	0.92798	0.862531	0.910338	0.915931	0.814954	0.849574	0.837346	0.953794	0.881125	0.919189	0.955011	0.896267	0.833958
Ak7	chr12	105705981	105782447	+	76466	3093	1.51859	1.76597	1.34309	2.02826	1.63094	1.39376	1.23232	1.084	1.09608	1.13291	0.966553	1.04768	1.21457	1.10604	0.977354	1.44302	1.54255	1.68432	1.13747	1.04905	1.09932
Ak8	chr2	28700160	28813165	+	113005	1570	1.03227	1.14722	1.79312	2.21561	1.45949	0.62596	0.903592	1.17953	1.84511	2.23193	0.870629	1.40061	1.05577	1.30629	2.24386	0.798243	1.3242	1.43369	1.30941	1.50106	1.53531
Akap1	chr11	88830791	88864586	-	33795	4027	1.08615	0.964047	1.08256	0.796369	0.895324	0.921112	1.03381	1.06145	1.12929	1.06482	1.02114	1.10118	0.96753	1.04189	0.875602	0.830107	1.04425	0.870935	1.07485	1.06238	0.961674
Akap10	chr11	61871306	61930257	-	58951	3879	1.01325	0.970115	0.967848	0.954609	0.835237	1.27299	0.987182	1.03196	0.992586	0.925794	0.934886	0.954239	1.01697	0.977372	0.959792	1.22694	0.983738	1.02095	1.00391	0.938306	0.984712
Akap11	chr14	78492245	78536860	-	44615	9416	0.787506	0.784677	0.567127	0.671744	0.55902	0.973611	0.948468	0.835184	0.912007	0.936772	0.932887	0.923463	0.969214	1.20224	0.669901	1.24146	0.713104	0.734791	0.898553	0.931041	0.947119
Akap12	chr10	4266328	4359471	+	93143	6247	1.29457	1.13932	0.977106	1.07704	0.986628	1.14936	1.22964	1.05719	1.11694	1.08769	0.947005	0.95701	1.15472	1.16285	1.00364	1.32612	1.137	1.07101	1.13459	0.997235	1.10707
Akap13	chr7	75455533	75754609	+	299076	12543	1.13695	1.20158	1.02723	0.847081	0.855511	1.14826	1.22251	0.997064	1.33826	0.953045	1.09865	1.16471	1.06771	0.946919	0.693969	1.03374	1.12192	0.950285	1.18594	1.07214	0.902866
Akap17b	chrX	36608182	36645414	-	37232	6153	0.247696	0.341228	0.196067	0.273679	0.323512	0.728111	0.387719	0.509042	0.432701	0.658552	0.564903	0.643407	0.432349	0.668993	0.437552	0.806226	0.261664	0.441767	0.443154	0.622287	0.512965
Akap3	chr6	126853097	126874308	+	21211	3153	0.285717	1.2943	0	4.61586	2.97735	6.04586	0.960066	0.65635	0	1.3259	0	1.04746	0.945798	0	0	1.43969	0.526673	4.54636	0.538805	0.791122	0.315266
Akap5	chr12	76324890	76334151	+	9261	6685	2.24047	2.84477	1.55956	3.01806	1.62181	2.29519	1.9511	2.03314	1.7988	1.74844	1.26967	1.0325	2.0086	1.36248	3.04221	1.24877	2.21493	2.31169	1.92768	1.3502	2.13776
Akap7	chr10	25169089	25299163	-	130074	3123	1.51244	1.75944	1.23282	2.02295	1.67772	1.35116	1.53269	1.37061	1.25156	1.38107	1.18029	1.15396	1.5772	1.51888	1.66098	1.62685	1.50157	1.68394	1.38495	1.23844	1.58569
Akap8	chr17	32303671	32321238	-	17567	4673	1.04559	0.99069	0.990705	1.01338	0.99366	0.960804	0.970377	0.894424	1.03876	0.858851	0.985587	1.15946	0.930376	0.943407	0.706969	0.976059	1.009	0.98928	0.967852	1.0013	0.860251
Akap8l	chr17	32321423	32350577	-	29154	2072	0.993213	1.29238	0.885078	0.854239	1.08018	1.20863	1.04499	1.19455	1.13536	1.1935	1.21634	1.07037	0.994022	1.17716	1.20136	1.21302	1.05689	1.04768	1.12497	1.16007	1.12418
Akap9	chr5	3928185	4080204	+	152019	12105	1.29793	1.32692	1.0386	1.26646	1.21202	1.17253	1.25894	1.10725	1.32274	1.09471	1.11718	1.02867	1.12698	1.21335	0.96683	1.47697	1.22115	1.217	1.22965	1.08019	1.10239
Akip1	chr7	109703736	109712181	+	8445	973	1.01938	0.969795	1.06193	0.921389	1.07347	1.11116	1.02717	1.21914	1.01399	1.05329	1.17377	0.953406	1.01791	1.02374	1.18309	1.26739	1.01704	1.03534	1.08677	1.06016	1.07491
Akirin1	chr4	123735194	123750299	-	15105	2370	1.14011	1.05671	1.10992	1.17156	1.0744	1.15595	1.03889	0.961965	1.07915	1.07577	1.11873	1.04906	1.01444	1.03923	0.902777	1.00442	1.10225	1.13397	1.02667	1.08118	0.985483
Akirin2	chr4	34550614	34566908	+	16294	1719	0.875321	0.815955	0.9285	0.817837	0.871433	0.981322	0.90451	0.878446	0.879939	1.00227	0.872505	0.939885	0.916729	0.967238	0.965339	0.797489	0.873259	0.890197	0.887632	0.93822	0.949769
Akna	chr4	63367122	63403445	-	36323	5481	0.862487	1.43101	0.837144	1.43923	1.23082	1.30781	1.25542	1.26622	1.10833	1.30415	1.2021	1.09749	1.23175	1.27413	1.30952	1.14407	1.04355	1.32595	1.20999	1.20125	1.2718
Akr1a1	chr4	116636509	116651674	-	15165	1414	1.41959	1.4691	1.40305	1.54758	1.33778	1.28012	1.30699	1.35479	1.22947	1.31417	1.2154	1.15907	1.28458	1.13357	1.62828	1.19322	1.43058	1.38849	1.29708	1.22955	1.34881
Akr1b10	chr6	34384246	34396949	+	12703	1341	0.720604	0.942022	0.791022	1.12481	0.748921	0.847744	0.679831	0.750463	1.32823	1.07199	0.989583	0.980702	0.735339	0.839616	0.893715	1.05597	0.817882	0.907159	0.919508	1.01409	0.82289
Akr1b8	chr6	34354163	34368454	+	14291	1304	1.80924	1.85019	2.55468	3.69268	1.85859	1.23526	1.6169	1.10585	1.13837	0.788578	1.10249	1.21128	1.2094	0.747062	0.83526	1.68904	2.07137	2.26218	1.28704	1.03412	0.930572
Akr1c13	chr13	4191186	4205603	+	14417	1232	0.723039	0.750939	1.48823	0.945151	1.43354	0.700969	0.867157	0.960215	0.489518	0.452012	0.617559	1.42836	0.641967	0.629692	0.433672	1.16048	0.987403	1.02655	0.772297	0.832643	0.568444
Akr1c14	chr13	4059590	4090422	+	30832	2445	0.714293	0.728045	1.50534	0.369268	2.97735	0	0.707417	1.20331	2.63587	6.96098	0.598557	0.414381	0.608013	0.405583	0.617259	0.587873	0.982558	1.11554	1.51553	2.65797	0.543619
Akr1c18	chr13	4132626	4150631	-	18005	1172	0.591139	0.404469	0.767722	0.631643	0.248113	0.167941	0.886918	0.808547	0.658967	2.48606	1.19711	0.673369	1.10256	0.337108	0.389029	0.270381	0.587777	0.349232	0.784811	1.45218	0.609566
Akr1cl	chr1	65013085	65032748	-	19663	1353	0.812706	0.520032	1.63078	0.586761	0.42104	0.222023	0.396549	0.478165	0.39538	0.994426	1.19711	0.641304	0.647125	0.328952	0.460162	0.287938	0.98784	0.409941	0.423365	0.944282	0.478746
Akr1e1	chr13	4592489	4609164	-	16675	1713	1.05331	1.10504	1.15361	0.958907	0.857943	1.1482	0.952032	0.874038	0.994975	1.23827	0.77511	0.89557	0.967458	1.06893	0.907293	1.34795	1.10398	0.98835	0.940348	0.96965	0.981226
Akr7a5	chr4	139310743	139318786	+	8043	1648	1.20014	1.11876	1.28533	1.04383	1.19944	1.2061	1.04741	1.35046	1.28349	1.07878	1.11472	1.02491	1.26974	1.16715	1.73011	0.795021	1.20141	1.14979	1.22712	1.0728	1.389
Akt1	chr12	112653820	112674276	-	20456	2690	0.790496	0.81402	0.797363	0.697766	0.748047	0.79739	0.889306	0.880561	0.911164	0.94324	0.905499	0.855552	0.835193	0.884579	0.888599	0.773798	0.800626	0.747734	0.893677	0.90143	0.869457
Akt1s1	chr7	44849223	44855421	+	6198	2254	0.935452	0.82461	1.01343	0.787355	1.0166	0.797259	0.77273	0.935651	1.15302	0.878812	1.30474	1.00673	0.810222	0.869889	0.943393	0.51235	0.924496	0.867071	0.953802	1.06343	0.874501
Akt2	chr7	27591559	27639453	+	47894	3241	1.05341	1.06349	1.02615	1.00384	1.15533	0.965118	0.900032	0.94584	1.10649	0.963414	1.0419	1.17214	0.887447	1.01795	0.86391	0.875394	1.04768	1.04143	0.984121	1.05915	0.923102
Akt3	chr1	177022114	177248767	-	226653	4735	0.832573	0.636542	0.568144	0.688577	0.475258	1.07368	0.910508	0.842397	0.873969	1.00291	0.691474	0.781597	1.05377	0.853274	0.937734	1.21297	0.679086	0.74584	0.875625	0.825329	0.948258
Aktip	chr8	91111780	91135494	-	23714	3226	1.05063	1.31249	0.999629	1.43415	1.15059	1.23397	1.17129	1.14561	1.19237	1.27471	1.06401	1.18226	1.18135	1.28982	1.2692	1.33399	1.12091	1.2729	1.16976	1.17366	1.24679
Alad	chr4	62505983	62520063	-	14080	4601	0.937633	0.910411	0.988143	0.82706	0.932365	0.779586	0.970288	1.04363	1.13339	0.825291	0.968448	0.954882	0.992481	0.893235	0.993243	0.711749	0.945396	0.846337	1.0491	0.916207	0.959653
Alas1	chr9	106233454	106247954	-	14500	3259	0.913824	0.910249	0.890949	0.874033	0.941526	0.942659	0.910047	0.895616	0.948635	0.931782	1.03293	0.947604	0.948659	0.980429	0.835675	1.10189	0.905007	0.919406	0.918099	0.970773	0.921587
Alcam	chr16	52248995	52452997	-	204002	4959	0.838103	1.55316	1.69351	0.219058	2.10896	0.671762	0.564745	0.517124	1.63606	1.57938	1.21446	0.804947	0.464301	0.483677	0.417067	0.832516	1.36159	0.999926	0.905975	1.1996	0.455015
Aldh16a1	chr7	45141839	45154538	-	12699	2567	1.20862	1.10379	1.09987	0.972601	1.10506	0.978867	1.23479	1.35158	1.1842	1.15011	1.20683	1.01332	1.22811	1.0733	1.39046	1.01204	1.13743	1.01884	1.25686	1.12342	1.23062
Aldh18a1	chr19	40550256	40588463	-	38207	3527	0.961368	0.97247	0.894574	0.801765	0.808301	1.35864	1.28202	1.45745	0.902851	1.51261	1.31628	1.13655	1.5074	1.54939	1.43452	1.3804	0.942804	0.98957	1.21411	1.32181	1.4971
Aldh1a2	chr9	71215788	71296243	+	80455	2264	0.630548	0.336021	0.395563	0.40579	0.447242	0.687949	0.551247	0.442903	0.785924	0.867401	0.63006	0.942346	0.702245	0.895766	0.580915	0.62317	0.454044	0.51366	0.593358	0.813269	0.726309
Aldh1a3	chr7	66390892	66427477	-	36585	3400	0.591602	0.397435	0.324066	0.38996	0.400316	0.923673	0.438135	0.801846	0.255718	0.828688	0.853016	0.933035	0.577988	0.825453	0.976278	1.20374	0.437701	0.571317	0.498567	0.87158	0.793239
Aldh1b1	chr4	45799021	45804608	+	5587	2302	2.75883	2.61711	2.80874	3.00885	1.65965	1.20504	1.50382	1.38728	1.3402	1.25359	1.11339	1.04501	1.39683	1.15483	1.18993	0.909876	2.72823	1.95785	1.41043	1.13733	1.24719
Aldh1l1	chr6	90550847	90599171	+	48324	3084	1.78052	2.32467	1.62228	2.75303	2.10022	1.48917	1.82601	1.69739	1.74837	2.19706	0.921722	0.983554	1.66488	1.56006	2.8055	1.60055	1.90916	2.11414	1.75726	1.36744	2.01014
Aldh1l2	chr10	83487446	83534140	-	46694	6030	0.669164	1.05823	0.601873	0.884382	0.532672	1.59483	1.31204	1.55361	0.452858	2.53071	1.68344	1.48095	1.39548	2.30565	2.18974	1.76496	0.776422	1.00396	1.10617	1.89837	1.96362
Aldh2	chr5	121566026	121593824	-	27798	4155	1.34314	1.3927	1.26846	1.34844	1.24216	1.32784	1.25111	1.46754	1.38928	1.31769	1.22868	1.03747	1.31418	1.4215	1.87621	1.25379	1.33477	1.30615	1.36931	1.19461	1.5373
Aldh3a1	chr11	61208741	61218416	+	9675	1727	0.295995	0.490639	0.218958	0.24294	0.346954	0.875925	0.708972	0.693856	0.446397	0.889749	0.448022	0.423693	0.577097	0.756102	0.811089	0.772633	0.335197	0.488607	0.616408	0.587155	0.714763
Aldh3a2	chr11	61244751	61267186	-	22435	3193	1.11716	1.10656	1.08112	1.00123	1.01193	1.17982	0.967189	1.13685	1.0112	1.2112	1.09593	1.06812	1.06687	1.21819	1.32288	1.25589	1.10161	1.06433	1.03841	1.12509	1.20265
Aldh3b1	chr19	3913490	3929716	-	16226	1832	1.56902	2.27564	0.639769	2.38081	1.17058	1.63594	1.4081	1.32337	1.39662	2.00069	1.33824	0.591749	1.61041	1.31889	3.97597	1.84443	1.49481	1.72911	1.37603	1.31023	2.30176
Aldh3b2	chr19	3972327	3981665	+	9338	2161	1.07564	0.736413	0.607925	1.23089	0.661634	1.42256	0.72005	0.510494	0.527173	1.65738	0.665064	0.224456	0.662059	0.606146	0.895577	0.854424	0.80666	1.10503	0.585906	0.848965	0.721261
Aldh4a1	chr4	139622893	139649691	+	26798	3355	1.62943	1.84867	1.62714	1.84821	1.69386	1.25231	1.5147	1.33359	1.65032	1.48066	1.2811	1.26472	1.47044	1.27132	1.60296	0.989317	1.70175	1.59813	1.49954	1.34216	1.44824
Aldh5a1	chr13	24907578	24937661	-	30083	5647	1.14666	1.25792	1.26792	1.09616	1.10296	1.37138	1.14224	1.19787	1.0398	1.28518	1.04713	1.0408	1.61884	1.41145	1.54621	1.26167	1.22417	1.19016	1.12664	1.12437	1.5255
Aldh6a1	chr12	84430719	84450950	-	20231	3343	1.69661	1.87877	1.24403	1.44535	1.43148	1.60802	1.63165	1.48641	1.50385	1.67751	1.09358	1.07856	1.48065	1.28684	1.78981	1.61193	1.60647	1.49495	1.54064	1.28321	1.5191
Aldh7a1	chr18	56525735	56572939	-	47204	3199	1.07697	1.22076	1.01567	1.10789	1.0945	1.0845	1.17685	1.22511	1.1414	0.991204	1.04832	0.970656	1.08271	1.12571	1.17597	1.11468	1.10447	1.09563	1.18112	1.00339	1.12813
Aldh9a1	chr1	167349990	167368530	+	18540	2833	1.06393	1.1316	1.08849	1.17495	1.07233	1.0684	1.16404	1.0965	0.928417	1.02215	1.09072	1.03827	1.21676	1.01221	1.26135	1.12569	1.09468	1.10523	1.06298	1.05038	1.16344
Aldoa	chr7	126795233	126800447	-	5214	1824	1.14593	0.941588	1.04393	0.949001	0.971616	1.07949	1.23084	0.989727	1.0393	0.880839	0.763681	0.887389	1.31443	1.03903	1.18351	1.03901	1.04382	1.00004	1.08662	0.843969	1.17899
Aldoart1	chr4	72850582	72852634	-	2052	2052	1.58527	1.59884	0.903203	1.42026	0.992451	1.45548	0.985331	0.875133	0.969069	0.920765	1.0641	0.705435	1.46169	2.02265	1.59214	2.62023	1.36244	1.2894	0.943178	0.896767	1.69216
Aldoart2	chr12	55565204	55566896	+	1692	1692	0.840344	1.48464	1.93543	1.23089	0.902228	1.36752	2.00014	1.45856	0.98845	0.680397	1.63891	1.30593	2.00982	1.67751	4.96012	0	1.42014	1.16688	1.48238	1.20841	2.88249
Aldoc	chr11	78323072	78327778	+	4706	2870	1.76369	3.52054	2.18713	5.99751	3.8044	2.06668	2.48708	1.41989	1.4961	1.16339	0.698673	1.01493	2.17493	1.10709	2.11762	2.16972	2.49045	3.9562	1.80102	0.958999	1.79988
Alg1	chr16	5233620	5244907	+	11287	1759	0.85548	0.940007	0.964785	0.874448	0.97534	0.896037	0.89235	1.11153	0.902125	0.897992	1.18913	1.13103	0.904072	0.873823	0.870951	0.605062	0.920091	0.915275	0.968668	1.07272	0.882948
Alg10b	chr15	90224310	90230554	+	6244	3727	0.73299	0.714532	0.699815	0.787028	0.667555	1.01826	0.899143	0.802627	0.811257	0.794298	0.971542	0.901467	0.90211	0.891247	0.819973	0.922248	0.715779	0.824282	0.837676	0.889102	0.87111
Alg11	chr8	22060720	22071627	+	10907	4964	0.879308	0.787391	1.04719	0.807499	0.846405	0.994101	0.865887	0.869362	0.952754	0.954604	0.91003	1.1133	0.909193	0.912574	0.758235	0.904587	0.90463	0.882669	0.896001	0.992646	0.860001
Alg12	chr15	88805242	88819318	-	14076	2156	1.25546	1.44343	1.39442	1.05964	1.32654	1.17507	0.985427	1.15497	1.31793	1.17775	1.03596	1.25638	1.26982	1.09849	1.10957	1.31994	1.36443	1.18708	1.15278	1.1567	1.15929
Alg13	chrX	144317965	144374448	+	56483	5405	0.394236	0.489924	0.38023	0.406577	0.495333	0.804011	0.547869	0.672158	0.7414	0.80246	0.774222	0.811439	0.579052	0.814308	0.539792	0.793868	0.421464	0.568641	0.653809	0.79604	0.644384
Alg14	chr3	121291816	121362011	+	70195	910	0.878353	0.721581	1.07501	0.941635	0.947791	0.923158	1.08598	0.757162	0.872972	1.10083	0.803211	0.841712	0.917981	0.921719	0.739784	0.905103	0.891647	0.937528	0.90537	0.915249	0.859828
Alg2	chr4	47469832	47474367	-	4535	3055	1.15829	0.929751	1.13503	1.07687	1.05945	0.954454	1.07542	1.02099	0.990707	0.957595	1.24184	1.10697	1.02889	1.02413	0.971145	1.00191	1.07435	1.03026	1.02904	1.10214	1.00805
Alg3	chr16	20605457	20610749	-	5292	1425	0.970515	0.977066	0.994148	0.992176	0.929039	1.03384	1.09412	1.1631	1.14032	0.945857	1.00441	1.06623	1.28346	1.08624	1.23038	0.965969	0.980577	0.985018	1.13252	1.0055	1.20003
Alg5	chr3	54735538	54749795	+	14257	1471	0.855619	0.917179	1.00283	0.763275	0.944526	0.921959	0.940776	0.973	0.957713	1.03034	0.941294	1.07739	0.944429	0.913753	0.88619	1.12964	0.925209	0.876587	0.957163	1.01634	0.914791
Alg6	chr4	99715629	99763460	+	47831	3114	0.832229	0.998569	0.880586	1.03583	0.828191	1.23502	0.977881	0.998793	0.928237	1.15631	0.895521	0.874856	1.05945	1.05915	1.19753	1.21732	0.903794	1.03301	0.968304	0.975562	1.10538
Alg8	chr7	97371616	97392158	+	20542	2001	1.03816	1.02325	0.977611	0.936787	1.17957	1.06964	0.988419	0.951297	1.09527	0.95868	1.03477	1.14867	1.0132	1.07935	0.767082	1.01028	1.01301	1.062	1.01166	1.04737	0.953212
Alg9	chr9	50775224	50843639	+	68415	2778	0.807503	0.78734	0.878401	0.91078	0.872777	0.859953	0.981862	0.952568	0.936679	0.895494	0.971403	0.907103	0.959248	0.991	0.956651	0.801508	0.824415	0.88117	0.957037	0.924667	0.968966
Alk	chr17	71868987	72604307	-	735320	5918	0.351652	0	0	0.230793	0.248113	1.00764	0.480033	0.350053	1.31793	0.662951	3.99038	0.673369	0.509276	1.39057	0.964468	0.863813	0.117217	0.495516	0.716007	1.77557	0.954771
Alkbh1	chr12	87428077	87443839	-	15762	1948	0.94704	1.24348	1.11355	1.39604	1.09923	1.15988	1.10597	1.10608	1.118	0.970053	1.36976	1.36105	1.03562	1.05612	1.10155	1.12892	1.10136	1.21839	1.11002	1.23362	1.06443
Alkbh2	chr5	114123933	114128176	-	4243	1065	1.12642	1.15882	1.07275	0.982978	1.07794	1.0755	0.974849	1.2	1.13126	0.869805	0.99464	0.91183	1.06962	1.15861	1.41151	0.95892	1.11933	1.04547	1.10204	0.925425	1.21325
Alkbh3	chr2	93980633	94010730	-	30097	1231	0.894257	0.926291	0.959769	0.900034	0.902228	1.01181	0.983561	1.01413	0.944191	0.874867	1.02036	1.13857	0.963163	0.909011	0.85624	1.14746	0.926773	0.938025	0.980627	1.01127	0.909471
Alkbh4	chr5	136138780	136141614	+	2834	1713	0.989088	1.20925	0.950878	1.09627	1.05881	0.952681	1.09636	1.04092	1.01948	0.876693	1.0853	1.14638	0.911183	1.08106	0.871861	0.711436	1.04974	1.03592	1.05225	1.03612	0.954701
Alkbh5	chr11	60537682	60558512	+	20830	6025	1.05854	0.941291	1.04809	0.926943	0.952275	1.07666	1.12912	0.909511	0.993372	0.949875	0.89343	0.973648	1.05054	0.991835	0.920671	0.85778	1.01597	0.985292	1.01067	0.938984	0.987684
Alkbh6	chr7	30308752	30314303	+	5551	945	1.15302	1.12408	1.36367	1.09901	1.44947	0.976019	1.12913	1.17872	1.28618	1.09776	1.30339	1.20981	1.1612	1.05151	1.22656	0.846399	1.21359	1.17483	1.19801	1.20365	1.14642
Alkbh7	chr17	56997338	56999336	+	1998	935	1.33617	1.20843	1.16471	1.29296	1.41089	1.10107	1.16086	1.35998	1.25269	1.27429	1.23057	1.15435	1.12691	1.35549	1.3801	0.80069	1.23644	1.26831	1.25785	1.21974	1.2875
Alkbh8	chr9	3335230	3385846	+	50616	2269	1.06123	0.902037	0.756995	1.1221	0.722839	1.06692	1.04624	0.83784	0.955402	0.870449	0.896317	1.03011	0.864624	0.955978	0.835648	1.22003	0.906755	0.97062	0.946495	0.932293	0.885417
Alms1	chr6	85587530	85702751	+	115221	9984	0.924773	1.06537	0.816648	1.07773	0.791304	1.13299	1.17832	0.947999	1.08181	0.964822	0.955039	1.02673	1.09184	1.00049	0.731728	1.44832	0.935596	1.00068	1.06938	0.982197	0.941353
Alox12	chr11	70241454	70255341	-	13887	2991	0.632531	1.34859	0.863356	0.591153	1.29373	0.972656	0.960066	1.19424	0.968278	1.71392	1.46208	0.950899	0.939924	1.38285	1.52533	0.869146	0.94816	0.952513	1.04086	1.37564	1.2827
Alox12e	chr11	70315612	70322518	-	6906	2309	0.578667	0.466168	0.225801	0.609414	0.608815	0.586869	0.713563	0.366335	0.376552	0.497213	0.914462	0.897826	0.472899	0.370819	0.71322	0.776832	0.423545	0.601699	0.485483	0.769834	0.518979
Alox15	chr11	70344146	70352031	-	7885	2414	1.76328	0.647151	0.645145	0.839246	1.19094	1.00764	0.872788	0.795576	2.63587	0.968928	0.997595	2.065	0.896019	1.29787	1.10225	2.51946	1.01853	1.01261	1.43474	1.34384	1.09871
Alox5	chr6	116410070	116461178	-	51108	2827	1.7143	3.7116	0.564502	2.30793	4.09386	1.22357	2.8802	0.437567	5.17036	3.44941	3.15905	3.31505	0.197041	3.70819	0.979777	1.09542	1.9968	2.54179	2.82937	3.30784	1.62834
Alox5ap	chr5	149265003	149288153	+	23150	1014	1.14999	0.754661	1.5237	1.59599	0.688196	0.751246	0.657437	0.909318	0.932197	0.915116	1.32334	0.833695	1.22753	0.631614	0.876487	0.517082	1.14278	1.01181	0.832984	1.02405	0.911876
Alox8	chr11	69183884	69197843	-	13959	3273	0.668996	0.517721	0.752669	1.73773	0.525415	1.18289	0.585406	0.576307	0.576596	1.27855	1.91845	1.45362	1.06916	1.03829	0.932672	0.143969	0.646462	1.14868	0.579436	1.55021	1.01338
Aloxe3	chr11	69126376	69149115	+	22739	2538	0.857151	0.641802	0.397242	0.331395	0.496226	0.895683	0.701172	0.632789	1.9769	1.48059	0.806276	0.897826	0.721793	0.834342	1.58657	0.64046	0.632065	0.574434	1.10362	1.06156	1.04757
Alpk3	chr7	81057599	81105612	+	48013	6369	1.33572	1.13001	1.01278	1.24177	0.981912	1.32891	1.52652	1.1061	0.946575	1.27496	0.695582	0.71123	1.32893	1.1711	1.43392	1.22168	1.1595	1.1842	1.19307	0.893925	1.31132
Alpl	chr4	137741730	137796384	-	54654	2983	0.914007	0.823814	0.882771	0.765608	0.819388	0.914754	0.91283	1.02544	1.0334	0.957476	0.858948	0.868817	1.00525	0.95634	1.22394	0.877824	0.873531	0.83325	0.990555	0.89508	1.06184
Als2	chr1	59162755	59237231	-	74476	7024	1.46377	1.36043	1.16853	1.34564	1.10228	1.2181	1.23389	1.12525	1.19365	1.14139	1.13082	1.11552	1.20814	1.09422	1.04169	1.24173	1.33091	1.222	1.18426	1.12924	1.11469
Als2cl	chr9	110880173	110900530	+	20357	5224	1.6425	1.81959	1.1829	2.02124	1.22954	1.32855	1.36245	1.3691	1.37803	1.15151	1.34629	1.3411	1.25882	1.1584	1.54401	1.03345	1.54833	1.52644	1.36986	1.27963	1.32041
Alx1	chr10	103007846	103028777	-	20931	2493	3.83677	1.74731	1.41125	0.615447	0.248113	1.20917	2.00741	0.201954	1.78862	0.818939	2.24459	1.79565	0.472899	0.676494	0.472392	3.52724	2.33178	0.690911	1.33266	1.61973	0.540595
Alyref	chr11	120594515	120598365	-	3850	1132	0.738993	0.7313	0.809215	0.780227	0.765584	0.819599	0.803276	0.820087	0.830629	0.826713	1.00464	1.02995	0.807659	0.859543	0.695683	0.762646	0.759836	0.78847	0.817997	0.953768	0.787628
Alyref2	chr1	171503477	171504750	+	1273	1273	1.27225	0.925785	1.55238	1.87129	1.09974	1.02403	1.14997	1.15643	1.06859	0.829993	1.16602	1.02106	0.97505	0.88237	0.955282	0.743674	1.25014	1.33169	1.125	1.00569	0.937567
Amacr	chr15	10981755	10996624	+	14869	2575	1.08518	1.23893	1.45796	1.15767	1.37072	0.882149	0.916155	1.14462	0.975057	0.959392	1.15824	0.911665	0.905872	1.00366	0.934142	0.911507	1.26069	1.13685	1.01194	1.00977	0.94789
Ambra1	chr2	91730137	91918849	+	188712	5290	0.980294	1.01952	0.89648	0.885677	0.932732	0.992252	0.993363	0.985189	0.965171	0.906651	1.00934	1.18782	0.891181	0.953301	0.777317	0.986856	0.965433	0.936887	0.981241	1.0346	0.873933
Amdhd1	chr10	93523337	93540033	-	16696	2421	1.50001	1.74731	4.74182	0.923171	1.81949	0.652005	1.12008	2.33369	0.658967	1.90822	3.19231	2.35679	1.14491	6.95285	4.18855	2.51946	2.66305	1.13156	1.37091	2.48577	4.09544
Amdhd2	chr17	24155832	24163733	-	7901	1463	1.19798	1.43742	1.15166	1.32375	1.4114	1.09365	1.1298	1.39156	1.42731	1.25423	1.16373	1.08284	0.985638	1.10421	1.41893	0.814844	1.26235	1.27627	1.31622	1.16694	1.16959
Amer1	chrX	95420313	95444840	-	24527	8468	0.18569	0.374651	0.184048	0.445832	0.331754	0.663414	0.449082	0.535762	0.483995	0.378136	0.585424	0.542871	0.450576	0.500941	0.391004	0.562651	0.24813	0.480333	0.489613	0.502144	0.447507
Amfr	chr8	93971587	94012640	-	41053	3678	0.682826	0.806957	0.693876	0.707029	0.692519	1.04963	0.930782	1.06674	0.780045	1.04254	1.27123	0.997419	0.90778	1.18621	1.26899	0.904254	0.727886	0.816392	0.925856	1.10373	1.12099
Amh	chr10	80805247	80807648	+	2401	1665	0.847935	0.422055	0.225801	0.307724	0.57893	0.806115	0.780054	1.54831	3.9538	0.57572	1.99519	0.299275	1.48625	0.927047	0.367416	0.320658	0.498597	0.564256	2.09406	0.956729	0.926906
Amhr2	chr15	102445366	102454639	+	9273	1947	1.27329	1.9043	1.03582	2.17043	1.36632	1.6523	1.54445	1.57456	1.62545	1.7876	1.10767	1.04459	2.21484	1.13823	2.43482	1.45855	1.40447	1.72969	1.58149	1.31329	1.9293
Amigo1	chr3	108186288	108192286	+	5998	5586	1.11482	1.18826	0.785394	0.991785	0.971918	1.22794	1.02994	1.12165	1.15146	1.38448	0.983479	0.908205	1.15949	1.55524	1.72992	0.88985	1.02949	1.06388	1.10102	1.09205	1.48155
Amigo2	chr15	97244073	97247287	-	3214	3214	1.78448	1.61788	1.73928	1.39258	2.43602	1.65283	1.68381	1.38002	1.10984	0.950318	1.21612	1.28168	3.23148	2.21829	1.26998	1.19674	1.71388	1.82714	1.39122	1.14937	2.23992
Amigo3	chr9	108053158	108055701	+	2543	2543	1.14287	0.285508	1.129	2.03098	2.97735	0.403057	0.960066	1.03922	0.658967	1.16016	1.79567	1.64601	0.423979	0.57049	0.479239	0.483735	0.85246	1.8038	0.886085	1.53395	0.491236
Ammecr1	chrX	142853473	142966728	-	113255	3109	0.32717	0.294128	0.211688	0.318087	0.307737	0.588834	0.501227	0.566926	0.545352	0.407921	0.896573	0.736312	0.455441	0.483389	0.375087	0.702763	0.277662	0.404886	0.537835	0.680269	0.437972
Ammecr1l	chr18	31759823	31784083	+	24260	5353	0.992302	0.95051	0.924656	1.03528	0.882523	1.03289	0.888131	0.91464	0.971992	0.987677	1.04442	1.19751	1.03075	0.996553	0.767389	1.04262	0.955822	0.983566	0.924921	1.07654	0.931564
Amn	chr12	111271110	111276426	+	5316	1685	0.736085	0.660746	0.985312	1.00972	0.559382	0.595844	0.798439	1.0815	0.573015	0.932274	1.60177	0.937729	0.768359	0.866961	1.33677	0.418759	0.794048	0.721648	0.81765	1.15726	0.990697
Amn1	chr6	149157576	149188712	-	31136	1027	1.20744	1.23186	0.621522	1.09755	0.906895	1.30679	1.08087	1.25107	1.07603	1.19527	1.00906	1.05534	1.11889	1.13111	1.43292	0.852109	1.02027	1.10374	1.13599	1.08656	1.22764
Amot	chrX	145446423	145487639	-	41216	7485	0.188978	0.300043	0.262919	0.329704	0.458054	0.340821	0.255018	0.263112	0.769882	0.358456	0.556351	0.352938	0.196495	0.240791	0.255488	0.419909	0.250646	0.376193	0.429337	0.422582	0.230925
Amotl1	chr9	14541966	14615000	-	73034	8950	0.782445	0.726047	0.51641	0.574942	0.543122	0.931113	1.07813	1.10643	0.939727	1.16359	0.89676	0.859794	1.10772	1.07418	1.39261	1.05807	0.674968	0.683059	1.04143	0.973383	1.1915
Amotl2	chr9	102717803	102733417	+	15614	4191	1.06208	1.0711	0.968398	0.903361	1.1066	0.880295	0.736561	0.862604	1.07907	1.06727	1.27403	1.11061	0.747941	0.976505	0.71987	0.633867	1.03386	0.96342	0.892743	1.15064	0.814772
Ampd1	chr3	103074013	103099720	+	25707	2342	1.24677	1.20801	1.02637	0.722482	1.42665	1.63142	1.22408	1.26408	0.369021	0.891554	1.21137	0.997584	1.51328	1.24795	1.01746	1.91479	1.16038	1.26018	0.952396	1.0335	1.25956
Ampd2	chr3	108074061	108086666	-	12605	3902	0.877	0.903359	0.778778	0.882587	0.90352	0.86067	0.914319	0.907056	1.05391	0.819373	1.10365	1.127	0.969329	0.903728	0.869776	0.757685	0.853046	0.882259	0.958428	1.01667	0.914278
Ampd3	chr7	110768205	110812408	+	44203	4271	1.45205	1.27376	1.19198	1.32901	0.894157	2.16735	2.0385	1.87328	1.25234	1.47085	1.11469	1.03697	2.40781	1.98611	2.98857	2.15147	1.30593	1.4635	1.72137	1.2075	2.46083
Amph	chr13	18948350	19150919	+	202569	3231	0.992136	0.771286	0.995517	0.776944	0.879322	0.942696	1.05242	0.922337	1.18048	1.00334	1.0864	0.890515	1.04291	0.903184	0.894212	1.01578	0.919646	0.866321	1.05175	0.993419	0.94677
Amt	chr9	108296921	108301597	+	4676	1325	0.900187	0.85157	0.855133	0.829351	0.911603	0.955966	0.903633	0.944362	0.945406	1.07937	0.927527	0.967981	0.934719	1.02037	0.893014	0.957825	0.868963	0.898973	0.931134	0.991625	0.949369
Amy1	chr3	113555951	113577750	-	21799	1822	1.9592	1.2943	5.64502	1.84634	2.97735	3.62752	1.68012	2.45037	1.05435	4.22631	1.99519	0.897826	1.46169	1.64808	6.98091	1.71323	2.96617	2.81707	1.72828	2.37311	3.36356
Amz1	chr5	140724126	140753312	+	29186	2685	1.88573	1.75025	1.15871	1.36469	1.82483	1.06362	1.26409	1.34005	0.838685	1.05603	1.45802	1.42315	1.09539	1.08025	1.73375	1.16468	1.59823	1.41771	1.14761	1.3124	1.30313
Amz2	chr11	109425945	109438148	+	12203	3082	0.758702	0.916107	0.831985	0.882913	0.848899	0.93998	0.830066	0.973082	0.921492	1.0162	0.981973	0.964271	0.819174	0.94637	0.920318	0.89656	0.835598	0.890597	0.908213	0.987481	0.895287
Anapc1	chr2	128610082	128687395	-	77313	8967	0.937985	0.99144	0.850798	0.956779	0.868642	1.03545	1.04026	0.952891	1.01073	0.920967	0.993586	0.970234	0.98999	0.973985	0.821455	1.14813	0.926741	0.953622	1.00129	0.961596	0.928477
Anapc10	chr8	79711819	79777321	+	65502	2802	0.731702	0.674631	0.770463	0.544266	0.656298	0.726425	0.854596	0.717387	0.844436	0.8705	0.875046	0.870029	0.854167	1.01066	0.58506	0.953198	0.725599	0.64233	0.805473	0.871859	0.816629
Anapc11	chr11	120598420	120608198	+	9778	3495	1.16501	1.32872	1.20803	1.21024	1.59199	0.997786	1.27739	1.29277	1.18018	1.0503	1.22607	1.10877	1.20642	1.19338	1.41446	0.852705	1.23392	1.26667	1.25012	1.12838	1.27142
Anapc13	chr9	102626295	102634244	+	7949	408	1.11907	1.21446	1.16131	1.14396	1.2182	0.962597	1.02223	1.08377	1.04667	1.03426	0.971894	1.0313	1.05109	1.07024	1.30541	0.947462	1.16495	1.10825	1.05089	1.01249	1.14225
Anapc15	chr7	101881324	101899545	+	18221	1041	0.959946	1.19999	1.05478	1.11883	1.03029	1.016	1.03234	1.03479	0.962001	0.969108	1.02144	1.05325	0.950791	1.00197	0.98706	1.32903	1.07157	1.05504	1.00971	1.0146	0.97994
Anapc16	chr10	59987908	60003112	-	15204	1329	0.869561	0.818819	0.91663	0.973072	0.88578	0.792362	0.878331	1.00977	0.947442	0.93412	1.32832	1.08038	1.00297	0.849347	0.87968	0.732644	0.868337	0.883738	0.945181	1.11427	0.910665
Anapc2	chr2	25272465	25285916	+	13451	3017	1.23989	1.18389	1.16175	1.26629	1.08731	1.11426	1.23206	1.12102	1.15747	1.07581	1.0581	1.08602	1.13155	1.14219	1.06269	0.979815	1.19518	1.15595	1.17019	1.07331	1.11214
Anapc4	chr5	52834134	52866734	+	32600	2668	0.936692	1.00472	0.996007	1.12264	0.986052	1.02053	0.936762	0.939481	0.946289	0.956289	0.984827	1.0333	0.878225	0.995584	0.7507	1.08957	0.979139	1.04308	0.940844	0.991472	0.874836
Anapc5	chr5	122787460	122821342	-	33882	2761	1.18492	1.14753	1.12776	1.16696	1.12331	1.09924	1.11813	1.1503	1.00274	1.03904	1.06783	1.10455	1.09707	1.06474	1.07349	1.11535	1.1534	1.12984	1.09039	1.07048	1.07843
Anapc7	chr5	122422443	122444911	+	22468	2750	1.26821	1.28869	1.16736	1.18142	1.24122	1.11966	1.08116	1.07625	1.24737	1.09098	1.04863	1.05083	1.03092	1.09979	1.08944	1.03889	1.24142	1.18076	1.13493	1.06348	1.07338
Ang	chr14	51091076	51102009	+	10933	1275	1.03572	1.59476	2.44617	1.26936	0.992451	0.895683	1.24009	0.901652	1.09828	1.74025	1.17898	2.54384	1.4187	0.525327	1.4414	1.24965	1.69222	1.0525	1.08001	1.82102	1.12848
Angel1	chr12	86700501	86726460	-	25959	3850	1.30643	1.33715	1.20381	1.3284	1.24796	1.47025	1.38782	1.55514	1.5652	1.52593	1.21793	1.21573	1.55502	1.24106	1.40166	1.58366	1.28247	1.34887	1.50272	1.31986	1.39925
Angel2	chr1	190925107	190946491	+	21384	3349	0.76376	0.752208	0.794519	0.795369	0.824855	0.920326	0.820694	0.890297	0.886911	0.93493	1.14425	1.28133	0.864412	1.05787	0.6633	0.847912	0.770162	0.84685	0.865968	1.12017	0.86186
Angpt1	chr15	42424666	42676977	-	252311	4316	6.28578	0	4.51601	0	0.496226	0.251911	0.800055	1.45856	5.71105	1.11873	10.9735	0.571344	0.866982	0.309016	0.137781	0.559879	3.6006	0.249379	2.65655	4.22121	0.437926
Angpt2	chr8	18690262	18741562	-	51300	3560	1.14287	1.47283	0.602135	1.73095	1.9849	1.04123	1.46097	0.739337	0.488124	1.61166	0.447198	1.15969	1.19469	1.03239	0.826687	0.839819	1.07261	1.58569	0.896144	1.07285	1.01792
Angptl2	chr2	33215960	33247714	+	31754	3444	0.74726	0.806196	0.778623	0.680231	0.721783	1.47061	0.487653	0.597313	0.906079	1.52089	0.923699	1.37315	1.01586	0.792204	0.817798	0.570672	0.77736	0.957543	0.663682	1.27258	0.875286
Angptl4	chr17	33774899	33781575	-	6676	1903	1.12605	0.977572	1.27778	1.1859	1.03433	0.975812	1.11616	1.01491	0.842935	0.852604	1.0752	1.06625	1.18189	0.923509	0.791273	1.09049	1.12713	1.06535	0.991334	0.998021	0.965557
Angptl6	chr9	20873808	20879710	-	5902	1564	1.33236	2.0769	1.26183	1.58991	1.57625	1.523	1.8215	2.76673	1.53113	1.58588	2.22106	1.35825	2.01651	1.8747	4.09082	1.36878	1.55703	1.56305	2.03978	1.72173	2.66068
Ank	chr15	27466676	27594907	+	128231	3496	0.565122	0.630139	0.582494	0.5999	0.550248	0.996179	0.831266	0.923431	0.690453	1.12251	0.888118	0.615417	0.970462	0.933954	1.02131	0.859872	0.592585	0.715443	0.81505	0.875349	0.975242
Ank2	chr3	126921606	126998452	-	76846	7547	0.823928	0.820724	0.578475	0.519574	0.660418	1.40764	0.817748	0.910708	1.40866	1.8044	1.37235	1.0342	0.808701	1.77866	0.565337	1.22355	0.741042	0.862544	1.04571	1.40365	1.0509
Ank3	chr10	69533707	70027436	+	493729	10685	1.06061	1.38755	1.10134	1.13539	1.18729	1.57896	1.73875	1.35993	1.26861	1.39039	0.880375	0.920607	1.26789	1.1677	1.75152	1.47999	1.18317	1.30055	1.45577	1.06379	1.3957
Ankdd1b	chr13	96416133	96471160	-	55027	3315	0.816334	1.3752	0.483859	0.230793	0.496226	0.671762	0.521179	0.510494	1.31793	0.662951	2.32772	0.299275	0.813826	0.741638	0.638144	0.411629	0.891796	0.46626	0.783202	1.09665	0.731203
Ankef1	chr2	136532320	136555854	+	23534	2723	0.380956	1.45609	1.129	0.615447	1.65409	2.77102	0.548609	0.52508	0.658967	1.98885	0.997595	1.79565	0.709349	1.29787	1.83708	0.671855	0.988683	1.68018	0.577552	1.59403	1.28143
Ankfy1	chr11	72690001	72772146	+	82145	8034	1.02031	1.07142	0.958978	1.09127	0.972839	1.00056	1.10695	0.986303	1.01534	1.06894	1.11246	1.10979	0.99497	1.06655	0.796445	1.10974	1.0169	1.02156	1.0362	1.09707	0.952656
Ankhd1	chr18	36560602	36658908	+	98306	8231	1.23888	1.4048	1.06621	1.39978	1.08567	1.24078	1.2762	1.00394	1.267	1.12081	1.03215	1.09894	1.29736	1.11507	0.968195	1.43299	1.23663	1.24208	1.18238	1.08397	1.12687
Ankib1	chr5	3689998	3803124	-	113126	6781	1.0407	0.987814	0.873892	1.02632	0.878833	0.97899	0.983765	0.909229	1.12966	0.99094	1.04748	1.03191	0.966336	1.05034	0.704188	1.14902	0.967468	0.961382	1.00755	1.02344	0.906953
Ankle1	chr8	71406011	71409904	+	3893	2134	0.771456	0.933498	0.794084	0.83269	0.883174	1.0108	0.769106	0.889073	1.1787	0.80856	1.04851	1.00856	0.702546	0.996801	0.736136	0.724207	0.833013	0.90889	0.945627	0.955212	0.811827
Ankle2	chr5	110231003	110256651	+	25648	5259	0.905825	0.910556	0.920706	0.869047	0.810899	0.989622	0.943301	0.880076	0.868929	0.903784	0.979163	1.05419	0.922762	1.0251	0.811694	1.00748	0.912362	0.889856	0.897435	0.979046	0.919853
Ankmy1	chr1	92870128	92902906	-	32778	3243	0.979601	1.55316	0.531296	0.923171	0.474651	0.729673	0.742451	0.954691	0	1.90598	0.886751	1.61609	0.674017	0.750467	0.684155	0.499584	1.02135	0.709165	0.565714	1.46961	0.702879
Ankmy2	chr12	36157123	36197291	+	40168	2446	0.951873	0.854818	0.942685	0.938759	0.821969	1.0416	0.991441	0.927824	0.870764	1.08758	1.03442	1.05698	1.00033	1.05165	0.966643	1.27784	0.916459	0.934111	0.93001	1.05966	1.00621
Ankra2	chr13	98263075	98274754	+	11679	3281	1.08887	1.11016	1.12588	0.886968	0.783035	1.10479	1.09451	1.13517	1.15592	1.33013	0.971761	1.03164	0.941779	1.05095	1.31605	1.06716	1.1083	0.924931	1.12853	1.11118	1.10293
Ankrd10	chr8	11611580	11635757	-	24177	4765	1.00006	1.08091	1.15284	1.3993	1.10471	1.03589	1.05472	1.06164	1.10495	0.876198	1.02532	1.15505	1.02047	0.914892	1.07847	1.01227	1.07794	1.17997	1.07377	1.01885	1.00461
Ankrd11	chr8	122883821	123042284	-	158463	8816	0.924236	1.05955	0.737835	0.818646	0.846049	1.13083	1.03794	1.07955	1.06581	1.03214	1.29907	1.07872	1.05814	1.09598	0.922005	1.135	0.907209	0.931842	1.0611	1.13664	1.02537
Ankrd12	chr17	65967500	66077046	-	109546	8991	1.14773	1.40822	0.897869	1.2455	1.17535	1.56902	1.0553	0.978667	1.31012	1.51413	1.26561	1.11347	1.03957	1.2622	1.24676	1.38618	1.15127	1.32995	1.1147	1.29774	1.18284
Ankrd13a	chr5	114775139	114805820	+	30681	3252	0.921196	1.08971	0.974036	1.15856	1.0869	1.05525	0.914317	0.977479	0.968392	1.03639	0.990393	1.01171	0.902031	0.985807	1.0484	0.905863	0.994981	1.10024	0.953396	1.01283	0.978747
Ankrd13b	chr11	77470486	77489678	-	19192	3336	1.63128	1.23891	1.13137	1.6281	1.31712	1.35152	1.40749	1.24851	1.43325	1.06891	1.40823	1.43374	1.54439	1.27957	1.35765	1.02082	1.33385	1.43225	1.36309	1.30363	1.39387
Ankrd13c	chr3	157947465	158006837	+	59372	2654	0.909335	0.893814	1.05181	1.00848	0.885373	0.958147	0.912958	0.890064	0.913172	0.89551	1.05338	1.14052	0.869457	1.00707	0.733934	1.12363	0.951652	0.950668	0.905398	1.02981	0.870153
Ankrd13d	chr19	4270179	4283137	-	12958	2141	1.45398	1.63423	1.23877	1.88032	1.42033	1.42682	1.49412	1.47135	1.27217	1.4502	1.11925	1.15944	1.90615	1.358	2.82345	1.78383	1.44233	1.57583	1.41255	1.24297	2.0292
Ankrd16	chr2	11777752	11790323	+	12571	2354	0.877043	1.32436	0.733091	1.14578	0.962008	1.14225	0.961822	1.14492	1.19741	1.13608	1.18899	1.37862	0.931682	1.12257	0.925675	0.940714	0.978166	1.08334	1.10138	1.23457	0.993309
Ankrd17	chr5	90227165	90366185	-	139020	10066	0.862111	0.873264	0.833113	0.876005	0.763357	1.02724	1.05657	0.898753	0.960933	0.891298	0.84568	0.890151	0.979626	0.888034	0.728742	1.15734	0.856163	0.888869	0.972087	0.87571	0.865468
Ankrd23	chr1	36530533	36535729	-	5196	1954	0.516321	0.915029	0.827936	0.771606	0.814699	0.977564	0.750821	0.875133	0.91856	1.01868	1.10957	1.12668	0.636063	1.10403	1.16417	0.628138	0.753095	0.854623	0.848171	1.08498	0.968088
Ankrd24	chr10	81628539	81647612	+	19073	3658	1.05002	1.33122	0.87461	1.2022	1.18904	1.25788	1.14203	1.26304	1.20811	1.23374	1.0423	1.15178	1.2811	1.17797	1.44974	1.34371	1.08528	1.21637	1.20439	1.14261	1.30293
Ankrd26	chr6	118502563	118562256	-	59693	5704	0.503698	0.696318	0.420747	0.728572	0.537198	0.90935	0.734959	0.705488	0.688514	0.719327	0.949168	0.754567	0.681571	0.819403	0.627896	1.02278	0.540254	0.72504	0.709654	0.807688	0.709623
Ankrd27	chr7	35586246	35639237	+	52991	4953	0.978905	0.988097	0.91095	0.98665	0.839806	1.18678	1.09878	1.10513	0.940339	1.05638	0.889819	0.950776	1.17044	1.05032	1.16832	1.29885	0.959317	1.00441	1.04808	0.965658	1.12969
Ankrd28	chr14	31700014	31830415	-	130401	5229	1.22114	1.26701	1.06479	1.19503	1.13143	1.17707	1.13024	0.951571	1.2244	1.09908	1.10087	1.14479	1.06518	1.03636	0.963926	1.38084	1.18432	1.16784	1.10207	1.11491	1.02182
Ankrd29	chr18	12252356	12305720	-	53364	3256	0.642863	0.485363	0.77619	0.615447	0.0620282	0.68703	0.548609	0.948061	0.564829	0.248606	0.665064	1.25696	1.70244	1.54508	0.275562	0	0.634805	0.454835	0.687166	0.723542	1.17436
Ankrd32	chr13	77043087	77135468	-	92381	3742	0.715736	0.742564	0.771822	0.817527	0.624713	0.989628	0.878316	0.737788	0.943327	0.837073	0.819453	0.832699	0.826469	0.846745	0.577974	1.16799	0.743374	0.810622	0.853144	0.829742	0.750396
Ankrd33b	chr15	31291478	31367759	-	76281	8600	0.752755	1.00986	0.783661	1.19003	0.984933	0.728055	0.987045	0.996135	0.74965	1.44644	0.656313	0.764107	1.00746	0.595499	1.66897	0.909195	0.848758	0.967671	0.910943	0.955619	1.09064
Ankrd34a	chr3	96596635	96599778	+	3143	2586	4.95243	2.76284	2.29564	5.76982	4.96226	1.4962	2.24015	1.11075	0.85854	0.677533	1.53289	1.08231	2.23369	1.99551	1.37781	1.14679	3.33697	4.07609	1.40315	1.09758	1.869
Ankrd34b	chr13	92425968	92441658	+	15690	3940	0.207794	0.114954	0.0940836	0.248546	0.444892	0.521195	0.207073	0.641764	0.823709	0.37291	0.133013	0.448913	0.529647	0.579404	0.580131	0	0.138944	0.404878	0.557515	0.318278	0.563061
Ankrd35	chr3	96670130	96691034	+	20904	4054	1.01605	0.880646	0.792157	0.874896	0.849453	0.998936	1.01103	1.12956	0.707007	0.81999	0.649644	0.65324	0.93371	0.885222	1.22345	0.99564	0.896286	0.907762	0.949201	0.707625	1.01413
Ankrd37	chr8	45996907	45999850	-	2943	904	0.576582	0.417517	0.655818	0.464108	0.591461	0.555175	0.803005	0.377454	0.654484	0.453866	0.266025	0.448913	0.73161	0.605899	0.303371	0.698375	0.549972	0.536915	0.611648	0.389602	0.54696
Ankrd39	chr1	36538172	36547201	-	9029	1786	0.76323	1.29936	0.855613	1.17555	0.74605	1.13628	0.914349	1.12072	1.11797	1.10873	1.32334	0.804023	1.50215	0.756773	1.0025	0.975789	0.972733	1.01929	1.05101	1.0787	1.08714
Ankrd40	chr11	94328000	94341847	+	13847	3763	0.78467	0.897344	0.806627	0.926297	0.825985	0.902058	0.812498	0.856956	0.92183	0.947605	1.00931	0.932444	0.868087	0.940858	0.85176	0.895419	0.829547	0.88478	0.863761	0.963119	0.886902
Ankrd42	chr7	92584182	92637142	-	52960	2782	0.662864	1.1923	0.72758	1.36884	0.992451	1.07794	1.21478	0.995564	0.946209	1.19973	1.70178	1.72236	1.27062	1.3219	0.813135	1.36688	0.860916	1.14641	1.05218	1.54129	1.13522
Ankrd44	chr1	54645339	54926387	-	281048	6140	8.31941	5.14485	4.69848	6.09722	4.15152	4.26311	4.54586	2.68921	2.75148	2.84731	1.32305	1.35688	4.50984	2.81283	2.54694	5.1841	6.05425	4.83728	3.32885	1.84242	3.28987
Ankrd45	chr1	161142711	161170507	+	27796	3723	0.724818	1.00187	0.763981	1.37529	1.10569	0.823791	0.866076	0.731609	0.813724	0.693342	0.707527	0.913453	0.880395	0.574802	0.616484	0.907524	0.830223	1.10159	0.803803	0.77144	0.69056
Ankrd46	chr15	36477667	36496791	-	19124	2480	0.950627	0.936174	0.949338	0.980102	0.94122	1.28726	1.00461	0.971892	1.03172	1.12951	0.824773	0.883149	1.01584	1.06833	1.13414	0.947551	0.94538	1.06953	1.00274	0.945812	1.07277
Ankrd49	chr9	14780197	14782964	-	2767	1764	0.703957	0.694869	0.899572	0.954231	0.759547	1.00141	0.892682	0.812011	0.900473	0.812835	0.885348	1.09077	0.809212	1.01755	0.631368	1.05244	0.766133	0.905062	0.868389	0.929651	0.819375
Ankrd50	chr3	38449260	38484816	-	35556	4915	1.41442	0.883091	0.940345	0.957712	1.01342	1.16907	1.02034	0.893336	1.13541	1.16016	1.00513	1.01063	1.01626	1.08276	0.842778	1.04763	1.07929	1.04673	1.01636	1.05864	0.980598
Ankrd52	chr10	128377123	128394006	+	16883	6615	0.901482	0.960232	0.681961	0.784132	0.81577	1.10908	1.00911	0.896679	0.977648	0.894699	1.03838	1.04746	0.970346	0.961436	0.873467	0.865357	0.847892	0.902995	0.961144	0.993513	0.935083
Ankrd54	chr15	79053093	79062859	-	9766	1878	0.942376	1.01691	0.944371	1.17951	0.973292	0.891098	0.92661	0.95506	1.16593	0.864472	0.942415	1.06421	0.88072	0.870275	0.785081	0.762391	0.967887	1.01463	1.01587	0.957031	0.845359
Ankrd6	chr4	32804034	32950826	-	146792	4817	1.1887	1.21341	1.19486	1.54475	1.04207	1.39622	1.48753	1.31523	1.02894	1.07935	1.10711	1.10703	1.26106	1.30812	1.33735	1.44834	1.19899	1.32768	1.27723	1.09783	1.30218
Ankrd9	chr12	110975352	110979021	-	3669	2558	1.02839	1.25928	0.867294	1.2809	1.31668	1.3943	1.11951	1.15725	1.16586	0.979488	1.33267	1.09172	1.32174	1.05173	1.63252	0.771299	1.05165	1.33063	1.14754	1.13463	1.33533
Anks1	chr17	27909305	28062779	+	153474	7092	1.1153	1.05062	0.906028	0.837713	0.917486	0.941118	0.977686	1.00926	1.19338	1.13376	1.07604	0.946019	0.966254	0.957396	1.12162	0.937271	1.02398	0.898772	1.06011	1.05194	1.01509
Anks1b	chr10	89873508	90972984	+	1099476	10278	0.571434	1.35902	0	0.692378	0.141779	0.906879	1.20008	0	2.25931	2.48606	1.49639	1.49638	0.945798	3.70819	2.2045	0.881809	0.643484	0.580345	1.15313	1.82628	2.28616
Anks3	chr16	4941414	4964237	-	22823	2483	0.958202	1.00369	0.893857	0.995192	0.853636	0.968725	0.896113	1.00331	1.01307	0.95919	1.11264	1.1783	0.863294	0.970243	0.906359	0.957352	0.951916	0.939184	0.970831	1.08337	0.913298
Anks6	chr4	47015688	47057306	-	41618	3552	0.653068	0.744223	0.407696	0.48588	1.21801	0.780111	1.31774	1.2952	1.07831	1.51781	1.33013	0.866866	0.823195	0.641802	3.07469	0.699849	0.601662	0.828	1.23041	1.23827	1.51323
Ankzf1	chr1	75192159	75199385	+	7226	3050	1.25804	1.23693	1.07821	0.996364	1.11691	1.17514	1.17788	1.21004	1.31915	1.07845	1.00819	1.22089	1.07981	1.18011	0.948968	1.14154	1.19106	1.09614	1.23569	1.10251	1.06963
Anln	chr9	22331213	22389206	-	57993	5421	1.14096	1.07284	0.995935	0.978342	0.987679	1.05488	1.0653	0.998671	1.05092	1.11661	0.971379	0.946475	0.972938	0.973648	0.903271	1.11658	1.06991	1.00697	1.0383	1.01149	0.949953
Ano1	chr7	144588548	144738592	-	150044	4604	1.54197	1.01623	1.25172	1.75403	1.48868	1.72954	2.05307	1.38675	1.29734	1.78311	1.38555	1.89324	0.957924	1.0875	0.584526	1.43807	1.26997	1.65741	1.57905	1.6873	0.876649
Ano10	chr9	122175873	122294423	-	118550	2653	1.73915	2.39648	1.08473	1.24628	0.604101	1.97498	1.02531	1.95222	1.17416	2.33359	1.07553	0.644593	1.21098	1.16274	2.10076	1.85539	1.74012	1.27512	1.3839	1.35124	1.49149
Ano4	chr10	88948993	89257790	-	308797	4222	2.28574	0.149342	0	3.69268	0.330817	1.00764	0.960066	0.437567	3.07518	1.16991	0.997595	1.12228	0.18916	0.741638	0.22045	2.01556	0.811693	1.67705	1.49094	1.0966	0.383749
Ano6	chr15	95790842	95975472	+	184630	5711	1.2171	1.22251	1.20329	1.12469	1.15262	1.10163	1.00047	0.932443	1.2741	1.22198	1.16106	1.12375	0.958334	1.06282	0.79041	0.985466	1.2143	1.12631	1.069	1.16893	0.937189
Ano7	chr1	93373895	93404304	+	30409	4019	1.33991	2.02016	0.526868	1.06305	1.42913	2.51911	1.84013	2.00551	1.91699	1.49164	1.44097	2.14097	1.35114	1.93135	1.90388	1.25209	1.29565	1.67043	1.92088	1.69119	1.72879
Ano8	chr8	71476018	71486067	-	10049	3757	1.63341	1.81403	0.959473	1.52782	1.69544	1.39032	1.35009	1.318	1.82059	1.39578	1.25066	1.60957	1.7702	1.32214	1.35326	0.883152	1.46897	1.53786	1.49623	1.41867	1.48186
Ano9	chr7	141101218	141117806	-	16588	3012	1.01163	1.58397	0.981842	1.77522	1.43213	1.78241	1.34183	1.43844	1.22814	1.1978	0.853131	1.06839	1.50721	1.12698	1.78229	1.50612	1.19248	1.66325	1.33614	1.03977	1.47216
Anp32a	chr9	62341342	62378805	+	37463	2092	1.35455	1.36683	1.27075	1.53735	1.3429	1.27093	1.39537	1.0718	1.18004	1.25569	1.01193	1.01886	1.45525	1.21433	1.30241	1.97221	1.33071	1.38373	1.21574	1.09549	1.324
Anp32b	chr4	46451116	46472523	+	21407	1367	0.815215	0.758629	0.877405	0.869288	0.787492	0.982879	0.91614	0.913307	0.801067	0.898915	0.959288	0.857323	0.931409	0.983598	0.873921	1.24333	0.817083	0.879887	0.876838	0.905175	0.929643
Anp32e	chr3	95929256	95947387	+	18131	3260	1.16403	1.04204	1.09666	0.987707	0.977196	1.14913	1.12577	0.979817	0.909797	1.01988	0.984829	1.00199	1.13288	1.08577	0.976878	1.38489	1.10091	1.03801	1.00513	1.00223	1.06518
Anpep	chr7	79821802	79842352	-	20550	3423	1.63883	2.08279	2.39862	5.1269	1.79257	1.42942	2.34777	1.58985	1.31235	1.15207	1.24699	1.35198	2.09272	1.20697	1.74008	1.76713	2.04008	2.78296	1.74999	1.25035	1.67993
Antxr1	chr6	87133852	87335775	-	201923	5264	0.561749	0.407079	0.499367	0.442353	0.52724	0.972897	0.80438	0.820437	1.12662	0.98458	0.923699	0.851186	0.898508	0.863113	0.845058	0.761435	0.489398	0.647497	0.917146	0.919822	0.868893
Anxa1	chr19	20373433	20390671	-	17238	1395	0.375738	0.533216	0.665823	0.276951	1.29319	0.377866	0.783502	0.540206	0.536936	1.12099	0.977236	0.950639	0.593223	0.573886	0.41664	0.576845	0.524925	0.649337	0.620215	1.01629	0.527916
Anxa10	chr8	62057041	62123193	-	66152	1860	0.380956	0.554701	2.25801	0.738537	0	0.70535	1.4401	0.729278	0	0.883934	0.332532	0.561141	0.680975	1.05948	0.606237	2.18353	1.06455	0.481296	0.723126	0.592536	0.782231
Anxa11	chr14	25842154	25886804	+	44650	2395	1.45118	1.3559	1.19777	1.31751	1.22686	1.19976	1.37009	1.44779	1.38814	1.12518	0.959558	1.00307	1.13722	1.0689	1.55674	0.869138	1.33495	1.24804	1.40201	1.02927	1.25429
Anxa2	chr9	69453682	69491785	+	38103	1374	1.50261	1.48533	2.17499	1.1321	2.01762	0.948495	1.12793	0.739301	1.24662	0.996906	0.777954	0.984773	0.766642	0.813288	0.654431	0.752725	1.72098	1.36607	1.03795	0.919878	0.744787
Anxa3	chr5	96793384	96845968	+	52584	1597	0.360082	1.50021	1.04216	0.923171	1.73679	0.270343	0.353566	0.418867	1.83712	1.48375	1.23615	0.897826	0.279053	0.588709	0.315909	0.328115	0.967484	0.976768	0.869851	1.20591	0.394557
Anxa4	chr6	86736839	86793584	-	56745	2003	3.48446	2.6738	2.10988	2.70226	1.96379	2.07383	2.00085	1.43528	1.47298	1.94627	0.794343	0.933454	1.81634	1.4439	1.75342	1.87506	2.75605	2.24663	1.63637	1.22469	1.67122
Anxa5	chr3	36448923	36475887	-	26964	1723	5.97322	7.70289	6.95301	8.85405	8.64159	3.9113	4.52669	3.08199	2.72827	3.49332	1.42653	1.45345	2.38786	2.50521	3.06793	3.70489	6.87637	7.13565	3.44565	2.12443	2.65367
Anxa6	chr11	54978961	55033471	-	54510	2661	1.3406	1.516	1.11477	2.21608	1.35855	1.27472	1.45587	1.30064	0.944388	1.14537	1.06216	1.07348	1.37675	1.31916	1.18278	1.29028	1.32379	1.61645	1.23364	1.09367	1.2929
Anxa7	chr14	20455260	20480133	-	24873	2965	1.5345	1.5752	1.71597	1.85278	1.4838	1.23078	1.38916	1.21908	1.2705	1.21525	1.2101	1.26008	1.26332	1.11779	1.33986	1.25896	1.60856	1.52245	1.29291	1.22847	1.24032
Anxa9	chr3	95296093	95307176	-	11083	1977	0.655744	1.02051	0.694771	1.12099	1.80446	0.7373	1.09971	1.184	1.88276	1.62055	0.693979	0.483445	0.992504	0.700015	0.494112	0.671855	0.790341	1.22092	1.38883	0.932657	0.728877
Aoah	chr13	20794112	21024254	+	230142	3191	1.12383	0.857866	1.2479	0.672497	0.910854	0.863962	1.20966	0.995226	0.892891	0.797381	1.00611	1.21353	1.07351	1.00596	0.635949	0.96804	1.07653	0.815771	1.03259	1.00567	0.905141
Aoc2	chr11	101325062	101329694	+	4632	2535	1.03214	0.545804	1.20795	0.586688	0.658782	0.956623	0.971102	0.843454	1.06859	0.789544	1.03013	1.49021	1.51931	1.16598	1.10225	0.496893	0.928633	0.734031	0.96105	1.10329	1.26251
Aoc3	chr11	101330605	101339430	+	8825	4396	0.74652	0.35125	0.860726	0.470636	0.553482	0.704136	1.39469	0.413449	0.552682	0.342905	0.163243	0.524883	1.61438	0.496632	0.528476	0.766604	0.652832	0.576085	0.786941	0.343677	0.879829
Aox1	chr1	58029968	58106410	+	76442	4382	1.63267	0.956859	1.37311	1.68808	1.10272	0.764838	1.00578	0.995249	1.65683	1.0973	1.73112	1.16926	0.851218	1.06718	0.817185	1.0485	1.32088	1.18522	1.21929	1.33256	0.911862
Aox2	chr1	58278325	58379264	+	100939	4776	1.14287	2.26503	4.51601	0.659408	2.31572	1.00764	1.39646	2.0003	1.31793	2.38662	0.748197	1.61609	1.35958	0.494425	2.2045	1.39539	2.6413	1.32759	1.57157	1.58364	1.35284
Aox3	chr1	58113135	58200452	+	87317	4360	1.2442	0.70903	1.36226	0.48289	0.822832	0.601312	0.983048	0.704675	0.968374	0.440644	0.555936	0.676531	0.802574	0.610811	0.62686	0.511498	1.10516	0.635678	0.885366	0.557703	0.680082
Aox4	chr1	58210396	58268596	+	58200	4972	0.689662	1.10535	1.24785	1.10781	0.673449	0.720986	1.37523	1.12017	1.09828	0.445777	1.03085	1.00043	0.827573	1.28882	0.326592	0.713053	1.01429	0.83408	1.19789	0.825687	0.814329
Ap1ar	chr3	127807264	127837492	-	30228	2390	0.875964	0.943261	0.853168	0.955691	0.932918	1.04542	0.958704	0.827336	0.918682	0.976054	0.949546	0.999696	0.896996	0.982432	0.775272	1.19222	0.890797	0.978008	0.901574	0.975099	0.8849
Ap1b1	chr11	4947520	5042794	+	95274	4543	1.17521	1.2406	1.07669	1.36026	1.06161	1.1045	1.08753	1.20139	1.03561	1.13997	1.1214	1.13689	1.10075	1.06292	1.11111	1.02824	1.16417	1.17546	1.10818	1.13276	1.09159
Ap1g1	chr8	109778582	109864209	+	85627	6875	1.0096	1.0889	1.0033	1.06122	0.991818	1.00877	1.02603	0.926354	1.01806	0.94966	0.985967	1.06323	0.961173	0.966111	0.76166	1.09958	1.03393	1.0206	0.990146	0.999618	0.896315
Ap1g2	chr14	55098834	55106593	-	7759	2688	1.63999	1.71101	1.35372	2.15122	1.50509	1.31869	1.5464	1.35048	1.57368	1.1623	1.03946	1.17658	1.51545	1.29711	1.57091	1.12104	1.56824	1.65833	1.49019	1.12611	1.46116
Ap1m1	chr8	72240131	72257379	+	17248	1964	0.966307	0.979786	0.930103	0.848864	0.988223	0.948604	1.0681	1.10619	1.08417	0.903379	0.932212	1.10161	1.07104	1.11161	0.788244	0.870207	0.958732	0.928564	1.08615	0.979066	0.990299
Ap1m2	chr9	21295456	21312333	-	16877	1738	1.04763	3.70913	2.19528	4.54991	3.28612	0.94897	1.13922	1.84934	1.26775	0.810698	1.31134	1.40773	1.13828	1.24424	1.24968	1.28473	2.31735	2.92833	1.41877	1.17659	1.21073
Ap1s1	chr5	137034993	137046060	-	11067	1277	0.951376	0.950656	1.0873	0.950375	0.966922	0.846657	0.927547	0.971788	0.944402	1.04505	0.964988	0.981707	0.918069	0.884195	0.986347	0.837841	0.996444	0.921318	0.947912	0.997249	0.929537
Ap1s2	chrX	163909016	163933666	+	24650	4870	0.542031	0.474589	0.483183	0.514191	0.49676	0.616218	0.542013	0.530858	0.746689	0.65745	0.713133	0.905973	0.482971	0.526388	0.360832	0.595641	0.499935	0.54239	0.60652	0.758852	0.45673
Ap1s3	chr1	79606875	79671972	-	65097	2876	1.52028	1.26899	1.75328	2.69258	1.50022	1.12817	1.74896	1.00559	0.95366	0.833822	1.02269	1.12346	1.39222	2.01938	0.954186	2.02411	1.51418	1.77366	1.23607	0.993324	1.45526
Ap2a1	chr7	44900372	44929490	-	29118	3443	1.07431	1.19248	0.953784	1.05784	1.07888	1.10341	1.03801	1.15667	1.1891	1.19111	1.03546	0.949636	1.09518	1.0948	1.3866	0.902171	1.07353	1.08004	1.12793	1.05874	1.19219
Ap2a2	chr7	141562179	141633011	+	70832	4639	0.945206	0.915123	0.833455	0.839979	0.826687	1.07485	0.962997	0.999453	0.903969	1.03043	0.936863	0.947776	0.970588	1.00801	1.01139	0.934125	0.897928	0.91384	0.955473	0.971691	0.996661
Ap2b1	chr11	83302696	83405033	+	102337	5409	1.12008	1.16959	1.04905	1.17391	1.03567	1.08086	1.11357	1.01922	1.10542	1.21626	1.05814	1.12992	1.03288	1.06865	0.884539	1.06964	1.11291	1.09682	1.0794	1.13477	0.995356
Ap2m1	chr16	20535479	20544909	+	9430	2937	0.968284	1.03514	0.868628	1.05152	0.953064	0.937007	0.921078	0.99814	0.865357	0.982599	1.09924	0.976341	0.859153	0.990787	0.974532	0.891891	0.957352	0.98053	0.928192	1.01939	0.941491
Ap2s1	chr7	16738443	16749290	+	10847	798	0.949191	0.904358	1.066	0.858646	1.07223	0.786237	0.800121	0.873345	1.07209	0.965932	1.13419	0.872273	0.783218	0.830146	0.879785	0.654294	0.973183	0.905704	0.915187	0.990799	0.83105
Ap3b1	chr13	94358959	94566316	+	207357	4020	1.20711	1.13	1.05474	1.04371	0.964851	1.25946	1.12656	1.0957	1.04342	1.25495	1.04562	0.967216	1.11707	1.22071	0.980802	1.29288	1.13062	1.08934	1.08856	1.08926	1.1062
Ap3b2	chr7	81460398	81493925	-	33527	3806	0.46387	0.505439	0.452535	0.362956	0.574896	0.568414	0.544482	0.626516	0.750588	0.857524	0.729107	0.759505	0.644281	0.752906	0.838818	0.359384	0.473948	0.502089	0.640529	0.782045	0.745335
Ap3d1	chr10	80706977	80742211	-	35234	4730	1.06206	1.06674	1.02159	1.01054	1.02936	0.931583	1.02915	0.992244	1.16557	1.06744	1.17808	1.14654	0.936757	1.04749	0.798477	0.900481	1.05013	0.990493	1.06232	1.13069	0.927576
Ap3m1	chr14	21033741	21052442	-	18701	4424	0.84651	0.864564	0.882915	0.944793	0.817165	0.939279	0.971255	0.861219	0.863702	0.904268	0.996488	0.941489	0.921474	0.954861	0.835799	1.12329	0.864663	0.900412	0.898725	0.947415	0.904045
Ap3m2	chr8	22787353	22805654	-	18301	3467	1.26086	1.41682	0.95355	0.976618	1.36034	1.16985	1.0364	1.4479	1.26563	1.19668	1.08073	1.21011	0.678507	0.886093	0.974549	0.920904	1.21041	1.16894	1.24998	1.16251	0.846383
Ap3s1	chr18	46741875	46790826	+	48951	1561	1.06256	0.973184	0.970479	0.956348	0.989497	1.18286	0.956773	0.882936	1.06991	1.13874	0.790653	0.908965	0.926988	1.14154	1.15492	1.3151	1.00207	1.0429	0.969874	0.94612	1.07448
Ap3s2	chr7	79875324	79920640	-	45316	5804	1.0764	1.04988	1.06839	1.24051	0.992451	1.06643	1.20014	1.09392	0.973822	0.932943	1.08278	1.1001	1.25262	0.981063	1.18984	1.09117	1.06489	1.0998	1.08929	1.03861	1.14117
Ap4b1	chr3	103809516	103822025	+	12509	2910	1.07699	1.03693	0.982573	0.918234	0.905152	0.886488	0.962938	0.942376	0.992247	1.03703	0.987108	1.09554	0.880994	1.00272	0.769727	0.986927	1.03216	0.903291	0.965854	1.03989	0.884482
Ap4e1	chr2	127008710	127069814	+	61104	6524	0.76552	0.926551	0.862105	0.98849	0.924811	1.01455	0.958834	0.897891	0.934598	0.93918	1.0492	0.986808	0.976059	1.07173	0.836699	1.14959	0.851392	0.97595	0.930441	0.991728	0.961497
Ap4m1	chr5	138172020	138178685	+	6665	1716	1.24073	1.33602	1.20924	1.01342	1.32192	1.0309	1.08668	0.995808	1.32778	0.907695	1.23018	1.4438	0.938722	1.07265	0.694205	0.786162	1.262	1.12208	1.13675	1.19389	0.901858
Ap4s1	chr12	51690965	51738939	+	47974	1113	1.15739	1.07833	1.71331	1.7157	1.3856	1.07585	1.58458	1.3127	1.02727	1.00664	1.03454	1.40429	1.4273	1.07925	1.31883	1.3772	1.31634	1.39238	1.30818	1.14849	1.27513
Ap5b1	chr19	5568073	5571261	+	3188	3092	1.60002	1.2943	1.42786	1.11417	1.21031	1.0239	1.01654	0.882878	1.06222	0.982517	1.57367	1.13955	1.06895	1.33114	0.712222	0.885409	1.44072	1.11612	0.987211	1.23191	1.03744
Ap5m1	chr14	49066494	49087723	+	21229	3165	0.825111	0.787822	0.780014	0.766282	0.62456	1.11174	1.01592	0.870253	0.889846	1.04424	0.844749	0.944573	0.864331	1.08055	0.955909	1.01672	0.797649	0.834193	0.925341	0.944522	0.96693
Ap5s1	chr2	131210359	131213514	+	3155	1601	1.14576	1.21026	1.09479	0.995828	1.15485	0.882445	1.11599	1.051	1.2398	1.09951	1.14605	0.989241	1.08091	1.04579	1.26018	0.818823	1.15027	1.01104	1.1356	1.07827	1.12896
Ap5z1	chr5	142463930	142478715	+	14785	3817	1.37452	1.24714	1.2776	1.14142	1.15894	1.03191	1.09759	1.12247	1.43145	1.08276	1.54953	1.4363	0.978103	1.09547	1.03855	0.753006	1.29975	1.11076	1.21717	1.3562	1.03737
Apaf1	chr10	90989310	91082743	-	93433	6557	1.35228	1.58768	1.17297	1.44343	1.20589	1.29975	1.1758	1.12731	1.73122	1.75231	1.15773	1.1959	1.06633	1.4201	1.23255	1.23532	1.37097	1.31636	1.34478	1.36865	1.23966
Apba2	chr7	64501705	64753876	+	252171	3435	1.93408	2.01079	1.34069	0.923171	0.815228	1.92368	1.61894	2.97015	1.49366	1.42534	0.897836	1.76669	4.98694	2.42062	5.73169	1.24491	1.76186	1.22069	2.02758	1.36329	4.37975
Apba3	chr10	81268171	81273247	+	5076	2107	1.01734	1.021	0.852806	0.894255	1.13294	1.02863	0.978127	1.24069	1.1492	1.07122	1.36708	0.982851	0.944238	1.08328	1.18719	0.654726	0.963716	1.01861	1.12267	1.14038	1.07157
Apbb1	chr7	105558464	105581653	-	23189	3176	0.81835	0.575352	0.688303	0.582629	0.629794	0.780181	0.681168	0.769599	1.05713	0.958777	0.752902	0.787638	0.647538	0.724799	0.831338	0.623865	0.694002	0.664201	0.835965	0.833106	0.734558
Apbb2	chr5	66298724	66618817	-	320093	6937	1.07983	1.25385	1.02115	1.24517	1.11303	1.27348	1.18991	1.15762	1.13244	1.35036	1.13235	1.05406	1.21175	1.23313	1.2266	1.20031	1.11828	1.21056	1.15999	1.17892	1.22383
Apbb3	chr18	36671158	36679366	-	8208	2062	1.48171	1.40362	1.15548	0.845768	1.21067	1.15853	1.01591	1.28833	1.42836	1.12417	1.34247	1.47472	1.15954	1.06199	1.05971	0.874381	1.34694	1.07166	1.2442	1.31379	1.09374
Apc	chr18	34220983	34322190	+	101207	12449	1.09779	1.21229	0.926869	1.32027	1.05089	1.09129	1.07774	0.91641	1.20413	1.09193	1.03997	1.01675	0.979374	0.901345	0.755105	1.13525	1.07898	1.15415	1.06609	1.04955	0.878608
Apc2	chr10	80301819	80318256	+	16437	9074	0.825405	1.94145	1.25445	2.76951	1.76436	1.1336	0.960066	0.641764	0.811036	1.42949	1.21928	0.897826	1.36615	0.685209	1.10225	0.62552	1.34044	1.88916	0.804289	1.1822	1.0512
Apcdd1	chr18	62922326	62953195	+	30869	2799	0.29385	0.239999	0.254769	0.223717	0.248113	0.272382	0.369832	0.416555	0.300411	0.743552	0.602548	0.641304	0.405625	0.342977	0.315263	0.251593	0.262873	0.248071	0.362266	0.662468	0.354622
Apeh	chr9	108085413	108094480	-	9067	2391	1.00729	1.27078	0.964424	1.16001	1.14325	1.03813	1.08432	1.07551	1.07785	1.08971	0.93775	1.05508	0.993894	1.00946	1.05799	0.941592	1.08083	1.1138	1.07923	1.02751	1.02045
Apela	chr8	65028416	65037336	-	8920	975	3.46031	5.81392	4.06342	5.18002	4.33688	1.85384	1.54888	1.18563	1.86986	1.47307	1.49138	2.2377	1.3094	1.1562	1.824	1.8699	4.44588	3.79024	1.53479	1.73405	1.42986
Apex1	chr14	50924948	50927188	+	2240	1307	1.07861	1.02566	1.24938	1.09279	1.09559	0.918124	1.01353	0.918161	0.977209	0.876602	1.09798	1.18249	1.00506	1.00125	0.666586	0.985355	1.11788	1.0355	0.969632	1.05236	0.890964
Apex2	chrX	150571506	150588149	-	16643	1885	0.0926544	0.141425	0.106065	0.192209	0.160189	0.291314	0.218327	0.296361	0.260492	0.251616	0.529758	0.608205	0.241958	0.380684	0.150197	0.262712	0.113381	0.214571	0.258393	0.463193	0.257613
Aph1a	chr3	95893920	95898592	+	4672	3215	1.15018	0.932255	1.01979	1.07513	0.895627	1.01601	1.05533	1.03048	0.886087	0.967434	1.04879	0.968482	1.11783	0.956199	1.18342	0.761601	1.03407	0.995586	0.990632	0.994902	1.08582
Aph1b	chr9	66775486	66795423	-	19937	4558	2.80522	1.09845	0.903203	1.10781	0.868395	1.45787	0.933763	0.932519	0.658967	1.74025	0.888767	0.681109	0.988306	0.966496	1.52215	1.37267	1.60229	1.14469	0.84175	1.10337	1.15899
Aph1c	chr9	66814993	66834706	-	19713	5185	2.15387	1.05162	1.22718	0.960098	1.57138	1.92638	1.4001	2.55444	1.75724	2.173	1.11053	1.50518	1.67091	1.51699	3.84213	1.11772	1.47755	1.48595	1.90393	1.59624	2.34334
Api5	chr2	94411726	94438186	-	26460	3746	0.837441	0.737314	0.913251	0.891086	0.748231	0.91988	0.897081	0.794948	0.83076	0.879196	0.918155	1.00486	0.881448	0.913538	0.702435	1.02244	0.829335	0.853066	0.84093	0.93407	0.832474
Apip	chr2	103073674	103092649	+	18975	924	1.13038	1.17017	1.16047	1.17369	1.24573	1.22146	1.03573	1.03394	1.1101	1.23546	1.07342	1.2334	1.14649	1.2941	1.04441	1.25151	1.15368	1.21363	1.05992	1.18076	1.16167
Apitd1	chr4	149128348	149137600	-	9252	930	1.03897	0.94193	1.19957	1.08335	1.0535	0.918049	1.03108	0.966056	0.994667	0.886336	0.969884	0.969992	1.00794	1.01139	0.941891	0.938356	1.06016	1.0183	0.997266	0.942071	0.987074
Aplf	chr6	87628428	87672168	-	43740	3278	1.01681	1.22624	0.995306	1.1873	0.921398	1.02134	0.922888	1.01475	0.955265	1.01311	1.04161	1.10705	0.943846	1.09851	1.13698	1.34045	1.07945	1.04335	0.9643	1.05392	1.05978
Apln	chrX	48025145	48034852	-	9707	3148	0.132892	0.118219	0.118842	0.0947899	0.0975486	0.55163	0.311007	0.244661	0.188276	0.29522	0.173495	0.254384	0.543834	0.718934	0.453867	1.00778	0.123318	0.247989	0.247982	0.241033	0.572212
Aplp1	chr7	30434979	30445582	-	10603	2392	1.46483	1.37522	1.23675	1.62219	1.34087	1.26599	1.65826	1.46671	1.14743	0.92367	1.02101	1.07238	1.42084	1.20336	1.3209	1.21403	1.35893	1.40968	1.42414	1.00569	1.31503
Aplp2	chr9	31149556	31211815	-	62259	3694	1.03909	1.03461	0.9001	1.08326	0.917489	1.11087	1.14438	1.08931	0.999737	1.13006	0.980894	1.02111	1.11529	1.10408	1.19159	1.20323	0.991266	1.03721	1.07781	1.04402	1.13699
Apmap	chr2	150583080	150608523	-	25443	2190	1.13894	1.18844	1.14388	1.16911	1.02762	0.984433	0.925352	1.03771	0.863884	1.10927	1.1295	1.06294	0.968422	1.11579	1.02883	0.9079	1.15709	1.06039	0.942316	1.10057	1.03768
Apoa1bp	chr3	88056522	88058495	-	1973	905	1.25658	1.31175	1.16272	1.28904	1.17788	1.27049	1.37749	1.3506	1.23007	1.40206	1.04224	1.00836	1.30042	1.31671	1.5095	1.23253	1.24368	1.2458	1.31939	1.15088	1.37554
Apoa2	chr1	171221563	171226379	+	4816	936	1.91975	1.72017	3.01752	2.55123	2.11214	1.09667	1.88173	1.32836	1.29052	0.997788	1.52223	2.15706	1.61201	1.2511	1.14514	1.35583	2.21915	1.92001	1.5002	1.55903	1.33608
Apob	chr12	7977676	8016839	+	39163	13909	1.68069	0.882478	1.129	1.66171	2.28264	1.19085	0.707417	0.129649	1.26912	1.22841	1.72917	0.686573	0.150468	0.479507	0.0612361	0.302335	1.23072	1.71173	0.702063	1.21472	0.230404
Apobec1	chr6	122577791	122602444	-	24653	2265	1.98194	2.1198	1.5566	1.85462	1.88958	1.60639	1.85079	1.91474	2.12617	1.825	1.14443	1.65943	1.94499	1.46855	2.12052	2.19742	1.88611	1.78353	1.9639	1.54295	1.84468
Apobec2	chr17	48419230	48432728	-	13498	1218	0.587918	0.572603	0.60503	0.695228	0.602777	0.820927	0.824373	0.759209	0.678107	0.813537	0.620294	0.612634	0.856461	0.886507	0.976402	0.883961	0.588517	0.706311	0.753896	0.682155	0.906456
Apobec3	chr15	79892407	79908429	+	16022	2459	1.09917	0.971533	1.0346	1.14424	0.997001	1.21082	1.18185	1.06529	0.959878	0.922993	0.824847	0.868382	1.27456	1.11546	1.11938	1.1206	1.0351	1.11735	1.06901	0.872074	1.1698
Apobr	chr7	126585007	126589092	+	4085	3599	1.41835	1.54496	0.818661	1.41128	1.42913	1.01984	0.933712	1.02339	1.00122	1.11836	0.812475	0.719132	0.811267	1.09161	0.93225	1.0013	1.26066	1.28675	0.986108	0.883322	0.945043
Apoc1	chr7	19689479	19692659	-	3180	554	1.36352	1.39224	1.24372	1.26691	1.33587	0.959306	0.986505	1.07381	1.24294	1.09458	0.759827	0.799862	0.978058	0.998788	1.39848	1.20195	1.33316	1.18736	1.10109	0.884756	1.12511
Apoc4	chr7	19678083	19681460	-	3377	518	0.519486	1.77966	1.97576	2.53872	5.95471	1.67941	5.7604	1.45856	0.878622	1.74025	0.665064	0.149638	3.42852	1.14098	3.03118	8.3142	1.42497	3.39094	2.69919	0.851649	2.53356
Apod	chr16	31296191	31314808	-	18617	2074	1.45687	2.45847	1.53991	4.83869	2.20545	4.01349	1.44899	1.3685	3.7819	1.38324	1.44434	1.23641	1.59431	1.92477	1.64351	3.60399	1.81842	3.68588	2.19979	1.35467	1.72086
Apoe	chr7	19696243	19699188	-	2945	1586	1.02091	1.32491	0.924565	1.35626	1.45244	1.00934	0.939872	1.11003	1.13978	1.22385	0.810357	0.686723	0.884214	0.948625	1.94714	0.837462	1.09013	1.27268	1.06323	0.906975	1.25999
Apoh	chr11	108395296	108414396	+	19100	1186	0.496899	0.812701	0.741917	0.96111	0.771906	0.565937	0.716669	1.02423	0.527173	1.98885	0.83133	0.652964	0.654009	1.33263	1.22472	0.764143	0.683839	0.766318	0.756024	1.15772	1.07045
Apol6	chr15	77045074	77057108	+	12034	3359	0.122889	0.124078	0.102637	0.387136	0.291897	0.271289	0.246504	0.326321	0.282414	0.298328	0.415665	0.483445	0.214143	0.288752	0.45927	0.88922	0.116535	0.316774	0.28508	0.399146	0.320722
Apol7d	chr1	71653334	71662843	+	9509	1193	0.761912	1.01485	1.17605	1.07703	1.38943	0.719745	0.734168	0.856108	2.48943	1.53684	0.448918	0.583587	1.09917	3.31088	0.842896	0.826381	0.984269	1.06207	1.3599	0.856448	1.75098
Apol8	chr15	77748612	77755229	-	6617	1838	2.4286	9.8566	9.03203	4.38506	12.2402	1.22357	2.16015	0.929829	1.78862	1.24303	1.99519	6.46435	8.51218	2.83264	0.601227	4.03113	7.10574	5.94962	1.6262	3.23419	3.98202
Apold1	chr6	134982000	134986836	+	4836	3284	0.866675	0.52638	1.1124	0.774804	0.683327	0.692326	0.585091	0.543561	0.803618	0.919375	0.809643	0.885693	0.484179	0.827498	0.275562	0.382957	0.835152	0.716819	0.64409	0.87157	0.52908
Apom	chr17	35128996	35131752	-	2756	715	1.62287	1.55037	1.6764	2.07714	1.75935	1.0343	1.03189	0.998549	2.07828	1.06546	0.997595	1.19316	0.964448	0.934789	1.11116	1.19893	1.61655	1.62359	1.36957	1.0854	1.00347
Apon	chr10	128254130	128255901	+	1771	1618	2.85717	0.970726	1.129	0.410298	0.496226	0.940467	0.333936	0.711046	1.31793	1.1451	1.39663	2.24456	0.945798	0.641802	0.701431	1.22374	1.6523	0.615664	0.787638	1.59543	0.76301
Apoo	chrX	94367109	94417092	+	49983	1261	0.345648	0.610308	0.308878	0.640155	0.552682	0.65757	0.55551	0.693624	0.641157	0.634375	0.509641	0.642654	0.5651	0.871975	0.718132	0.52766	0.421611	0.616803	0.630097	0.595557	0.718402
Apool	chrX	112311407	112372430	+	61023	960	0.539468	0.515033	0.502826	0.625122	0.616451	0.761017	0.765148	0.809804	0.689233	0.722484	0.790436	0.812454	0.712205	0.626615	0.837749	0.847225	0.519109	0.66753	0.754728	0.775125	0.725523
Apopt1	chr12	111713268	111755055	+	41787	1242	1.23314	1.95555	1.73955	1.71023	1.83848	1.21501	1.24429	1.39417	1.33483	1.59157	1.46378	0.981151	1.16069	1.42977	1.79073	1.19574	1.64275	1.58791	1.32443	1.3455	1.46039
App	chr16	84954435	85173707	-	219272	3357	1.10292	1.64019	0.874978	1.02454	1.27926	1.55544	1.58884	1.65198	1.93729	2.33405	1.01828	0.892505	1.2722	1.45679	2.09795	1.74911	1.20603	1.28641	1.72604	1.41495	1.60898
Appbp2	chr11	85191309	85235120	-	43811	2405	1.02952	0.951347	0.869811	0.93975	0.843325	1.11053	1.02008	0.885756	0.904582	0.954155	0.919689	1.06641	0.937786	0.976024	0.766481	1.06266	0.950225	0.964536	0.936807	0.980084	0.893431
Appbp2os	chr11	85235165	85238304	+	3139	640	1.09092	0.50102	1.00356	1.15396	0.992451	1.7004	1.04735	1.21546	0.709657	0.685811	0.926339	0.513043	0.794471	0.860829	0.522118	0.765915	0.865166	1.28227	0.990821	0.708398	0.725806
Appl1	chr14	26918987	26970551	-	51564	6961	0.864051	0.895397	0.82826	0.816742	0.831446	1.09355	0.936154	0.896492	0.928136	1.01659	0.919095	0.887258	0.937529	0.959651	0.910056	1.16933	0.862569	0.913913	0.920261	0.940982	0.935745
Appl2	chr10	83600033	83648664	-	48631	2945	1.27953	1.42945	1.19425	1.3348	1.41327	1.30746	1.42277	1.12972	1.27459	1.43952	0.878834	1.1498	1.16037	1.33049	1.47447	1.29916	1.30108	1.35184	1.27569	1.15605	1.32178
Aprt	chr8	122574636	122576907	-	2271	866	0.759496	0.762381	0.697639	0.786445	0.73364	0.7714	0.778803	0.822462	0.848616	0.723531	0.791935	0.835443	0.705348	0.767211	0.721114	0.561497	0.739839	0.763828	0.816627	0.783636	0.731225
Aptx	chr4	40682077	40703194	-	21117	5747	1.17658	1.41712	1.29764	1.14797	1.02286	1.1358	1.25226	1.1143	1.18004	1.1038	1.06187	1.23942	1.04234	0.934192	1.08177	1.26281	1.29711	1.10221	1.1822	1.13503	1.01944
Aqp11	chr7	97726378	97738247	-	11869	1322	2.47337	1.69877	1.31717	1.47707	1.14132	1.5661	2.13224	1.61993	1.66938	1.43265	1.16654	1.1418	3.10098	2.03435	2.57191	1.893	1.82977	1.39483	1.80718	1.247	2.56908
Aqp3	chr4	41092723	41098183	-	5460	1763	0.910557	0.923189	0.914902	0.472021	0.902766	0.926382	1.00494	1.15876	1.03209	1.59124	0.688287	0.620148	0.87992	0.783043	1.42665	0.774491	0.916216	0.767056	1.06526	0.966557	1.02987
Aqp5	chr15	99591027	99594829	+	3802	1551	2.70679	4.3076	3.57518	1.73095	2.39842	1.57864	3.36023	3.10672	1.44345	2.24167	1.37169	1.34674	4.41373	1.85409	3.39154	2.47746	3.52986	1.90267	2.6368	1.65337	3.21978
Aqp7	chr4	41033073	41048136	-	15063	2524	1.14287	2.18413	0.564502	0.923171	1.86085	1.19658	0.877775	1.12517	6.58967	2.98328	0.285027	0.149638	0.655753	0.800632	0.925889	0.487279	1.29717	1.32686	2.8642	1.13931	0.794091
Aqp8	chr7	123462293	123468003	+	5710	1486	0.228574	0.787075	0.483859	0.291528	0.744338	2.72064	0.411457	1.07128	1.75724	4.47492	0.311749	0.633759	0.291015	0.772539	2.1621	0.0839819	0.499836	1.25217	1.08	1.80681	1.07522
Aqp9	chr9	71110658	71163289	-	52631	3113	0.976633	1.0678	0.887074	0	0.330817	1.45101	0.756416	0.802205	1.31793	0.911557	0.448918	0.448913	0.666909	1.33495	0.601227	1.00778	0.977169	0.593941	0.958852	0.603129	0.867694
Aqr	chr2	114101160	114175339	-	74179	5097	1.09737	1.16946	1.06597	1.17168	1.08406	1.14935	1.04331	0.992443	1.05619	1.03471	0.994335	1.08045	1.01493	1.04171	0.771423	1.17401	1.11093	1.13503	1.03065	1.0365	0.942686
Ar	chrX	98148756	98323218	+	174462	10063	0.151262	0.0920516	0.033206	0.0689726	0.137416	0.22119	0.299037	0.298341	0.109828	0.458966	0.453452	0.621572	0.165139	0.377686	0.105985	0.356923	0.0921732	0.142526	0.235735	0.51133	0.21627
Araf	chrX	20848542	20860521	+	11979	3237	0.595758	0.720387	0.681438	0.69407	0.737814	0.944975	0.796162	0.89672	1.06389	1.02686	1.06575	1.15863	0.870514	1.06002	0.839597	0.804167	0.665861	0.792286	0.918925	1.08375	0.923376
Arap1	chr7	101348068	101412586	+	64518	6354	1.31212	1.32603	1.17336	1.03952	1.17712	1.22051	1.21281	1.20665	1.26542	1.16764	1.04549	0.950119	1.12721	1.16397	1.25503	1.00778	1.2705	1.14571	1.22829	1.05442	1.18207
Arap2	chr5	62602445	62766177	-	163732	7362	0.442401	1.73525	0.77619	1.26057	1.06425	1.06298	0.350992	0.512273	1.52984	2.02785	1.66266	1.36864	0.393627	1.30288	0.246247	0.862108	0.984614	1.12927	0.797701	1.68638	0.647584
Arap3	chr18	37972622	37998969	-	26347	5499	2.45562	3.55933	1.66214	19.3866	2.58037	2.28819	1.78474	1.62062	1.52386	1.05817	1.84849	1.69589	2.02357	1.58574	1.53528	1.70811	2.55903	8.08505	1.64307	1.53418	1.71486
Arc	chr15	74669080	74672570	-	3490	3059	0.597808	0.959389	0.613197	0.916177	0.643362	0.846051	0.756064	0.950256	0.952723	1.10252	0.847956	0.602736	0.800444	0.956875	0.89653	0.799418	0.723465	0.801864	0.886348	0.851069	0.884616
Arcn1	chr9	44742143	44767808	-	25665	3455	1.24852	1.26311	1.31746	1.32848	1.24641	1.21984	1.18365	1.01299	1.04862	1.10092	1.08908	1.08249	1.08471	1.09622	0.981015	1.28635	1.27636	1.26491	1.08175	1.09083	1.05398
Arel1	chr12	84918148	84970886	-	52738	5433	0.966669	1.09129	0.914791	1.1337	0.949101	1.19825	1.22456	1.12151	1.10842	1.19077	1.09264	1.13755	1.17283	1.11254	1.2316	1.00466	0.990917	1.09368	1.1515	1.14032	1.17232
Arf1	chr11	59211411	59228267	-	16856	2086	0.86802	0.788081	0.893348	0.919105	0.834854	0.870551	0.872564	0.836642	0.854701	0.858335	0.908004	0.896224	0.832295	0.865828	0.843067	0.837264	0.849816	0.874837	0.854636	0.887521	0.847063
Arf2	chr11	103966724	103985350	+	18626	2776	0.864086	0.964546	1.17091	0.898843	0.931453	0.948525	0.863281	0.927586	0.940055	0.997563	1.09578	1.15871	0.810474	0.860513	0.772209	1.03897	0.999847	0.926274	0.910307	1.08402	0.814399
Arf3	chr15	98737625	98763118	-	25493	3481	0.804375	0.742688	0.812991	0.911474	0.772307	0.935249	1.00055	0.858438	0.877878	0.740251	1.01311	1.03105	0.995105	0.924772	0.841394	0.864794	0.786685	0.87301	0.912289	0.928137	0.920424
Arf4	chr14	26638196	26657258	+	19062	2042	0.945991	0.755524	0.926425	0.912049	0.811495	0.980547	0.916567	0.85919	0.84874	0.942805	0.892448	0.911639	0.886188	0.869564	0.90954	0.918781	0.87598	0.901364	0.874832	0.91563	0.888431
Arf5	chr6	28423639	28426499	+	2860	933	0.797533	0.686566	0.748579	0.623641	0.752673	0.791533	0.772304	0.861769	0.937709	0.953696	0.943171	0.80073	0.84745	0.916252	0.960074	0.570705	0.744226	0.722615	0.857261	0.899199	0.907925
Arf6	chr12	69372149	69375980	+	3831	3731	1.0869	1.00415	1.2406	1.06064	1.07888	1.06305	1.04686	1.08541	0.976139	1.01084	1.09779	1.07172	1.09607	1.01596	0.936192	0.940233	1.11055	1.06752	1.03613	1.06012	1.01607
Arfgap1	chr2	180967224	180982524	+	15300	2993	0.833822	0.856818	0.894503	0.757751	0.873637	0.873438	0.895326	0.916604	0.98618	0.92727	1.13603	1.08725	0.883431	1.02716	0.735724	0.792301	0.861714	0.834942	0.932704	1.05018	0.882105
Arfgap2	chr2	91265114	91277371	+	12257	3409	0.933708	1.00904	0.864086	1.13816	0.974792	0.852135	0.857134	0.890239	1.0166	0.931749	1.07896	1.22257	0.806911	0.89531	0.757714	0.856659	0.935613	0.988361	0.921323	1.07776	0.819978
Arfgap3	chr15	83299739	83350247	-	50508	2618	1.23713	1.22997	1.07307	1.41843	1.30233	1.16249	1.07807	1.03758	1.2434	1.53286	1.1234	1.08008	1.06599	1.35335	1.71048	0.997846	1.18006	1.29442	1.11968	1.24545	1.37661
Arfgef1	chr1	10137506	10232670	-	95164	7042	1.093	0.96539	0.96341	0.93484	0.796311	1.04003	1.02433	0.930446	1.20038	1.32964	0.996759	0.974653	0.923888	0.959046	0.797522	1.19608	1.00727	0.923728	1.05172	1.10035	0.893485
Arfgef2	chr2	166805580	166898051	+	92471	8776	1.23505	1.41074	1.03575	1.2323	1.13224	1.131	1.15747	1.15519	1.19928	1.30335	1.08855	1.05705	1.14812	1.11779	1.18063	1.11863	1.22718	1.16518	1.17064	1.14965	1.14885
Arfgef3	chr10	18588010	18743758	-	155748	8216	0.821926	0.810345	1.00071	0.671397	0.699714	0.760608	1.40893	1.3127	0.996757	0.908632	1.51487	1.23754	1.15721	1.75313	0.860292	0.960542	0.87766	0.710573	1.23946	1.22035	1.25688
Arfip1	chr3	84496092	84582625	-	86533	2986	1.00063	0.987745	1.16542	1.1069	1.08924	1.08612	1.15724	0.933608	0.990911	0.9693	1.05923	1.03237	0.885477	1.0039	0.834587	1.10482	1.05126	1.09409	1.02725	1.0203	0.907987
Arfip2	chr7	105634200	105640416	-	6216	3277	0.90543	1.03276	0.921976	0.944212	1.03588	0.943272	0.89326	0.995149	1.12488	0.876769	1.03714	1.1723	0.941875	1.0056	0.837906	0.841441	0.953389	0.974456	1.00443	1.02874	0.928462
Arfrp1	chr2	181357689	181365404	-	7715	2596	0.812333	0.928369	1.02995	1.00598	0.946738	0.923561	0.944157	0.884132	1.03119	1.01679	1.08027	1.16	0.976128	1.00883	0.937189	1.05412	0.92355	0.958759	0.95316	1.08569	0.974049
Arg2	chr12	79130787	79156301	+	25514	1417	1.14287	3.8829	2.58058	0.410298	6.94716	1.55727	1.77243	0.814779	0.506898	0.361609	2.32772	1.79565	1.8916	0.685209	0.35661	2.41868	2.53545	2.97157	1.03137	1.49499	0.977805
Arglu1	chr8	8666575	8690537	-	23962	1712	0.90387	0.850901	0.938413	0.91634	0.898042	1.03734	0.898644	0.82391	0.898119	0.883196	1.02533	1.07325	0.896625	0.94178	0.864427	1.04149	0.897728	0.950575	0.873558	0.993924	0.900944
Arhgap1	chr2	91650117	91672320	+	22203	3326	1.10383	0.967199	1.05852	1.07029	1.05525	0.864551	0.945019	0.927314	1.1018	1.06455	1.02262	1.13609	0.936747	1.01925	0.771393	0.886748	1.04318	0.996696	0.991377	1.07442	0.909131
Arhgap10	chr8	77250365	77517907	-	267542	3038	3.59938	2.28745	3.13702	2.42045	1.69235	2.09451	2.12427	1.69056	1.89972	1.33971	1.10301	1.16799	1.96114	2.06682	2.112	2.19187	3.00795	2.06911	1.90485	1.20357	2.04665
Arhgap11a	chr2	113831491	113848661	-	17170	5017	0.892448	0.995841	0.763223	0.851728	0.873583	0.992704	0.879414	0.796379	1.03447	0.913172	0.947659	1.03667	0.76656	1.00499	0.651569	1.06472	0.883837	0.906005	0.903421	0.965833	0.807708
Arhgap12	chr18	6024449	6136098	-	111649	5032	1.15445	1.33878	1.05598	1.20428	1.08857	1.34715	1.32034	1.0471	1.2093	1.44859	0.891468	0.929947	1.26196	1.14019	1.44214	1.54355	1.18307	1.21333	1.19225	1.09	1.28143
Arhgap17	chr7	123279148	123369915	-	90767	3584	1.17272	1.12462	1.0652	1.08506	1.09728	1.23967	1.18126	1.16155	1.36344	1.4436	1.19046	1.06824	1.408	1.15034	1.42034	1.15331	1.12085	1.14067	1.23542	1.2341	1.32623
Arhgap18	chr10	26772511	26918648	+	146137	3616	1.30111	0.92219	0.940836	0.83525	1.19094	0.81469	0.715982	0.930993	1.64742	1.37799	0.748197	1.00345	0.582876	1.18137	0.906689	0.96787	1.05471	0.946961	1.09813	1.04321	0.890311
Arhgap19	chr19	41766587	41802084	-	35497	5140	1.12874	1.11271	0.98845	0.992897	0.980303	1.12624	1.11506	1.10437	1.00033	1.04195	0.972382	1.13016	0.997806	1.03795	0.939417	1.18888	1.07663	1.03315	1.07325	1.04817	0.991724
Arhgap20	chr9	51765351	51853059	+	87708	6364	1.47467	0.397647	3.14508	0.541169	0.679046	4.39699	0.782276	0.601654	0.964342	1.3922	1.9045	0.969652	1.35114	0.927047	1.24922	1.0853	1.67247	1.8724	0.782757	1.42212	1.1758
Arhgap21	chr2	20847918	20967721	-	119803	6972	0.850542	0.903647	0.783978	0.777159	0.708894	0.861158	0.83751	0.763283	1.07106	1.05006	1.0316	1.00049	0.843375	0.970839	0.70465	0.87613	0.846056	0.782404	0.890618	1.02738	0.839621
Arhgap22	chr14	33216822	33369936	+	153114	2598	1.68011	2.39237	2.02868	2.18721	2.07215	1.93257	2.27708	1.81972	1.40928	2.48606	1.34938	1.23663	1.72551	1.48662	2.41169	1.73671	2.03372	2.06398	1.83536	1.69069	1.8746
Arhgap23	chr11	97450159	97502400	+	52241	5450	1.16868	1.34471	1.00167	1.67325	1.18081	1.3029	1.12585	1.12207	1.14844	1.05036	1.30659	1.11568	1.11223	1.1818	1.24951	0.836836	1.17169	1.38565	1.13212	1.15754	1.18118
Arhgap24	chr5	102481390	102897937	+	416547	3498	1.00001	0.323575	1.129	0.923171	0.744338	0.465066	0.192013	0	3.9538	0.53036	0.332532	1.1971	1.4187	0.0927047	0	0	0.81753	0.710859	1.38194	0.686664	0.503801
Arhgap26	chr18	38993144	39376285	+	383141	7899	0.914295	0.977256	0.697173	0.671009	0.740707	1.10152	1.20207	0.903646	1.12092	1.39693	1.00876	1.03342	1.16671	1.02386	1.04524	1.29624	0.862908	0.837746	1.07555	1.14637	1.0786
Arhgap27	chr11	103331483	103363692	-	32209	5626	1.58224	1.53946	1.28424	1.98009	1.31563	1.42244	1.51326	1.36132	1.18315	1.09152	1.44174	1.09235	1.36742	1.04941	1.76844	0.654701	1.46865	1.57272	1.35257	1.20854	1.39509
Arhgap28	chr17	67842707	68004108	-	161401	5315	2.33061	2.04869	2.15127	1.65292	1.7299	1.62865	1.9253	1.65626	1.92555	1.66405	1.31784	1.41657	1.83158	1.2862	1.32546	1.80802	2.17686	1.67049	1.83571	1.46615	1.48108
Arhgap29	chr3	121953325	122016153	+	62828	5090	1.92552	2.36923	2.23273	2.50309	1.98935	1.62446	1.43275	1.2319	1.26998	1.1099	1.24699	1.14722	1.40678	1.54384	0.889574	1.45579	2.17583	2.03897	1.31155	1.16804	1.28006
Arhgap30	chr1	171388959	171410239	+	21280	4487	1.97272	1.73304	1.33259	1.94544	1.67674	1.61024	1.39316	1.66807	1.22557	1.19448	1.01695	0.971732	1.8814	1.47594	1.76649	1.40786	1.67945	1.74414	1.42893	1.06105	1.70794
Arhgap31	chr16	38598342	38713035	-	114693	7722	0.775518	0.857851	0.423376	0.842895	0.992451	0.944666	0.664661	2.04198	1.58152	1.36079	1.73267	1.14269	1.08972	1.99315	0.48704	1.00778	0.685582	0.926671	1.42939	1.41205	1.18997
Arhgap32	chr9	32116135	32265511	+	149376	10972	1.19814	1.04881	0.979165	1.0507	0.787137	1.06433	1.16481	0.925358	1.0652	0.994088	1.01901	1.06507	1.08183	1.01026	0.711621	1.04772	1.07537	0.967387	1.05179	1.02606	0.934571
Arhgap33	chr7	30522225	30535060	-	12835	4447	3.07731	3.13045	3.95925	1.89328	2.63747	1.6057	2.03267	1.801	3.08088	1.08807	2.13067	1.55079	2.11947	1.69168	1.77	1.14818	3.389	2.04548	2.30485	1.58984	1.86038
Arhgap33os	chr7	30515121	30522193	+	7072	2648	3.16194	6.95687	5.38448	12.9244	4.21792	2.57838	3.58762	3.1976	3.24414	1.84679	1.69289	1.40659	4.72899	1.28209	2.55521	1.4748	5.16776	6.57357	3.34312	1.64876	2.85543
Arhgap35	chr7	16494472	16614993	-	120521	8393	1.02384	0.967203	0.909905	0.968848	0.892104	0.913329	1.04906	0.809564	1.03646	1.01854	1.10499	1.27297	0.945966	1.0259	0.61189	0.976918	0.966982	0.92476	0.96503	1.13217	0.861253
Arhgap39	chr15	76723984	76818170	-	94186	4587	0.687646	0.704302	0.615698	0.69555	0.606498	1.05309	0.916427	0.875445	0.867062	0.978545	1.07458	0.983577	0.948295	1.12917	0.936171	0.869272	0.669215	0.785045	0.886311	1.01224	1.00454
Arhgap4	chrX	73894351	73911298	-	16947	3321	0.911747	0.919121	0.753617	0.464906	0.774776	1.67141	1.49836	1.63238	0.985482	1.03622	0.896457	1.05075	1.94258	1.59808	1.39249	1.92263	0.861495	0.970364	1.37207	0.994477	1.64438
Arhgap40	chr2	158512795	158550628	+	37833	2028	0.653068	1.34053	2.25801	1.0071	2.26846	2.87898	2.33159	2.40662	0.878622	0.795541	2.99279	0.785598	2.02671	1.85409	5.51125	0.806226	1.4172	2.05151	1.87228	1.52464	3.13068
Arhgap42	chr9	8994952	9239013	-	244061	5404	0.911348	0.805132	0.677036	0.574188	0.714842	0.831145	0.926015	0.789855	0.750916	0.964393	0.731442	0.717155	0.764994	0.814321	0.68222	0.808996	0.797839	0.706725	0.822262	0.80433	0.753845
Arhgap44	chr11	65002038	65162961	-	160923	4074	1.08546	1.1291	0.912699	1.15745	0.940135	1.19544	1.13812	1.00962	1.12149	1.20712	0.988579	0.951025	1.18339	0.976649	1.41694	0.99081	1.04242	1.09767	1.08974	1.04891	1.19232
Arhgap5	chr12	52516076	52567851	+	51775	5196	0.984422	0.9316	0.911738	0.991554	0.778159	1.16168	1.0907	0.899485	0.935853	0.94717	0.905692	0.910511	1.02434	0.944201	0.822916	1.30944	0.942587	0.977132	0.975345	0.921124	0.930486
Arhgap6	chrX	168795098	169304440	+	509342	6255	0	0.970726	0	1.23089	0.992451	0.923673	0.768053	0.875133	0	0.894983	0.332532	6.28478	0.18916	0.556228	1.37781	0.335927	0.323575	1.04901	0.547729	2.5041	0.707733
Arhgap8	chr15	84720051	84772207	+	52156	1547	1.2808	1.46394	1.2184	1.77686	1.74506	1.23374	1.15816	1.30966	1.45626	1.19422	0.905924	0.916694	1.0251	1.29075	1.56726	0.881546	1.32105	1.58522	1.30802	1.00561	1.29437
Arhgap9	chr10	127321963	127329943	+	7980	2476	1.96957	1.9425	1.55852	1.98482	1.43423	1.28676	1.37044	1.48191	1.71947	1.48789	1.44229	1.29595	1.34893	1.15167	1.54393	1.12938	1.82353	1.5686	1.52394	1.40871	1.34818
Arhgdia	chr11	120577234	120581620	-	4386	2732	0.910466	0.815392	0.886401	0.905577	0.906	0.802329	0.89003	0.86532	0.929746	0.750204	0.984869	1.03112	0.874748	0.878902	0.738922	0.700898	0.870753	0.871302	0.895032	0.922065	0.830857
Arhgdib	chr6	136923660	136941899	-	18239	1414	0.911206	0.860833	0.677402	1.43604	1.26813	1.05075	1.39895	0.633717	0.778779	0.829898	1.0261	0.773272	0.768461	0.950616	0.999714	1.03471	0.81648	1.25164	0.93715	0.876423	0.906264
Arhgdig	chr17	26199182	26201350	-	2168	1032	3.31088	2.02112	2.30867	2.45022	2.29658	2.10902	2.67349	2.19793	1.62804	1.52008	1.5443	1.59822	1.99604	1.75719	3.25298	1.79228	2.54689	2.28527	2.16648	1.5542	2.3354
Arhgef1	chr7	24902985	24926591	+	23606	3597	1.48241	1.54604	1.33504	1.19752	1.43868	1.24014	1.26754	1.21374	1.31286	0.987483	1.33305	1.2651	1.25651	1.20152	1.07755	0.953653	1.4545	1.29211	1.26471	1.19521	1.17852
Arhgef10	chr8	14911662	15001085	+	89423	5528	4.33251	4.90858	2.69537	3.41359	1.9008	2.83922	3.30834	3.07529	2.73172	2.05471	1.22484	1.43756	3.07195	2.28514	3.35621	2.54434	3.97882	2.71787	3.03845	1.57237	2.90443
Arhgef10l	chr4	140514484	140665905	-	151421	4664	0.623263	0.858169	0.621119	0.950016	0.783839	0.712854	0.692779	0.852549	0.826228	1.14253	0.870433	0.852984	0.670457	0.803946	0.882342	0.673658	0.70085	0.81557	0.790519	0.955317	0.785582
Arhgef11	chr3	87618750	87738033	+	119283	5600	1.18068	1.24782	1.04358	1.05606	0.912264	1.11376	1.14685	1.08435	1.22957	1.08709	1.00235	0.95069	1.04016	1.07542	0.925568	1.10137	1.15736	1.02736	1.15359	1.01338	1.01371
Arhgef12	chr9	42963841	43105718	-	141877	10483	1.13454	1.20567	1.04652	0.981847	1.04878	1.19596	1.15738	1.03126	1.17633	1.16036	1.13623	1.15727	1.07226	1.05457	0.977187	1.16357	1.12891	1.07553	1.12166	1.15129	1.03467
Arhgef15	chr11	68943153	68956858	-	13705	4136	1.16467	1.46268	1.15671	1.49194	1.18657	1.03652	1.1339	1.02875	0.924464	0.746637	1.02859	1.13587	1.0486	0.839486	0.74054	0.788897	1.26135	1.23834	1.02904	0.970366	0.87621
Arhgef16	chr4	154278469	154299895	-	21426	2717	1.82686	4.84703	2.55847	6.33032	3.68625	1.7902	2.20815	2.20978	1.77857	1.48179	1.33877	1.24245	1.27081	1.55555	2.48781	1.13077	3.07745	3.93559	2.0655	1.35434	1.77139
Arhgef17	chr7	100869745	100932161	-	62416	10250	1.53703	1.96123	1.14341	1.92462	1.4836	1.40099	1.3524	1.27876	1.80878	1.31217	1.27924	1.28994	1.4539	1.32692	1.41466	0.96987	1.54722	1.60307	1.47998	1.29378	1.39849
Arhgef18	chr8	3393007	3456600	+	63593	5300	1.61849	1.53647	1.29265	1.25805	1.52899	1.28718	1.28897	1.21696	1.31092	1.2537	1.17521	1.15772	1.25219	1.21666	1.18625	1.07682	1.48253	1.35807	1.27229	1.19554	1.21837
Arhgef19	chr4	141242883	141257562	+	14679	3397	1.36035	1.56679	0.968495	1.29338	1.31717	1.28406	1.28508	1.41772	1.71678	1.09495	1.25351	0.965685	1.1533	1.20186	1.53568	0.900435	1.29855	1.2982	1.47319	1.10471	1.29695
Arhgef2	chr3	88616206	88648052	+	31846	4850	1.52476	1.50163	1.00326	1.11952	1.15142	1.71546	1.61779	2.08369	1.11131	1.62144	1.65887	1.29496	1.68586	1.7299	2.31349	1.59412	1.34322	1.3288	1.60426	1.52509	1.90975
Arhgef25	chr10	127182520	127190054	-	7534	2387	2.9368	2.89318	2.16858	2.85388	2.69613	2.28274	2.12387	1.79678	1.79803	1.51129	1.4106	1.45424	2.22321	1.65098	2.10599	1.96777	2.66619	2.61092	1.90622	1.45871	1.99339
Arhgef26	chr3	62338776	62462221	+	123445	5205	1.30986	1.5473	1.65484	2.01098	1.55696	1.04819	1.29878	0.863511	1.35017	0.68012	1.39059	1.80555	1.12161	0.662321	0.526235	1.47657	1.504	1.53871	1.17082	1.29209	0.770054
Arhgef28	chr13	97898594	98206165	-	307571	6259	2.82996	2.29444	1.129	1.38476	0.687082	0.770551	1.03392	0.364639	1.70556	2.18774	1.24699	2.28537	0.554433	1.25424	0	1.71323	2.08447	0.947463	1.03471	1.9067	0.602891
Arhgef3	chr14	27143992	27403911	+	259919	4560	1.60303	1.43482	1.84474	1.72922	1.22819	1.24422	1.42837	1.25004	0.949316	0.93077	1.00086	1.17818	1.19715	1.11258	1.40073	1.35468	1.62753	1.40054	1.20924	1.0366	1.23682
Arhgef33	chr17	80307406	80388689	+	81283	3261	0	3.21553	0.501779	1.31187	2.20545	1.17558	0.800055	1.60441	1.31793	1.19331	0.498798	1.1971	0.472899	1.39057	1.10225	1.34371	1.2391	1.5643	1.2408	0.96307	0.988573
Arhgef39	chr4	43496143	43499660	-	3517	1622	1.25916	1.23508	1.36871	0.858387	1.02813	0.983755	1.04398	1.18635	1.19252	1.16838	1.0132	1.08475	0.969176	1.0264	1.17198	0.750581	1.28765	0.956759	1.14095	1.08878	1.05585
Arhgef4	chr1	34801721	34812754	+	11033	2714	0.995718	1.35006	0.979768	1.2837	1.11275	1.27944	1.1968	1.67829	1.1749	1.31615	1.26879	0.981689	1.41074	1.55058	2.07195	1.07205	1.10851	1.2253	1.34999	1.18888	1.67775
Arhgef40	chr14	51984832	52006247	+	21415	5643	1.07443	1.02673	0.925783	1.49499	1.07132	1.56879	1.69808	1.3127	1.33527	1.25732	1.22165	0.983605	1.40328	1.10619	3.25721	1.08243	1.00898	1.37836	1.44868	1.15419	1.92222
Arhgef5	chr6	43265643	43289320	+	23677	5407	1.45992	2.56869	1.83463	6.4622	3.10141	1.6657	1.00399	1.51752	1.38222	1.11109	1.56486	1.34674	1.02619	1.47261	1.16206	1.58802	1.95441	3.7431	1.30124	1.34089	1.22029
Arhgef6	chrX	57231484	57338729	-	107245	4569	0.326534	0.16787	0.295691	0.104229	0.0890661	0.724244	0.245871	0.606759	0.125517	0.643452	0.688816	0.183646	0.318693	0.356557	0.690962	0.26467	0.263365	0.305846	0.326049	0.505305	0.455404
Arhgef7	chr8	11728104	11835217	+	107113	7433	1.05159	1.00054	0.97383	0.947742	0.877938	0.997342	1.00668	1.01259	0.987124	0.988681	1.12931	1.16451	1.01932	1.09068	0.840906	0.952202	1.00865	0.941007	1.00213	1.09417	0.983632
Arhgef9	chrX	95048934	95166539	-	117605	5527	0.166235	0.359528	0.0868464	0.410298	0.283557	0.371237	0.960066	0.612593	0.384397	0.452012	0.299279	0.224456	0.51589	0.0579404	0.183708	0.302335	0.204203	0.355031	0.652352	0.325249	0.252513
Arid1a	chr4	133679007	133753611	-	74604	8175	1.14565	1.05221	0.922886	0.95827	0.97622	1.03514	1.14958	0.994281	1.19237	0.878691	1.31217	1.26313	1.14858	1.06926	0.623315	0.918079	1.04025	0.989876	1.11208	1.15133	0.947049
Arid1b	chr17	4995073	5347656	+	352583	11325	0.754535	0.684007	0.626068	0.540624	0.542484	0.914899	0.851807	0.919298	0.95994	1.04393	0.928935	0.914091	0.879381	1.06536	0.699141	0.763773	0.688203	0.666002	0.910348	0.96232	0.881293
Arid2	chr15	96287521	96405463	+	117942	9029	0.795169	0.646892	0.667621	0.629713	0.547104	0.855205	0.866449	0.70215	0.974839	0.810982	0.907907	0.897826	0.878215	0.894534	0.541027	0.895015	0.703227	0.677341	0.847813	0.872238	0.771259
Arid3a	chr10	79927042	79955018	+	27976	5421	1.64298	1.26427	1.60912	1.01521	1.16863	1.45566	1.166	1.07574	1.45758	1.51494	1.08599	1.12858	1.16075	1.46436	1.33606	0.894	1.50546	1.21316	1.23311	1.24317	1.32039
Arid3b	chr9	57790504	57834234	-	43730	3791	1.2728	1.20051	1.25581	0.97862	1.25968	0.974461	1.20287	1.10355	1.13163	1.04925	1.18293	1.19914	1.1834	1.06377	1.08522	0.976882	1.24304	1.07092	1.14601	1.14377	1.1108
Arid4a	chr12	71015966	71099351	+	83385	5780	1.30955	1.2166	1.12801	1.17284	1.09484	1.41116	1.23246	1.04772	1.10652	1.13059	1.15416	1.2566	1.14927	1.35815	0.935488	1.59303	1.21805	1.22628	1.1289	1.18045	1.14764
Arid4b	chr13	14063783	14199603	+	135820	6113	1.04187	0.929964	0.951125	0.964455	0.848995	1.10602	1.01953	0.87227	1.07871	1.08384	1.0107	1.00835	0.878938	1.00638	0.817909	1.34285	0.974319	0.973155	0.990172	1.0343	0.901075
Arid5a	chr1	36307732	36324029	+	16297	5794	0.944668	0.893582	0.912811	0.93188	0.982113	0.760258	1.06756	1.13197	0.932993	0.989365	1.58212	0.980702	0.928153	1.09526	0.819966	0.80281	0.917021	0.891417	1.04417	1.18406	0.947793
Arid5b	chr10	68095592	68278726	-	183134	4494	1.05816	1.15122	0.821318	0.896319	0.956022	0.996702	1.04603	1.06422	0.986811	0.979587	1.22854	1.19217	1.09189	0.992066	0.724183	0.957758	1.01023	0.949681	1.03235	1.13343	0.936046
Arih1	chr9	59388553	59486374	-	97821	6435	0.933928	0.986752	0.989726	1.05642	0.934415	1.15161	1.00606	0.947326	1.01657	1.00486	0.94887	1.0499	1.05633	0.973452	0.940519	1.19618	0.970135	1.04748	0.989985	1.00121	0.9901
Arih2	chr9	108602942	108649380	-	46438	3923	0.781267	0.755732	0.782913	0.712564	0.694404	0.755948	0.828976	0.882846	0.888956	1.03142	0.84379	0.852429	0.858316	0.846423	0.880335	0.7784	0.773304	0.720972	0.866926	0.909211	0.861691
Arl1	chr10	88731413	88743202	+	11789	842	0.892082	0.850073	0.948729	0.951119	0.974152	1.07025	1.03089	0.884239	0.831157	0.911102	0.878671	1.00634	0.953652	1.07304	0.974081	1.00957	0.896961	0.998507	0.915429	0.932039	1.00026
Arl10	chr13	54575012	54581128	+	6116	1048	0.894419	0.831528	0.828696	0.681028	0.835748	0.983363	0.752024	1.03225	0.865509	0.966095	1.17995	1.0895	0.851029	0.924486	1.27371	0.576868	0.851548	0.83338	0.883261	1.07851	1.01641
Arl11	chr14	61309752	61311936	+	2184	1482	0.669957	0.586099	1.01016	0.597346	1.15786	1.03787	1.11246	1.91233	0.805404	2.01993	0.95995	0.64843	1.28358	1.60688	2.02506	1.07371	0.755406	0.931026	1.27673	1.20944	1.63851
Arl13a	chrX	134187500	134208030	+	20530	1742	0.311691	1.61788	0	0	0.496226	0.503822	0.685762	0.875133	0.188276	0	0.997595	2.69348	0.945798	0.618031	0.0918541	0.251946	0.643189	0.333349	0.583057	1.23036	0.551895
Arl13b	chr16	62793688	62847040	-	53352	3524	1.08389	1.30905	1.02688	0.995107	1.04291	1.16849	1.08643	0.995228	1.00631	1.20627	1.1061	1.08904	1.00275	1.22051	0.874124	1.40024	1.13994	1.06884	1.02932	1.1338	1.03246
Arl14ep	chr2	106962528	106974397	-	11869	3389	0.996912	1.01558	1.00324	0.913173	0.911691	1.54708	1.14367	1.452	0.887241	1.55357	1.63412	1.24728	1.14616	1.58725	1.24147	1.5695	1.00524	1.12398	1.16097	1.47832	1.32496
Arl14epl	chr18	46921814	46934222	+	12408	2247	0.758929	0.73807	0.802747	0.745734	0.737043	0.937201	0.906512	0.875905	0.76002	0.802189	0.916654	0.845294	0.91063	0.904637	0.670585	1.15383	0.766582	0.806659	0.847479	0.854712	0.828617
Arl15	chr13	113794507	114157461	+	362954	3361	1.49143	1.31249	1.45443	1.30593	1.2734	1.20745	1.45129	1.29481	1.09772	1.04911	1.12073	1.03917	1.2037	1.25389	1.39567	1.07136	1.41945	1.26226	1.28128	1.06967	1.28442
Arl16	chr11	120464325	120467600	-	3275	2023	0.704947	1.00614	0.929993	0.987349	0.974241	0.961109	0.862067	0.799779	0.970571	1.03642	1.07373	0.969392	1.01521	1.03263	0.850306	0.842572	0.880361	0.974233	0.877472	1.02651	0.966051
Arl2	chr19	6134388	6141137	-	6749	869	0.974386	1.0988	1.03056	0.952129	1.13572	1.04514	0.93472	1.10128	1.12241	0.996819	1.09309	0.944422	1.17941	1.12812	1.32937	0.876132	1.03458	1.04433	1.0528	1.01144	1.2123
Arl2bp	chr8	94666599	94674457	+	7858	2235	0.562058	0.757746	0.631673	0.755747	0.775091	0.779387	0.740228	0.815618	0.646005	0.777706	0.850802	0.893425	0.703814	0.834125	0.723854	0.677264	0.650492	0.770075	0.733951	0.840644	0.753931
Arl3	chr19	46531108	46573085	-	41977	822	0.848573	0.807948	0.926658	0.891061	0.783654	0.983057	0.90975	0.82955	0.910027	1.14801	0.794695	0.847508	0.985521	0.870764	1.25836	1.04106	0.86106	0.885924	0.883109	0.930072	1.03822
Arl4a	chr12	40033290	40037987	-	4697	3807	0.803207	0.726084	0.842167	1.03255	0.781214	0.975547	0.835776	0.668903	0.890356	0.874721	0.828511	1.04368	0.851413	1.04833	0.804087	0.931546	0.790486	0.929771	0.798345	0.915638	0.901277
Arl4c	chr1	88698225	88702191	-	3966	3966	1.31188	1.20616	0.946763	1.12035	1.26696	0.969588	0.983949	1.00706	1.38094	1.2726	1.11109	1.08235	0.920942	0.992273	1.37176	0.952052	1.15494	1.11897	1.12398	1.15535	1.09499
Arl4d	chr11	101665540	101667832	+	2292	1382	1.33243	1.67367	0.809159	1.15034	1.3451	1.36313	1.37001	1.47857	0.878622	1.09716	0.75221	0.682094	2.0321	1.04229	1.63252	1.5081	1.27175	1.28619	1.2424	0.84382	1.56897
Arl5a	chr2	52397950	52424874	-	26924	5212	0.880516	0.853277	0.979954	1.02277	0.831845	1.11771	0.989159	0.862923	0.950519	0.981936	0.991268	0.978208	0.955176	0.985941	0.875221	1.20727	0.904582	0.990776	0.934201	0.983804	0.938779
Arl5b	chr2	15055361	15079191	+	23830	3594	1.06472	1.03959	0.776679	0.988699	0.738442	1.21692	1.10371	0.886948	1.03598	1.15056	0.93165	1.00748	0.980429	1.09624	0.772699	1.23596	0.960332	0.981355	1.00888	1.0299	0.949788
Arl5c	chr11	97989579	97996173	-	6594	1561	2.02844	1.92511	1.8537	2.29173	1.74214	1.31363	2.32079	1.6195	1.71331	1.27394	1.0255	1.08383	2.22541	1.4183	2.45063	1.95469	1.93575	1.7825	1.88453	1.12776	2.03145
Arl6	chr16	59613320	59639339	-	26019	1496	0.712563	0.807863	0.996037	0.829332	0.831102	0.968027	1.01692	0.954557	1.05711	0.970377	0.933407	0.932515	0.945798	1.05792	0.925345	1.09599	0.838821	0.876154	1.00953	0.945433	0.976356
Arl6ip1	chr7	118118889	118129625	-	10736	2135	1.05489	0.936369	1.15289	0.837047	0.955102	0.962246	0.984544	0.919006	1.03928	1.14131	0.934886	0.990556	0.866026	0.900488	0.828253	0.971002	1.04805	0.918131	0.980942	1.02225	0.864922
Arl6ip4	chr5	124116107	124118195	+	2088	1182	1.06366	1.13318	0.970927	1.11479	1.2263	1.01323	1.10661	1.12231	1.17386	1.07819	1.17883	0.997434	1.05655	1.02932	1.21332	1.15806	1.05592	1.11811	1.13426	1.08482	1.09973
Arl6ip5	chr6	97210791	97233315	+	22524	1339	1.55395	1.56555	1.59845	1.99968	1.63922	1.31311	1.19857	1.14211	1.21727	1.25569	1.13781	1.12791	1.21038	1.21069	1.31098	1.10342	1.57265	1.65067	1.18598	1.1738	1.24402
Arl6ip6	chr2	53192083	53219221	+	27138	2553	1.12286	0.894491	1.14467	0.908148	0.971415	1.12025	0.95743	0.913418	1.02439	0.98691	0.929578	0.95889	0.946171	0.944713	0.830404	0.988503	1.05401	0.999939	0.965078	0.958459	0.907096
Arl8a	chr1	135146833	135156268	+	9435	1702	0.877302	0.701421	0.752888	0.80851	0.682754	0.985375	0.934973	0.911229	1.03905	1.09092	0.849693	0.875365	0.936051	1.07398	1.17508	0.839905	0.777204	0.825546	0.961752	0.93866	1.0617
Arl8b	chr6	108783058	108823723	+	40665	2928	0.799394	0.749667	0.855994	0.822312	0.742419	0.881877	0.845652	0.780714	0.912694	0.949923	0.97651	0.968599	0.855637	0.951851	0.83191	0.998606	0.801685	0.815536	0.846353	0.96501	0.8798
Arl9	chr5	77004054	77009478	+	5424	402	0.457147	0	0.564502	0	0.992451	1.00764	0.640044	0.437567	1.75724	0.994426	11.9711	1.12228	0.472899	0.618031	1.10225	2.11634	0.34055	0.666698	0.944952	4.69595	0.73106
Armc1	chr3	19132143	19163065	-	30922	2931	1.09347	1.0319	1.11331	1.09198	0.995362	1.08722	1.05592	0.923298	0.890174	0.984271	0.943427	1.04122	0.955066	0.912048	0.911921	1.20829	1.07956	1.05819	0.956463	0.98964	0.926345
Armc10	chr5	21645983	21662592	+	16609	2014	0.992	0.954276	1.07296	1.04211	0.959105	1.00105	1.06979	0.91044	0.967381	0.894484	0.930987	0.93733	1.0746	0.972421	0.904087	1.34752	1.00641	1.00076	0.982538	0.920934	0.983704
Armc12	chr17	28530860	28538975	+	8115	1103	4.57147	2.26503	1.80641	1.53862	1.78641	1.25955	1.08007	1.05016	2.63587	0.331475	2.99279	0	0.945798	1.39057	1.10225	3.52724	2.88097	1.52819	1.5887	1.10809	1.14621
Armc2	chr10	41914989	42018382	-	103393	4865	3.37666	1.21341	1.56068	1.61555	1.22148	2.71504	1.93537	3.02749	1.46437	3.28925	4.32291	0.997584	1.86603	3.14166	1.61663	1.75642	2.05025	1.85069	2.14241	2.86992	2.20811
Armc5	chr7	128237356	128245100	+	7744	3834	0.947029	1.12483	1.13471	0.945416	1.17781	0.939106	1.05454	1.12113	1.1225	0.921335	1.54854	1.1306	0.974638	1.13864	0.982943	0.64548	1.06886	1.02078	1.09939	1.20016	1.03207
Armc6	chr8	70220192	70234422	-	14230	2198	0.973335	0.937411	1.13617	1.01237	1.00541	0.891491	0.905669	1.00795	1.01105	0.78398	1.1845	1.07654	0.947953	0.901385	0.752036	0.634628	1.01564	0.969755	0.974891	1.01501	0.867125
Armc7	chr11	115475676	115490466	+	14790	2249	0.895933	1.03367	1.20777	0.807217	0.832378	0.774294	0.79518	0.884443	0.82981	0.937736	1.01318	1.15106	1.32871	1.0232	0.81331	1.06244	1.04579	0.80463	0.836478	1.03399	1.05508
Armc8	chr9	99478390	99568899	-	90509	6870	1.04041	1.0474	1.11991	0.998296	1.05662	1.03413	1.10926	0.992261	1.00235	0.982729	0.999821	1.02159	1.05611	1.02493	0.881206	1.30543	1.06924	1.02968	1.03462	1.00138	0.987413
Armc9	chr1	86154779	86278284	+	123505	5256	0.992439	1.18497	0.945371	0.946107	1.03137	1.05385	1.03695	1.04457	1.00588	1.2209	1.0327	0.913811	1.12452	1.0887	1.06596	1.25381	1.04093	1.01044	1.02913	1.0558	1.09306
Armcx1	chrX	134717937	134721912	+	3975	2465	0.0835567	0.167873	0.0753161	0.162204	0.177905	0.373736	0.228587	0.222956	0.320228	0.379657	0.403306	0.418501	0.237511	0.346985	0.224367	0.495761	0.108915	0.237948	0.257257	0.400488	0.269621
Armcx2	chrX	134804141	134809221	-	5080	3778	0.033335	0.0733079	0.0349104	0.0860228	0.0856661	0.214022	0.169006	0.229007	0.15697	0.138703	0.28372	0.296695	0.216926	0.272182	0.224949	0.21262	0.0471845	0.12857	0.184994	0.239706	0.238019
Armcx3	chrX	134756567	134761456	+	4889	3385	0.083421	0.0497808	0.0918956	0.142026	0.0441089	0.43467	0.261836	0.286682	0.219656	0.192105	0.196894	0.211987	0.219953	0.187192	0.383391	0.503891	0.0750325	0.206935	0.256058	0.200328	0.263512
Armcx4	chrX	134686518	134697772	+	11254	9011	0.0676036	0.116252	0.0513632	0.13148	0.110982	0.311662	0.184393	0.204597	0.199163	0.297497	0.381921	0.407556	0.217571	0.341464	0.177907	0.326144	0.0784061	0.184708	0.196051	0.362324	0.245647
Armcx5	chrX	135742691	135747326	+	4635	2824	0.351454	0.627115	0.406441	0.625438	0.642174	0.835869	0.677481	0.790483	0.602064	0.651975	0.855589	0.894573	0.703785	0.699622	0.615458	0.886655	0.46167	0.70116	0.690009	0.800712	0.672955
Armcx6	chrX	134748454	134751419	-	2965	2034	0.0812466	0.114203	0.0569246	0.0512873	0.152685	0.214744	0.220343	0.308145	0.128928	0.196916	0.290965	0.346304	0.155049	0.292083	0.326592	0.488622	0.0841247	0.139572	0.219139	0.278062	0.257908
Armt1	chr10	4432604	4455140	+	22536	2290	1.06724	1.11594	1.08903	1.21808	1.09153	1.08108	1.14855	0.967106	1.02175	1.0357	0.913843	1.06002	1.09036	1.03521	0.949589	1.07935	1.09074	1.13023	1.0458	1.00319	1.02505
Arnt	chr3	95434389	95497239	+	62850	4369	1.48207	1.52959	1.24496	1.65148	1.31316	1.32069	1.37396	1.23978	1.18292	1.22019	1.02848	1.12336	1.37461	1.18661	1.31309	1.37058	1.41887	1.42844	1.26556	1.12401	1.29143
Arnt2	chr7	84246274	84410038	-	163764	6073	0.934463	1.8598	0.731991	1.1967	1.06597	0.946574	1.04097	1.14202	0.946436	0.653603	0.990855	0.799221	0.9372	0.981827	1.25534	0.869351	1.17542	1.06975	1.04314	0.81456	1.05812
Arntl	chr7	113207464	113314126	+	106662	2908	0.960807	0.834311	0.888953	0.737709	0.834438	0.976211	0.95177	0.866405	0.94985	0.898859	0.951782	0.965793	0.971449	0.974792	0.771477	1.11848	0.89469	0.849453	0.922675	0.938811	0.905906
Arntl2	chr6	146805529	146833529	+	28000	2623	0.469846	0.908953	0.730532	0.906759	0.715338	0.872288	0.688203	0.650226	0.60625	1.22841	1.00584	0.998602	0.601621	0.729692	0.701431	0.660975	0.70311	0.831462	0.648226	1.07762	0.677582
Arpc1a	chr5	145083868	145108756	+	24888	1588	0.895794	0.826585	0.891697	0.847969	0.868344	0.921208	0.910965	0.929105	0.876728	0.90696	0.923495	0.923064	0.914183	0.920704	0.898593	0.863813	0.871359	0.879174	0.905599	0.91784	0.91116
Arpc1b	chr5	145114255	145128186	+	13931	1551	0.841494	0.740303	0.91184	0.59376	0.736005	0.784725	0.859117	1.08042	0.873473	0.854232	0.946214	0.875114	0.841715	0.876456	1.06957	0.547082	0.831212	0.70483	0.93767	0.891853	0.929247
Arpc2	chr1	74236549	74268213	+	31664	1597	0.883482	0.914516	1.03644	0.885547	0.894695	0.948923	0.897452	0.891629	0.956059	0.970852	0.942694	1.08662	0.89499	0.966901	0.804711	1.00907	0.944813	0.909722	0.915046	1.00006	0.888868
Arpc3	chr5	122391927	122406178	+	14251	848	1.0901	1.14277	1.10402	1.06958	1.06362	1.02915	1.00979	0.965052	1.07044	1.19477	0.869677	0.911137	0.952626	1.02491	1.07134	1.08314	1.1123	1.05411	1.01509	0.991862	1.01629
Arpc4	chr6	113378112	113390447	+	12335	2271	0.843444	0.835076	0.965964	0.902635	0.880641	0.825084	0.864705	0.828157	0.86548	0.881944	0.93881	0.949225	0.859313	0.858258	0.800592	0.747348	0.881495	0.869453	0.852781	0.923326	0.839388
Arpc5	chr1	152766541	152775580	+	9039	1897	0.694629	0.643853	0.692576	0.748258	0.682475	0.75874	0.801456	0.702785	0.780527	0.878506	0.876604	0.894636	0.745524	0.816684	0.673448	0.707541	0.677019	0.729824	0.76159	0.883249	0.745219
Arpc5l	chr2	39008138	39015872	+	7734	1271	0.810458	0.813191	0.930185	0.822941	0.883713	0.967229	0.851653	0.857565	0.885838	0.901495	0.983483	0.848827	0.822311	0.961932	1.0021	1.05727	0.851278	0.891294	0.865019	0.911268	0.92878
Arpin	chr7	79925358	79935264	-	9906	2184	1.57428	1.41875	0.664591	0.828756	1.0917	0.895683	0.97123	1.02394	1.41556	1.07729	1.1585	0.914452	0.955616	0.847586	0.870494	1.16743	1.21921	0.938712	1.13691	1.05008	0.891232
Arpp19	chr9	75037613	75060313	+	22700	4138	0.839496	0.861766	0.969778	0.995518	0.937084	0.974624	0.96329	0.901159	0.835341	0.954784	1.02515	0.971747	1.0425	0.959745	0.955776	1.10805	0.890346	0.969075	0.89993	0.983893	0.986007
Arrb1	chr7	99535485	99606771	+	71286	7112	0.979991	0.977804	0.680207	1.43923	0.840713	1.24651	1.23152	0.980854	0.986325	0.947436	0.646759	0.879435	1.04642	0.969461	1.41071	1.00853	0.879334	1.17548	1.06623	0.824543	1.14219
Arrb2	chr11	70432579	70440828	+	8249	1988	1.03042	1.04729	0.947704	0.939947	0.934006	1.05368	1.08205	1.18983	1.13455	0.975113	0.981389	1.02004	1.26435	1.07158	1.33112	1.09894	1.00847	0.975877	1.13548	0.992181	1.22235
Arrdc1	chr2	24925351	24935281	-	9930	1772	1.25171	1.745	1.01096	2.08045	1.46662	1.21469	1.20445	1.31482	1.49283	1.2458	1.31744	1.23382	1.2685	1.30565	1.74302	1.04039	1.33589	1.58725	1.33736	1.26569	1.43906
Arrdc2	chr8	70835137	70839720	-	4583	2346	1.37826	1.45528	1.63798	1.48118	1.57598	1.3424	1.51031	1.53303	1.26302	1.25591	0.901125	1.08358	1.33409	1.19692	1.49548	1.21522	1.4905	1.46652	1.43546	1.08021	1.34216
Arrdc3	chr13	80883421	80896043	+	12622	4090	1.48212	1.29114	1.46702	1.29748	1.28832	1.21617	1.13868	0.917786	1.2347	1.00952	1.43431	1.56282	1.15716	1.41141	0.843228	1.38793	1.41343	1.26733	1.09706	1.33555	1.13726
Arrdc4	chr7	68736993	68749238	-	12245	3955	0.653721	0.584107	0.87257	0.80338	0.593917	0.728821	0.692473	0.911435	0.738521	0.725283	0.909538	0.889239	0.695905	1.05893	0.742512	0.617673	0.703466	0.708706	0.78081	0.841353	0.832448
Arsa	chr15	89472475	89477424	-	4949	3491	1.50487	2.22751	1.13225	2.67549	1.70754	1.54229	1.36091	1.49971	1.38107	1.3046	0.918224	0.908028	1.08411	1.30893	1.95041	1.02032	1.62154	1.97511	1.4139	1.04362	1.44782
Arsb	chr13	93771678	93943016	+	171338	3989	0.412702	0.413752	1.03492	0.239341	0.30205	0.685197	0.692706	0.63646	1.0138	0.810273	0.665064	1.04746	1.02572	0.927047	0.964468	0.551881	0.620458	0.408863	0.780987	0.840933	0.972413
Arsg	chr11	109473373	109573329	+	99956	3395	0.761912	0.970726	0.95074	1.53862	1.27601	1.67941	3.20022	3.00046	1.75724	2.03209	1.43244	0.923478	1.68142	3.9863	2.11971	2.7546	0.894459	1.49801	2.65264	1.46267	2.59581
Arsk	chr13	76060421	76098660	-	38239	3657	1.0868	0.940072	1.19621	1.08934	1.23801	1.4051	1.00756	1.00247	1.08873	1.59012	1.47176	1.1971	0.875643	0.940013	1.12238	1.3722	1.07436	1.24415	1.03292	1.41966	0.979346
Art1	chr7	102101742	102111148	+	9406	1417	1.4907	2.80017	0.602135	1.02575	0.992451	1.96225	2.11215	1.69192	1.78309	1.21271	0.794005	0.673369	2.67976	1.77993	2.86585	1.42275	1.631	1.32682	1.86239	0.893363	2.44185
Art5	chr7	102096878	102100229	-	3351	1714	3.47903	3.30317	2.52591	3.93351	2.50368	1.70994	2.08378	2.28507	1.75342	1.68444	1.24856	1.18706	1.82561	1.20041	2.11561	1.55657	3.1027	2.71571	2.04076	1.37335	1.71387
Artn	chr4	117926159	117929763	-	3604	2411	3.5048	3.94762	3.28437	6.4622	3.9698	4.40844	1.24809	3.17236	2.44759	3.01879	2.99279	1.38755	0.862345	0.858377	5.19632	15.7886	3.57893	4.94681	2.28934	2.46638	2.30568
Arv1	chr8	124722138	124734123	+	11985	1165	0.957851	1.0899	1.10033	0.947931	0.950398	1.25174	0.985927	1.06815	1.05746	1.03704	1.22844	1.20861	1.07493	0.967736	1.20384	0.95892	1.04936	1.05002	1.03718	1.15803	1.08217
Arvcf	chr16	18348181	18407074	+	58893	5040	2.02955	2.1854	1.50698	1.98774	1.75116	1.55404	1.43904	1.46955	1.66136	1.35164	1.20798	1.06823	1.33691	1.16928	1.54773	1.23956	1.90731	1.76431	1.52332	1.20929	1.3513
Arxes1	chrX	136033366	136034946	+	1580	1580	0.140317	0.273099	0.151694	0.419449	0.345401	0.375158	0.36849	0.407942	0.343645	0.239964	0.51583	0.670479	0.336399	0.584684	0.236742	0.332803	0.18837	0.380002	0.373359	0.475424	0.385942
Arxes2	chrX	135993819	135995359	+	1540	1540	0.172562	0.318924	0.185171	0.440467	0.420117	0.511281	0.378427	0.485273	0.343923	0.34152	0.677229	0.915226	0.455339	0.627688	0.228118	0.530067	0.225552	0.457288	0.402541	0.644658	0.437048
As3mt	chr19	46707442	46741095	+	33653	1751	1.58795	1.21465	1.49996	1.48608	1.57073	1.81501	1.73694	1.16973	1.16533	1.3328	0.924088	0.931672	1.59621	1.29059	1.83527	1.4416	1.43419	1.62394	1.35733	1.06285	1.57403
Asah1	chr8	41340642	41374697	-	34055	2251	1.11111	1.21252	1.14647	1.20452	1.04747	1.27455	1.13575	1.14156	1.1392	1.66313	1.07674	0.984979	1.0852	1.22548	1.27372	1.42943	1.1567	1.17552	1.13884	1.24162	1.1948
Asah2	chr19	31984650	32103140	-	118490	4818	1.36056	1.17874	3.13612	0.587473	1.26312	1.25955	1.82413	2.18783	0.958497	1.29275	0.498798	0.987608	1.53129	0.794612	1.33845	2.06355	1.89181	1.03672	1.65682	0.926387	1.22145
Asap1	chr15	64086839	64382919	-	296080	6479	1.21962	0.886248	0.946349	0.874468	0.761478	1.11999	1.02892	0.998056	1.18453	1.12527	0.959916	1.01351	1.11483	1.04077	1.01459	1.24417	1.01741	0.918645	1.0705	1.0329	1.05673
Asap2	chr12	21111755	21270171	+	158416	5679	1.26451	1.22103	1.16871	1.1064	1.01258	1.28926	0.908598	1.01652	1.15413	1.37601	0.91922	0.874054	0.900774	1.17026	1.11036	0.922447	1.21808	1.13608	1.02642	1.05643	1.06046
Asap3	chr4	136206364	136246573	+	40209	5582	1.23984	1.13386	1.12756	1.85129	1.06085	0.871956	0.889828	0.863285	1.53005	1.15593	1.10508	1.28363	0.877029	0.973336	0.716403	0.63605	1.16709	1.26136	1.09439	1.18155	0.855589
Asb1	chr1	91540564	91559590	+	19026	6072	1.12698	1.01243	0.85476	1.00057	0.845184	0.880009	0.92218	0.891873	1.02568	0.902689	1.03358	1.19141	0.870463	0.850355	0.62301	0.959718	0.998056	0.908589	0.946578	1.04256	0.781276
Asb13	chr13	3634031	3651779	+	17748	2410	0.611848	0.553314	0.711357	0.646808	0.650876	0.759878	0.581073	0.734034	0.928767	1.15599	0.810333	0.734585	0.497866	0.748625	0.629151	0.51363	0.625506	0.685854	0.747958	0.900303	0.625214
Asb14	chr14	26894603	26915257	+	20654	2101	1.34756	0.859497	0.617424	0.777407	1.26489	1.26274	0.937996	0.795576	0.76193	0.465135	1.28262	0.800764	1.18626	1.00837	0.617259	0.874399	0.941494	1.10168	0.831834	0.849507	0.937294
Asb16	chr11	102268822	102278061	+	9239	1362	1.26366	0.859272	0.837648	0.771	1.07418	0.676702	1.31849	0.927993	0.91856	0.627253	1.23944	0.865178	1.20374	0.747619	0.866053	0.545119	0.98686	0.840628	1.05501	0.910623	0.939138
Asb2	chr12	103321141	103356001	-	34860	2690	1.37144	1.16487	2.82251	0.527526	1.48868	1.00764	4.80033	1.40021	1.31793	1.74025	4.98798	0.897826	2.08076	0.784424	0.734833	0.503891	1.78627	1.00795	2.50616	2.54202	1.2
Asb3	chr11	30954397	31102704	+	148307	3225	0.868108	0.824664	0.817184	0.985592	0.857943	1.02317	0.887496	1.00571	0.768207	1.00296	0.910427	0.933112	0.915991	0.867952	0.998844	1.21423	0.836652	0.955567	0.887137	0.948833	0.927596
Asb4	chr6	5383385	5433021	+	49636	3285	0.551026	0.817454	1.2419	0.781145	0.916109	0.671762	1.68597	0.53269	0.450872	2.07172	0.722397	0.897826	1.8916	1.53319	0.796069	0.778741	0.870128	0.789672	0.889844	1.23065	1.40695
Asb6	chr2	30823097	30828300	-	5203	2113	0.89182	0.901592	0.863872	0.786776	1.00797	0.832708	0.877874	0.890239	1.09042	0.76179	1.05484	1.14056	0.830354	0.864012	0.622875	0.678013	0.885761	0.875819	0.952843	0.98573	0.772414
Asb7	chr7	66644566	66689561	-	44995	5055	1.07649	0.891685	0.792174	0.863515	0.960738	1.0419	1.09639	1.0109	0.938462	1.03935	0.935016	1.05489	0.978628	1.05565	1.07391	1.04549	0.920117	0.955384	1.01525	1.00975	1.03606
Asb8	chr15	98134639	98165578	-	30939	2278	1.0264	1.19038	0.945892	1.02197	1.07743	1.0105	0.937889	0.892174	1.18062	1.1524	0.924691	1.00698	0.961694	0.97649	0.786038	0.983779	1.05423	1.03663	1.00356	1.02802	0.908074
Ascc1	chr10	60002804	60099990	+	97186	1578	1.20302	1.31415	1.33283	1.13748	1.29442	1.27768	1.15275	1.38254	1.04686	1.203	0.862379	0.941948	1.15354	1.21321	1.36989	1.20343	1.28334	1.23653	1.19405	1.00244	1.24555
Ascc2	chr11	4637792	4683386	+	45594	2605	0.925041	0.998448	0.862339	1.0345	0.860749	1.06214	0.957722	0.938997	0.916931	0.886758	0.89637	0.974907	0.942159	0.941589	0.866771	1.02168	0.92861	0.985796	0.937883	0.919345	0.91684
Ascc3	chr10	50592668	50851202	+	258534	7477	1.11276	1.12524	1.00719	1.10092	0.916985	1.04119	1.17496	0.984363	1.03505	0.936062	0.943212	1.06222	1.08267	0.996999	0.904933	1.40451	1.08173	1.0197	1.06479	0.980497	0.994869
Ascl2	chr7	142966821	142969264	-	2443	1612	2.42491	1.71722	3.88014	1.96713	1.89038	1.59682	1.32082	1.03678	1.8768	1.21892	1.44238	1.29984	1.10175	1.19582	1.39494	0.794511	2.67409	1.81811	1.41147	1.32038	1.23084
Asf1a	chr10	53596960	53609215	+	12255	2182	0.865549	0.756721	0.935776	0.903271	0.866981	0.956816	0.90254	0.746027	0.892238	0.862067	1.22765	1.2467	0.888856	0.970207	0.700415	0.98103	0.852682	0.909023	0.846935	1.11214	0.853159
Asf1b	chr8	83955693	83970195	+	14502	1599	0.891248	0.84876	0.886979	1.02459	0.786456	0.845973	0.886698	0.842208	0.814876	0.878704	0.910008	1.01951	0.899189	0.946189	0.852125	0.819175	0.875663	0.885672	0.847927	0.936074	0.899168
Asgr2	chr11	70092643	70106186	+	13543	1372	0.688852	0.526966	1.67738	0.88168	0.625676	1.16795	1.01104	1.75968	0.878622	1.20752	1.33768	1.34674	1.15193	1.2189	1.20377	1.57546	0.964398	0.891769	1.21645	1.29731	1.19153
Ash1l	chr3	88965811	89079375	+	113564	11270	0.81404	0.91657	0.746976	0.734879	0.814291	0.834153	0.911097	0.80722	1.17313	0.865589	1.17097	1.01493	0.858716	0.835762	0.543475	0.960084	0.825862	0.794441	0.963816	1.01717	0.745984
Ash2l	chr8	25816000	25847694	-	31694	3507	1.16515	1.19087	1.14711	1.29826	1.21425	1.08491	1.04804	1.04148	0.995274	1.15762	1.06767	1.10305	1.08116	1.11973	1.0759	1.26476	1.16771	1.19914	1.02826	1.10945	1.09226
Asic1	chr15	99670717	99701130	+	30413	5039	2.78219	2.53447	2.22169	3.37065	2.15298	2.37055	2.4235	2.15814	1.6668	1.72238	1.3817	1.5787	2.99249	1.73021	2.73628	2.64176	2.51278	2.63139	2.08281	1.56093	2.48633
Asic3	chr5	24413450	24417834	+	4384	1942	4.80005	2.52389	0.917315	4.61586	0.893206	1.20917	0.57604	2.33369	1.84511	1.77576	1.63243	1.41087	1.37571	1.64016	1.50307	0.149301	2.74708	2.23941	1.58495	1.60635	1.50631
Asl	chr5	130011502	130024331	-	12829	1529	1.28015	1.28686	1.21431	1.29271	1.23647	1.25267	1.26274	1.20042	1.11506	1.24736	1.05317	0.947463	1.34097	1.37748	1.55196	1.04516	1.26044	1.26062	1.19274	1.08266	1.42347
Asna1	chr8	85017930	85025278	-	7348	1253	1.10963	1.30702	1.13314	1.35755	1.28915	1.0055	1.14778	1.09175	1.26124	1.15285	1.08431	1.1452	1.13672	1.0688	1.07646	1.00492	1.18327	1.2174	1.16693	1.12745	1.094
Asns	chr6	7675170	7693182	-	18012	1927	0.90693	0.910949	0.897989	0.836262	0.79856	1.20742	1.15189	1.20172	0.904453	1.60793	0.859706	0.839536	1.31924	1.19099	1.36685	1.60671	0.905289	0.947413	1.08602	1.10239	1.29236
Asnsd1	chr1	53344616	53352752	-	8136	2442	0.951007	0.962462	1.07594	0.964191	0.921494	1.03346	0.923052	0.959035	0.928721	0.962615	0.892147	0.91753	0.887627	0.96292	0.909248	1.16998	0.996468	0.973048	0.936936	0.924098	0.919932
Aspa	chr11	73304987	73324637	-	19650	1537	0.369311	0.255558	0.414843	0.200343	0.306712	0.384283	0.48411	0.505298	0.482807	0.974927	0.704009	0.822484	0.61675	0.481428	0.473037	0.643927	0.346571	0.297113	0.490738	0.833807	0.523738
Aspg	chr12	112106682	112127573	+	20891	2732	1.14901	1.85115	1.6151	3.62674	1.38943	1.63233	1.55147	2.26538	2.00274	1.21323	1.60264	1.41516	1.33072	1.60984	2.25437	1.1428	1.53842	2.21617	1.93986	1.41034	1.73164
Asph	chr4	9449084	9669344	-	220260	12476	1.17729	0.973482	0.985312	0.907038	0.756207	1.16582	1.1142	0.974791	0.993923	1.07891	0.942238	1.09608	1.12219	1.15023	0.945807	1.54232	1.04536	0.943022	1.02764	1.03907	1.07274
Asphd2	chr5	112385444	112392213	-	6769	1587	1.58141	1.37945	0.915408	1.05372	1.04335	1.05866	1.17069	1.13017	1.02334	0.968796	1.81294	1.11047	1.23292	0.957744	1.50604	0.526623	1.29209	1.05191	1.10807	1.2974	1.23223
Aspm	chr1	139454772	139494088	+	39316	9866	1.00713	1.07846	0.811032	0.9439	0.855996	1.14771	1.04989	0.951506	1.09467	1.00431	1.06248	0.949364	0.937448	1.02355	0.642068	1.31138	0.965541	0.982536	1.03202	1.00538	0.867689
Asprv1	chr6	86628173	86629704	+	1531	1531	0.664458	0.930279	0.376335	1.84634	0.567115	0.465066	0.731479	0.962646	0.687618	0.621516	0.855082	0.778116	1.13496	0.436257	1.10225	0.545882	0.657024	0.959508	0.793914	0.751571	0.891155
Aspscr1	chr11	120672972	120709446	+	36474	1871	0.992305	0.992849	0.981365	0.902225	1.01412	0.931956	1.0771	1.08362	0.97072	0.924838	1.11615	1.11926	0.973786	0.887147	0.842723	0.812804	0.988839	0.949433	1.04381	1.05342	0.901219
Asrgl1	chr19	9111718	9135566	-	23848	2274	1.24465	1.47864	1.13988	1.68625	1.21588	1.33434	1.19236	1.27617	1.07104	1.21093	0.967577	1.03377	1.22862	1.25588	1.6316	1.44156	1.28772	1.41215	1.17986	1.07076	1.37203
Aste1	chr9	105395391	105405756	+	10365	2824	0.994022	0.962303	1.04065	1.06057	0.835748	1.04422	0.975971	0.945708	1.15568	0.863779	0.963364	1.13462	0.878946	0.71276	0.817266	0.927775	0.998991	0.980182	1.02579	0.987253	0.802991
Asun	chr6	146549631	146577835	-	28204	3059	0.934592	0.905597	1.07354	0.873522	0.909169	0.926307	0.958608	0.881157	0.919766	0.878798	0.945752	1.10072	0.907994	0.973124	0.699984	1.10501	0.971244	0.902999	0.919844	0.97509	0.860367
Asxl1	chr2	153346138	153404007	+	57869	6674	1.23859	1.18305	1.20403	1.16471	1.11055	1.12134	1.11424	1.01854	1.05366	0.925446	1.01282	1.19984	1.09823	0.984158	0.751622	1.11893	1.20856	1.1322	1.06214	1.04604	0.944669
Asxl2	chr12	3426856	3506849	+	79993	9033	1.0681	1.34673	1.02056	1.38259	1.10239	1.12485	1.09056	0.915828	1.15923	1.01239	0.998463	1.10939	1.08643	1.02738	0.846182	1.15788	1.14513	1.20328	1.05521	1.04008	0.986666
Asxl3	chr18	22345088	22530227	+	185139	11697	2.86769	1.77557	2.78795	2.11011	1.95483	1.72307	2.15711	1.33785	1.65089	1.13649	2.20104	1.83646	2.02963	0.940031	1.38422	1.43329	2.47707	1.92933	1.71528	1.72466	1.45129
Atad1	chr19	32672562	32712298	-	39736	2813	0.813672	0.678978	0.830209	0.880837	0.627974	1.01515	0.855618	0.848234	0.767293	0.856724	0.840927	0.881332	0.873598	0.9556	0.853533	1.13621	0.774286	0.841321	0.823715	0.859661	0.894244
Atad2	chr15	58094046	58135082	-	41036	5683	1.21093	1.1652	1.14728	0.984838	0.986561	1.1805	1.26178	0.996012	1.10769	1.10651	1.05925	1.08509	1.20308	1.15284	0.855693	1.37482	1.17447	1.05063	1.12182	1.08361	1.07054
Atad2b	chr12	4917352	5047410	+	130058	8102	1.15984	1.15627	1.1132	1.0022	1.08763	1.1669	1.08302	0.90988	1.25734	1.21398	1.20652	1.07982	0.959525	1.02054	0.774553	1.27115	1.1431	1.08558	1.08342	1.16678	0.918206
Atad3a	chr4	155740639	155761098	-	20459	2419	0.895483	0.944733	0.841129	0.940554	0.897717	0.988734	0.959626	0.98563	1.103	0.932686	1.01194	1.06315	0.97223	0.954255	0.955398	0.863977	0.893782	0.942335	1.01609	1.00259	0.960627
Atad3aos	chr4	155761191	155763560	+	2369	1162	1.40661	1.61788	1.129	0.852158	2.48113	1.142	2.72019	3.71932	1.58152	1.35604	1.26362	0.513043	1.02461	2.11896	2.2045	0.629864	1.3845	1.49176	2.67367	1.04423	1.78269
Atad5	chr11	80089399	80135791	+	46392	7272	0.998084	1.02015	0.88368	1.13967	0.938351	1.09584	1.02896	0.897207	0.921589	0.854466	1.04654	1.05292	1.08067	1.00247	0.755225	1.31658	0.967307	1.05795	0.949253	0.984641	0.946123
Atat1	chr17	35897597	35910068	-	12471	2483	1.72397	1.90979	1.34453	1.5183	1.66712	1.59203	1.29332	1.57128	1.75469	1.43265	1.24066	1.08735	1.38232	1.43206	1.62121	1.36697	1.65943	1.59249	1.53977	1.25355	1.47853
Atcay	chr10	81204512	81230779	-	26267	3677	2.10716	1.30778	0.971468	2.28363	2.17394	1.76338	1.92013	1.78393	1.03271	0.80001	1.83195	1.88674	1.47124	1.47911	0.665942	1.51167	1.46214	2.07365	1.57892	1.50623	1.20543
Ate1	chr7	130391493	130520369	-	128876	5356	1.06813	1.18899	0.963206	1.23011	0.978657	1.05304	1.09098	1.01384	0.926533	1.06072	0.931851	1.05709	1.01982	1.05008	0.904548	1.16835	1.07344	1.08727	1.01045	1.01655	0.991485
Atf1	chr15	100227858	100261248	+	33390	2329	1.18811	1.2248	1.20255	1.19998	1.19186	1.20355	1.11245	1.10877	1.0215	0.970259	1.12259	1.04428	0.985115	1.03374	0.845688	1.18258	1.20516	1.19846	1.08091	1.04571	0.954848
Atf2	chr2	73816508	73892639	-	76131	6433	1.045	1.03334	1.0625	0.990606	1.00203	1.06022	1.08002	0.879907	0.969916	0.955692	1.1039	1.18657	1.01849	1.013	0.78973	1.07684	1.04695	1.01762	0.976616	1.08205	0.940409
Atf3	chr1	191170296	191183333	-	13037	1976	0.855035	1.50587	0.890086	0.577767	0.729932	1.21661	1.15906	1.59333	0.658967	4.23138	2.21298	1.58535	1.0235	2.03875	1.26992	1.1564	1.08366	0.841438	1.13712	2.67657	1.44405
Atf4	chr15	80255183	80257545	+	2362	1729	1.05705	1.25458	1.04027	1.18834	1.12578	1.2934	1.32562	1.42966	1.03919	1.28882	1.47199	1.22412	1.33459	1.36353	1.19435	1.37367	1.1173	1.20251	1.26482	1.32831	1.29749
Atf5	chr7	44812255	44816658	-	4403	1993	0.619267	1.16839	0.640928	1.0661	0.927158	1.0516	0.779057	1.49309	0.592496	1.14143	1.44965	0.922256	0.930572	1.4111	2.20675	0.869044	0.809527	1.01495	0.954882	1.17111	1.51614
Atf6	chr1	170704456	170867771	-	163315	7463	0.940758	0.927316	0.829095	0.916433	0.809755	1.06541	1.03216	1.12321	0.813168	1.11696	1.16439	1.18388	0.998313	1.22291	1.08188	1.09283	0.899056	0.930531	0.989514	1.15508	1.10104
Atf6b	chr17	34647145	34655074	+	7929	2566	1.01418	0.997107	0.912957	0.830262	1.0097	0.92455	0.927284	1.0716	1.2132	0.942531	1.18915	1.19871	1.01085	1.06227	0.916507	0.726293	0.974748	0.921505	1.0707	1.11013	0.996541
Atf7	chr15	102525945	102625464	-	99519	9190	0.705402	0.90478	0.688638	0.769665	0.867494	0.940714	0.946063	0.863322	0.973535	0.857477	0.88418	1.07671	0.902571	0.881976	0.773673	0.950773	0.766273	0.859291	0.92764	0.939455	0.85274
Atf7ip	chr6	136518850	136607379	+	88529	4527	1.05586	1.06254	0.782179	1.10754	0.846957	0.992423	1.06916	0.920817	1.1083	0.911762	0.951011	1.03168	1.02958	1.02322	0.749987	1.0703	0.96686	0.982307	1.03276	0.964819	0.934262
Atf7ip2	chr16	10192905	10243051	+	50146	2639	0.953268	0.940579	1.05124	1.09746	0.94734	0.955197	0.945138	0.909792	0.974125	0.922756	0.908557	1.0334	0.850003	0.882746	0.670138	1.22197	0.981696	1	0.943018	0.954905	0.800962
Atg10	chr13	90935348	91223987	-	288639	1609	1.02165	2.05566	1.10391	1.23789	1.54822	1.29327	1.78077	1.27815	1.28865	1.11006	0.875249	0.815131	0.970049	1.19192	1.12365	2.22459	1.39374	1.3598	1.44919	0.933479	1.09521
Atg101	chr15	101284300	101290934	+	6634	1230	1.01365	1.04631	1.07302	0.914093	1.15756	0.936856	1.06078	1.11001	0.976313	0.956792	1.15174	0.977425	1.00176	0.923415	1.02292	0.823904	1.04433	1.00284	1.04904	1.02865	0.982698
Atg12	chr18	46732416	46741579	-	9163	2492	1.03404	1.19017	1.14573	1.16077	1.11247	1.1091	1.0825	1.04282	1.00002	1.10403	1.18774	1.17095	0.970539	1.11974	1.13144	1.22662	1.12331	1.12745	1.04178	1.15424	1.07391
Atg13	chr2	91674611	91710592	-	35981	3573	1.08929	1.01575	1.15072	0.806006	1.01916	0.921197	0.919601	0.970848	1.00588	1.07267	1.01758	1.21657	0.851661	0.90061	0.739457	0.813385	1.08525	0.915455	0.965444	1.10227	0.830576
Atg14	chr14	47540892	47568434	-	27542	3451	1.02776	0.883494	1.07866	0.795398	0.90416	0.776174	0.818722	0.84337	0.96278	0.84648	0.92741	1.05646	0.793441	0.747907	0.637912	0.825543	0.996635	0.825244	0.874957	0.943451	0.72642
Atg16l1	chr1	87756010	87792428	+	36418	3180	1.01769	0.969121	0.916225	0.866922	0.868983	0.94369	0.939927	0.922642	1.03829	0.899059	1.07147	1.16226	1.0172	0.931917	0.725798	0.894417	0.967678	0.893198	0.966954	1.04426	0.891638
Atg16l2	chr7	101289615	101302088	-	12473	2164	1.19374	0.890528	0.99282	0.336425	0.687581	0.816503	0.750971	0.981004	1.09763	1.22769	1.23344	1.28072	0.750813	0.897925	0.945434	0.718531	1.0257	0.613503	0.943203	1.24728	0.864724
Atg2a	chr19	6241667	6262304	+	20637	6340	1.19937	1.05064	1.00307	0.924101	0.975107	0.937141	1.10617	1.04199	1.1812	0.898743	1.16407	1.17037	1.09106	0.896422	0.763261	0.696091	1.08436	0.94545	1.10978	1.07773	0.916914
Atg2b	chr12	105613539	105685241	-	71702	10172	1.09447	1.09404	0.910753	1.09872	0.894006	1.14651	1.08584	1.00204	1.12507	0.994426	1.005	0.959355	1.12639	1.09046	0.914804	1.05485	1.03309	1.04641	1.07098	0.986261	1.04388
Atg3	chr16	45158828	45188538	+	29710	2013	0.701436	0.670567	0.711476	0.762721	0.614263	0.88608	0.788097	0.845167	0.878127	0.893592	0.979016	1.03304	0.918149	0.982444	0.942211	1.10689	0.694493	0.754355	0.83713	0.96855	0.947602
Atg4a	chr3	103643952	103646068	-	2116	2116	0.358212	0.409862	0.267396	0.461586	0.906151	0.792679	0.851672	0.615834	0.727136	0.925047	0.783825	1.95889	0.400936	0.684249	0.389029	0.821156	0.345157	0.720139	0.731547	1.22259	0.491405
Atg4b	chr1	93755032	93789529	+	34497	2964	1.2047	1.30688	1.32495	1.17532	1.18888	1.18412	1.14286	1.18175	1.18864	1.25988	1.04305	1.07328	1.04721	1.1129	1.09642	0.945806	1.27884	1.18277	1.17109	1.12541	1.08551
Atg4c	chr4	99193933	99259787	+	65854	3178	1.1261	1.29547	1.15097	1.31187	1.12934	1.36125	1.01559	1.08508	1.24976	1.48799	1.03954	1.05973	1.02982	1.1584	1.28205	1.65482	1.19085	1.26749	1.11681	1.19575	1.15676
Atg4d	chr9	21265284	21274837	+	9553	3024	1.1487	1.19861	1.08907	1.00824	1.09247	1.04065	1.08232	1.22936	1.32387	1.2006	0.996068	0.924034	1.02934	1.00791	1.18869	0.822936	1.14546	1.04712	1.21185	1.04023	1.07531
Atg5	chr10	44268357	44364291	+	95934	2352	0.914044	0.894977	0.998303	1.11481	0.882755	1.07358	0.9605	0.966568	0.969915	0.994027	0.97422	1.01735	1.00804	0.936097	1.15182	1.05036	0.935775	1.02371	0.965661	0.995198	1.03199
Atg7	chr6	114643096	114860614	+	217518	4033	0.896198	0.850019	0.901533	0.836185	0.738083	1.06362	1.11939	1.00205	1.08839	1.05991	0.915503	0.992805	1.03516	1.01361	1.17834	1.0242	0.882584	0.879297	1.06994	0.989405	1.0757
Atg9a	chr1	75180860	75192010	-	11150	4107	0.944726	1.0454	0.886588	1.20414	0.768926	1.03401	0.96487	0.987893	1.20362	0.848883	0.876753	0.915139	0.97225	0.911561	0.991894	0.729253	0.958904	1.00236	1.05213	0.880258	0.958568
Atg9b	chr5	24384180	24392143	-	7963	3902	1.23264	1.5717	1.28835	1.96643	1.60206	1.21918	1.262	1.1628	1.51698	1.10264	1.4283	1.11533	1.33299	1.2363	1.30603	0.960376	1.36423	1.59589	1.31392	1.21542	1.29177
Athl1	chr7	140941580	140947658	+	6078	2975	1.72199	1.7423	1.29445	1.64385	1.5599	1.6577	1.69116	1.51499	1.59083	1.06642	1.00059	1.2621	1.64618	1.31875	1.37243	1.37723	1.58625	1.62048	1.59899	1.1097	1.44578
Atic	chr1	71557155	71579403	+	22248	2611	0.809016	0.648265	0.83403	0.709211	0.616937	0.837601	0.872264	0.802974	0.755066	0.641513	0.875325	0.916234	0.869444	0.865057	0.645837	0.868635	0.763771	0.72125	0.810101	0.811024	0.793446
Atl1	chr12	69893104	69964085	+	70981	2818	1.04648	1.93134	1.88729	1.67849	1.5064	2.01529	2.38096	2.08488	1.21389	1.22947	1.57575	1.29427	2.50179	2.11099	1.92482	1.65928	1.6217	1.73339	1.89324	1.3665	2.1792
Atl2	chr17	79848389	79896123	-	47734	4148	1.04737	1.14105	1.10835	1.15094	1.03051	1.09811	1.03838	1.00422	0.982229	1.02994	0.977062	0.971768	0.976546	1.00357	0.916355	1.21657	1.09892	1.09318	1.00828	0.992924	0.96549
Atl3	chr19	7494039	7538609	+	44570	6699	1.16488	1.28809	1.04956	1.22882	1.13506	1.2672	1.17403	1.19517	1.00884	0.97042	1.09395	1.07466	1.11177	1.06689	1.07293	1.11624	1.16751	1.21036	1.12601	1.04634	1.08386
Atm	chr9	53437121	53536671	-	99550	11964	1.03456	0.993985	0.948525	0.916606	0.939777	0.980315	1.14349	0.989402	1.1285	1.00261	0.999008	1.02743	1.03181	0.912874	0.632697	1.15556	0.992357	0.945566	1.08713	1.00968	0.859126
Atmin	chr8	116943392	116960445	+	17053	4877	0.951896	1.0943	0.94742	0.988873	1.00693	1.10896	1.10206	0.970335	1.06659	1.21345	1.08138	1.13736	1.11156	1.13145	1.08614	1.06451	0.997873	1.03492	1.04633	1.14406	1.10972
Atn1	chr6	124742543	124756487	-	13944	4396	1.22374	0.935092	1.09848	0.799755	1.00331	0.933576	0.943057	0.898344	1.3523	0.837385	1.18009	1.14931	0.924261	0.990345	0.850198	0.668506	1.08577	0.912213	1.06457	1.0556	0.921601
Atoh1	chr6	64729145	64731235	+	2090	2090	1.65081	0.59737	0.188167	0.384655	2.48113	0.530339	0.336023	0.437567	0.702898	0.414344	0.332532	0.448913	0.51589	0.213934	0.489888	0.314932	0.812116	1.13204	0.492163	0.398596	0.406571
Atoh8	chr6	72206176	72235577	-	29401	2355	0.527478	0.617735	2.25801	0.615447	1.9849	1.64887	0.790643	1.12517	0	0.852365	0.997595	6.28478	1.06402	0.641802	1.50307	1.71916	1.13441	1.41641	0.638605	2.71158	1.06963
Atox1	chr11	55446642	55461138	-	14496	438	0.895705	0.989792	1.00966	1.22627	1.17407	0.834152	0.955231	0.98429	0.935853	1.02294	0.961778	1.06019	0.990927	0.957914	1.10887	0.764293	0.965052	1.07816	0.958458	1.01497	1.01924
Atp10a	chr7	58658201	58829426	+	171225	5469	0.573358	0.453515	0.685467	0.277893	0.441762	0.840367	0.985668	0.905732	1.22168	0.506962	1.40837	0.857016	0.65957	0.66357	0.642979	0.860302	0.57078	0.520007	1.03769	0.924116	0.655373
Atp10d	chr5	72203328	72298771	+	95443	6048	1.42516	1.60283	1.51156	3.10963	1.59443	2.01137	1.35045	1.51352	1.70233	1.14541	1.23443	1.55777	1.52679	1.11995	1.18781	1.54198	1.51318	2.23847	1.5221	1.31254	1.27818
Atp11a	chr8	12757015	12868728	+	111713	7752	1.52283	1.33077	1.17831	1.20156	1.11929	1.35356	1.16038	1.20356	1.17587	1.38684	1.06881	1.06089	1.23343	1.06098	1.05423	1.19074	1.34397	1.2248	1.17994	1.17218	1.11621
Atp11b	chr3	35754137	35856276	+	102139	4864	1.11378	1.1125	1.13723	1.40928	0.987179	1.21545	1.16705	1.02507	1.01976	1.15074	0.967427	0.979592	1.07714	1.02363	1.00858	1.20354	1.12117	1.20397	1.07063	1.03259	1.03645
Atp11c	chrX	60223289	60403981	-	180692	6047	0.42699	0.48754	0.400665	0.445588	0.387966	0.756674	0.638897	0.653238	0.491559	0.646056	0.693862	0.669916	0.580517	0.614905	0.485065	0.778033	0.438398	0.530076	0.594565	0.669945	0.560162
Atp12a	chr14	56365067	56388551	+	23484	3951	0.773817	1.01896	1.75623	1.40674	1.04759	0.545807	0.806045	1.35248	1.26063	0.426182	3.52093	3.06757	0.6434	0.78799	0.818814	0.424329	1.183	1.00004	1.13972	2.33823	0.750068
Atp13a1	chr8	69791162	69807748	+	16586	3914	0.961437	1.0488	0.944158	0.984308	1.02108	0.980908	0.929232	1.00175	1.238	0.897583	1.23628	1.32112	0.909177	0.95839	0.776946	0.691791	0.984798	0.995432	1.05633	1.15166	0.881505
Atp13a2	chr4	140986872	141007701	+	20829	4327	1.52196	1.66486	1.39667	1.32331	1.63353	1.37826	1.51435	1.59506	1.77274	1.43074	1.20543	1.11786	1.67283	1.14708	2.05892	0.904031	1.52783	1.44503	1.62738	1.25134	1.62628
Atp13a3	chr16	30312423	30388530	-	76107	7309	0.935392	0.88984	0.852048	0.872493	0.776733	1.08795	0.987765	0.879628	0.88431	0.919354	0.937768	0.983366	0.936601	0.950203	0.783863	1.16933	0.892426	0.912391	0.917234	0.946829	0.890222
Atp1a1	chr3	101576218	101604707	-	28489	3702	0.912953	0.960177	0.932184	0.936274	0.909037	0.927879	0.922071	0.999238	0.893308	0.939392	1.01952	1.08041	0.93305	0.925201	0.9092	0.878408	0.935105	0.924397	0.938206	1.01311	0.922484
Atp1a2	chr1	172271708	172298064	-	26356	6227	0.664013	0.345389	0.436206	1.80018	0.415209	1.38003	1.73941	1.06961	1.00414	0.808346	0.360207	0.470685	1.66906	0.991888	2.87069	2.18102	0.481869	1.19848	1.27105	0.546413	1.84388
Atp1a3	chr7	24978168	25005937	-	27769	3598	2.42276	2.33133	2.36213	4.2711	2.03061	2.29391	2.41904	2.26115	1.74602	1.08508	1.09237	1.14338	2.19879	1.47787	2.42324	1.59832	2.37207	2.86521	2.14207	1.10694	2.0333
Atp1b1	chr1	164437098	164458355	-	21257	2590	0.727656	0.822281	0.738398	0.849735	0.81564	1.14853	0.923233	1.09882	0.900102	1.25669	0.743178	0.772466	0.985306	1.04478	1.41481	1.19771	0.762778	0.937967	0.974052	0.92411	1.1483
Atp1b2	chr11	69599749	69605960	-	6211	2959	3.95155	5.92636	3.56036	4.59607	5.09391	3.76411	2.71163	2.85131	1.98094	2.00384	1.40905	1.41597	2.98218	2.11174	3.15208	2.90765	4.47942	4.4847	2.51463	1.60962	2.74867
Atp1b3	chr9	96332674	96364299	-	31625	1831	0.949753	0.884426	1.04854	1.08311	0.913556	0.954071	0.907643	0.887173	0.916133	1.0164	0.846379	0.895382	0.885607	0.849026	0.821428	1.08089	0.960908	0.983578	0.90365	0.919387	0.85202
Atp2a1	chr7	126445859	126463073	-	17214	3440	5.33339	3.10632	3.66926	0.923171	2.48113	1.46566	0.832058	4.37567	0.439311	1.46796	1.88435	6.28478	0.567479	1.54508	2.75562	0.583453	4.03632	1.62332	1.88234	3.21236	1.62273
Atp2a2	chr5	122453512	122502225	-	48713	5725	1.0301	0.905377	0.826758	0.768792	0.779164	1.09105	1.00545	1.00785	0.908721	0.995755	0.888995	0.887225	1.03383	1.02431	0.880225	1.08866	0.920744	0.879668	0.974007	0.923992	0.979457
Atp2a3	chr11	72961168	72993043	+	31875	4606	6.7589	11.0654	6.05899	13.4299	10.4383	5.66675	5.06605	4.92996	3.27262	2.78825	1.41077	1.35398	3.90472	1.92759	4.26974	3.76669	7.96108	9.84498	4.42288	1.851	3.36735
Atp2b1	chr10	98915151	99026143	+	110992	7130	0.881984	0.841504	0.859354	0.807601	0.797104	0.937907	0.862415	0.8584	1.0044	1.1318	1.00017	1.00965	0.819111	0.993574	0.839707	0.914469	0.860948	0.847538	0.908404	1.04721	0.884131
Atp2b2	chr6	113745667	114042080	-	296413	7218	0.746363	0.828669	0.327022	1.61555	0.661634	1.87933	2.01614	1.35021	0.826939	2.37475	0.508536	0.531813	1.57633	1.25424	4.34011	2.39783	0.634018	1.38551	1.39776	1.13837	2.39023
Atp2b3	chrX	73503085	73573270	+	70185	6748	1.14287	0.289515	0.297106	0.136766	0.158792	0.604586	0.213348	0.437567	0.292874	0.994426	0.748197	0	0.667622	0.794612	2.2045	0.526795	0.576496	0.300048	0.314596	0.580874	1.22224
Atp2b4	chr1	133702673	133753747	-	51074	8292	0.577404	0.854771	0.65529	0.807441	0.681391	1.07823	1.0561	1.09638	0.921493	1.01359	1.16654	0.970444	1.0968	0.963122	0.922453	1.13849	0.695821	0.855689	1.02466	1.05019	0.994124
Atp2c1	chr9	105411361	105521257	-	109896	5266	0.834742	0.850956	0.938628	0.753123	0.80681	1.00266	0.970326	0.844826	0.915365	0.995291	0.985763	0.977689	0.893921	0.997129	0.76272	1.05685	0.874775	0.854196	0.910172	0.986248	0.88459
Atp2c2	chr8	119700008	119757718	+	57710	3223	1.05496	2.38269	0.718457	1.47707	0.992451	1.6044	0.960066	1.51465	1.31793	1.59108	0.812856	0.413285	1.03038	1.73317	2.35881	1.00405	1.38537	1.35798	1.26422	0.939074	1.70746
Atp4a	chr7	30712208	30725534	+	13326	3497	4.48984	3.8829	1.19173	3.69268	4.46603	2.01529	3.62692	2.56706	0.545352	1.12702	2.99279	3.46304	3.31029	1.39057	2.79236	0	3.18816	3.39133	2.24644	2.52761	2.49774
Atp5a1	chr18	77773767	77782868	+	9101	2431	1.11274	1.05797	1.09982	1.11909	0.985694	1.07893	1.03597	1.0014	1.02891	1.04794	0.877393	0.925444	1.01806	1.00757	1.00026	1.04854	1.09018	1.06124	1.02209	0.950259	1.00863
Atp5b	chr10	128083306	128090388	+	7082	1879	1.07393	1.08055	1.03937	1.07672	1.03398	1.02541	1.07803	1.07231	0.979178	1.08619	0.997824	1.00018	1.04275	1.06207	1.03552	1.0368	1.06462	1.04537	1.04317	1.02806	1.04678
Atp5c1	chr2	10056030	10080510	-	24480	1800	0.835796	0.826746	0.961654	1.00013	0.879852	0.973249	0.937613	0.887316	0.863686	0.921979	0.884844	0.866722	0.931033	0.908445	0.976149	0.963796	0.874732	0.951077	0.896205	0.891182	0.938542
Atp5d	chr10	80142314	80145818	+	3504	931	1.04376	1.03804	1.04767	1.08097	1.28653	1.02187	1.07715	1.08501	1.14661	0.959693	1.1981	1.01153	1.14169	1.07545	1.32286	0.711159	1.04316	1.12979	1.10292	1.05644	1.18
Atp5e	chr2	174461074	174464101	-	3027	414	1.12879	1.1362	1.24725	1.19692	1.30762	1.02248	1.07166	1.13919	1.03243	1.04876	1.06973	1.0165	1.11428	0.866247	1.26817	0.675049	1.17074	1.17567	1.08109	1.04499	1.0829
Atp5f1	chr3	105942677	105960248	-	17571	1808	0.936154	0.91216	0.973267	1.15961	0.977617	0.982409	0.976449	0.945936	0.903648	1.01095	0.88316	0.928772	0.924756	0.91	1.03609	1.07583	0.940527	1.03988	0.942011	0.940962	0.956948
Atp5g1	chr11	96072792	96075694	-	2902	868	1.08403	0.94238	1.14487	1.01492	1.03379	0.932961	1.06173	1.02736	1.01708	0.892497	1.01142	1.05723	1.03719	0.969261	0.906785	0.77918	1.05709	0.993891	1.03539	0.987048	0.971079
Atp5g2	chr15	102662867	102671047	-	8180	647	1.17883	1.22453	1.09689	1.05684	1.19586	1.09933	1.19662	1.18693	1.12201	1.0798	1.0691	0.99633	1.17144	1.16991	1.25926	0.917861	1.16675	1.11734	1.16852	1.04841	1.2002
Atp5g3	chr2	73908446	73911326	-	2880	724	0.755467	0.639833	0.874956	0.74399	0.814038	0.855533	0.831801	0.794261	0.824378	0.763618	0.843821	0.831924	0.856105	0.784844	0.794714	0.720987	0.756752	0.804521	0.816813	0.813121	0.811887
Atp5h	chr11	115415696	115419919	-	4223	574	0.975455	1.03606	1.11604	1.13008	1.10992	1.02226	1.02071	1.0618	1.00325	1.02795	0.989057	0.976624	1.08648	0.954368	1.15407	1.02971	1.04252	1.08742	1.02859	0.997877	1.06497
Atp5j	chr16	84827870	84835625	-	7755	903	1.12141	1.08963	1.20075	1.21313	1.1149	0.991723	1.01109	0.924901	1.04588	1.10238	0.898097	0.940642	0.910609	0.982903	1.08296	1.06925	1.13726	1.10659	0.993954	0.980372	0.992156
Atp5j2	chr5	145183705	145191592	-	7887	477	1.10385	1.05694	1.12448	1.17548	1.2253	0.946522	1.06247	1.07671	1.02724	1.03645	0.906682	1.0007	1.13526	0.913359	1.12157	0.963594	1.09509	1.11577	1.05547	0.981277	1.05673
Atp5k	chr5	108433252	108434378	-	1126	292	0.91539	1.0582	1.02665	1.37296	1.14384	1.00225	0.945538	1.01303	0.787781	0.96132	0.851154	0.920028	0.938943	0.929349	1.31662	1.24189	1.00008	1.17302	0.915451	0.910834	1.06164
Atp5l	chr9	44913247	44920742	-	7495	513	0.929533	0.863563	0.93282	1.24859	1.16496	0.868171	1.00984	0.878845	0.911859	0.868248	1.07592	1.00629	0.989432	0.896096	1.11954	0.946626	0.908639	1.09391	0.933513	0.983488	1.00169
Atp5o	chr16	91925222	91931630	-	6408	772	0.995492	1.05448	1.11388	1.16364	1.01205	0.997665	1.02467	1.07314	1.00103	1.0425	0.982395	1.06311	1.10878	1.00593	1.1557	1.03189	1.05462	1.05779	1.03295	1.02933	1.09014
Atp5s	chr12	69724961	69744658	+	19697	1485	1.08963	1.52038	1.24845	1.42573	1.27737	1.36921	1.41469	1.2406	1.19013	1.47723	0.913549	1.10291	1.43238	1.17926	2.31292	2.00142	1.28615	1.35743	1.28181	1.16456	1.64152
Atp5sl	chr7	25619413	25625550	+	6137	2436	1.63443	1.60247	1.74067	1.49771	1.62119	1.22155	1.34252	1.28406	1.45349	1.14541	1.32234	1.14563	1.50431	1.06375	1.42263	1.07004	1.65919	1.44682	1.36002	1.20446	1.33023
Atp6ap1	chrX	74297096	74304721	+	7625	2189	0.384773	0.523273	0.425744	0.477761	0.532022	0.767161	0.66324	0.770706	0.753971	0.972056	0.921881	0.904394	0.703465	0.943407	0.788441	0.778226	0.444597	0.592314	0.729306	0.932777	0.811771
Atp6ap2	chrX	12587758	12617051	+	29293	2368	0.676753	0.685568	0.70905	0.737128	0.765767	1.08349	0.833966	0.929845	0.889446	1.3125	0.846622	0.909822	0.831792	0.93265	1.05904	1.07921	0.690457	0.86213	0.884419	1.02298	0.941161
Atp6v0a1	chr11	101009451	101063717	+	54266	4027	1.05377	1.41304	0.800181	1.20049	1.1933	1.28571	1.08415	1.36671	1.0376	1.23565	0.941334	0.915075	1.08675	1.28284	1.45466	1.05852	1.089	1.2265	1.16282	1.03068	1.27475
Atp6v0a2	chr5	124629051	124724455	+	95404	5345	0.846817	0.908342	0.816458	0.907046	0.892471	1.03534	0.866444	0.952036	0.889949	0.980945	1.07275	0.956073	0.932976	0.955405	0.940667	0.937958	0.857206	0.944951	0.90281	1.00325	0.943016
Atp6v0a4	chr6	38048482	38124586	-	76104	3285	4.58177	9.56099	5.91905	7.53308	10.1872	6.76966	7.02594	4.24741	2.52501	2.6518	1.33924	1.30286	5.03512	2.9016	5.21484	5.06992	6.68727	8.16332	4.59946	1.76463	4.38386
Atp6v0b	chr4	117884329	117887329	-	3000	996	0.870604	0.822624	0.907548	0.817157	0.828375	0.848784	0.841082	1.07777	0.999127	1.17897	0.988194	1.0178	0.838848	0.975523	1.21032	0.609816	0.866925	0.831439	0.972659	1.06165	1.00823
Atp6v0d1	chr8	105524469	105566040	-	41571	1617	0.985523	1.02488	0.922776	1.10123	0.996854	0.951641	0.9899	0.985185	0.967096	1.05705	0.934422	0.957361	0.924092	0.993179	1.21884	0.83142	0.977725	1.01657	0.980727	0.982944	1.04537
Atp6v0e	chr17	26676395	26699646	+	23251	796	0.885787	0.697407	0.967232	0.830412	0.850108	0.847439	0.915261	0.936189	0.925102	0.946453	0.887175	0.901306	0.886127	0.900108	0.919437	0.719092	0.850142	0.842653	0.925517	0.911645	0.901891
Atp6v0e2	chr6	48537568	48541800	+	4232	1834	0.439854	0.518456	0.514301	0.594735	0.636807	0.761012	0.631696	0.826414	0.784421	0.659763	1.11476	0.996936	0.747725	0.905304	0.829352	0.658267	0.49087	0.664185	0.747511	0.923821	0.82746
Atp6v1a	chr16	44085403	44139019	-	53616	3946	1.02873	1.0829	0.944972	1.20071	0.975036	1.10765	0.970176	0.926641	1.03662	1.14832	0.91073	0.923963	0.936548	1.0819	1.0754	1.10422	1.01887	1.09446	0.977812	0.994337	1.03128
Atp6v1b2	chr8	69088735	69113717	+	24982	2741	0.906731	0.80963	0.858736	0.78279	0.830999	0.877963	0.871755	0.822952	0.888168	0.976318	0.853817	0.923634	0.824129	0.852463	0.745103	0.861114	0.858366	0.830584	0.860958	0.917923	0.807232
Atp6v1c1	chr15	38661903	38692444	+	30541	2098	0.843361	0.843071	0.903526	0.841726	0.846985	0.936691	0.922925	0.89977	0.858893	1.0594	0.920389	0.92544	0.982931	0.919593	0.92287	1.0128	0.863319	0.875134	0.893862	0.968408	0.941798
Atp6v1c2	chr12	17284720	17324730	-	40010	1597	1.15852	0.706419	2.16647	0.807775	0.827043	0.653102	1.38126	1.4331	0.474456	0.736612	0.822579	0.966889	2.19953	0.630774	1.64139	1.54196	1.3438	0.76264	1.09627	0.842027	1.49057
Atp6v1d	chr12	78842981	78861638	-	18657	1410	1.10191	1.19544	1.13585	1.06883	1.1138	1.05699	1.06268	0.974802	0.982741	1.21699	1.00708	0.964009	1.01416	1.11414	1.07199	1.18978	1.1444	1.07987	1.00674	1.06269	1.06676
Atp6v1e1	chr6	120795243	120822685	-	27442	1204	0.818945	0.853125	0.862104	0.835942	0.79343	0.857623	0.903281	0.909013	0.840614	0.979212	0.804022	0.810817	0.908654	0.860499	0.941268	0.946541	0.844725	0.828999	0.884303	0.864684	0.903474
Atp6v1f	chr6	29467782	29470509	+	2727	635	0.743187	0.830305	0.781245	0.917294	0.87152	0.870437	0.903999	1.00482	0.894069	0.96931	0.912147	0.829328	0.958579	0.920797	1.26233	0.753088	0.784912	0.886417	0.934297	0.903595	1.04724
Atp6v1g1	chr4	63544764	63550701	+	5937	1093	0.827907	0.888022	0.768819	0.818661	0.916463	0.995881	0.803791	0.873355	0.974016	1.27395	0.835835	0.705281	0.817176	0.957204	1.18107	0.788261	0.828249	0.910335	0.883721	0.938355	0.985149
Atp6v1g2	chr17	35236595	35238768	+	2173	1495	1.01225	1.10191	1.05844	1.26329	0.902228	0.858363	1.1936	1.24147	1.1792	1.92256	3.6911	1.09734	1.49751	1.85409	1.59214	0.613433	1.05753	1.00796	1.20476	2.237	1.64792
Atp6v1h	chr1	5083172	5162549	+	79377	1976	0.89994	0.903692	0.879028	0.961006	0.843661	0.997909	1.02405	0.952947	0.949588	1.02311	0.836909	0.846173	0.971577	0.982625	0.965189	1.0697	0.89422	0.934192	0.975529	0.902063	0.97313
Atp7a	chrX	106027223	106128160	+	100937	8198	0.400719	0.449294	0.378543	0.445504	0.378977	0.780546	0.676759	0.615287	0.691915	0.934879	0.758978	0.81213	0.691906	0.679975	0.478725	0.805104	0.409519	0.535009	0.66132	0.835329	0.616869
Atp7b	chr8	21994347	22060074	-	65727	4711	2.60358	1.2164	1.16058	1.5086	1.08849	1.74219	1.91508	1.53414	1.72345	1.61522	1.11066	1.01934	1.80038	1.27253	1.97069	1.15279	1.66019	1.44643	1.72422	1.24841	1.6812
Atp8a1	chr5	67618138	67847431	-	229293	8250	1.57801	1.33105	0.913277	1.06706	0.97141	1.7493	1.49099	1.7992	1.37791	2.12725	1.10961	0.955967	1.69097	1.7643	1.78814	1.66284	1.27411	1.26259	1.55603	1.39761	1.7478
Atp8a2	chr14	59647740	60086834	-	439094	3685	1.14287	1.45609	3.38701	0.923171	0	0.503822	0.640044	1.45856	2.10869	0.552459	2.49399	0.256522	0.945798	0.556228	0.881799	1.4109	1.99532	0.475664	1.40243	1.10099	0.794609
Atp8b1	chr18	64528978	64661000	-	132022	6440	0.60953	0.485363	0.645145	0.307724	0.19849	0.575796	0.480033	0.538543	0	0	0.997595	0.448913	0.526945	0.824042	0.597052	0.59987	0.580013	0.36067	0.339526	0.482169	0.649346
Atp8b2	chr3	89939480	89963332	-	23852	5457	0.789535	0.795489	0.773277	0.953689	0.78227	0.887463	0.952765	0.898578	0.838729	0.881825	1.03126	1.02426	0.95067	0.819563	0.687116	0.865167	0.786101	0.874474	0.896691	0.979113	0.819117
Atp8b3	chr10	80519584	80539124	-	19540	4411	1.98944	1.6641	1.55803	2.231	1.12478	1.7082	2.19146	1.29983	1.46236	1.18013	0.906149	1.371	1.64487	0.764187	3.54786	1.91086	1.73719	1.68799	1.65122	1.15243	1.98564
Atp8b5	chr4	43267158	43373831	+	106673	4474	2.86838	1.25142	3.50585	3.48287	1.5507	2.54964	2.8044	2.14549	2.38875	1.39643	1.68344	1.21581	3.0314	1.96004	1.16523	3.13532	2.54188	2.52774	2.44622	1.43189	2.05223
Atp9a	chr2	168634437	168742136	-	107699	3897	1.38253	1.51636	1.31591	1.40583	1.35677	1.21986	1.42504	1.66902	1.40275	1.44498	1.08824	1.04306	1.26048	1.30612	1.58009	0.987093	1.40493	1.32749	1.49894	1.19209	1.38223
Atp9b	chr18	80734140	80934058	-	199918	5432	0.884945	1.02241	0.881448	1.01344	0.904456	1.01098	0.949506	0.991915	1.05904	0.946062	1.10122	1.08608	0.959676	0.972952	0.833553	0.949158	0.929601	0.976291	1.00015	1.04445	0.92206
Atpaf1	chr4	115784813	115812314	+	27501	2330	0.98488	0.959384	1.05901	0.852683	0.792052	1.15159	0.947571	0.990282	1.01042	1.09308	1.15468	0.970561	0.945798	1.07348	1.04822	1.03494	1.00109	0.932109	0.982756	1.07277	1.0225
Atpaf2	chr11	60400623	60417099	-	16476	1863	1.16135	1.07993	1.13899	1.05109	1.138	0.902759	0.962083	0.990541	1.0123	0.93918	1.19779	1.13189	1.00781	0.918202	0.958477	0.867095	1.12676	1.03062	0.988309	1.08962	0.961496
Atpif1	chr4	132530554	132535414	-	4860	1491	1.43321	1.49204	1.43331	1.66515	1.62286	1.15839	1.3525	1.2321	1.26919	1.23229	1.16644	1.13487	1.27692	1.19264	1.43561	1.25793	1.45286	1.48214	1.2846	1.17787	1.30172
Atr	chr9	95857596	95951644	+	94048	8074	1.02136	1.11511	0.885689	1.07608	0.828668	1.15758	1.2145	1.17717	1.11983	1.24505	1.06468	0.982135	1.18571	1.1459	1.10278	1.43504	1.00739	1.02077	1.1705	1.09729	1.1448
Atraid	chr5	31048639	31054633	+	5994	971	1.03935	1.24331	0.989358	1.13491	0.969371	1.04782	0.916763	1.09939	0.99807	1.19467	1.07023	0.999467	0.977693	1.19356	1.03189	0.974153	1.09067	1.0507	1.00474	1.08812	1.06771
Atrip	chr9	109059746	109074124	-	14378	2572	0.949129	0.961029	0.991575	1.08448	0.862825	1.03367	0.926779	0.953989	0.886503	1.05034	0.910848	1.1845	1.11807	0.968077	0.951942	0.927686	0.967244	0.993658	0.922424	1.04856	1.0127
Atrn	chr2	130906495	131030326	+	123831	8737	0.898031	1.05209	0.915294	0.950817	0.859756	1.13699	0.883398	0.96591	1.092	1.08793	1.1437	1.09053	0.889315	0.973469	0.839419	1.04135	0.955137	0.982519	0.980437	1.10739	0.900734
Atrnl1	chr19	57611033	58133340	+	522307	6583	1.29472	1.2769	1.35739	1.0469	1.1876	1.28362	0.999781	1.44604	1.16223	1.9316	1.14391	1.10712	1.03324	1.41632	1.37618	1.20087	1.30967	1.1727	1.20268	1.39421	1.27525
Atrx	chrX	105797614	105929372	-	131758	10244	0.760358	0.779295	0.661424	0.785718	0.638988	0.913749	0.932931	0.850142	0.995967	0.814286	1.10185	0.985908	0.844573	0.841136	0.533245	1.10746	0.733693	0.779485	0.926347	0.967347	0.739651
Atxn1	chr13	45549755	45964991	-	415236	10607	0.931953	0.905528	0.760509	0.882368	0.862637	1.00022	0.88842	0.993394	1.09828	1.05928	1.24367	1.26934	1.24348	1.15282	1.42226	1.30982	0.865997	0.915074	0.993364	1.19076	1.27285
Atxn10	chr15	85336380	85463836	+	127456	2425	1.00571	0.991685	0.987543	1.00624	0.974257	0.905782	0.912079	0.849072	0.957495	1.08116	0.893026	0.929867	0.856342	1.01663	0.849322	0.902749	0.99498	0.962092	0.906215	0.968018	0.907431
Atxn1l	chr8	109726450	109737739	-	11289	7526	0.715197	0.714949	0.54157	0.722017	0.669328	0.944505	0.987794	0.872583	0.847473	0.921612	0.904027	0.972594	1.00775	1.00784	1.10498	1.03495	0.657239	0.778616	0.902617	0.932745	1.04019
Atxn2	chr5	121711608	121814950	+	103342	4472	1.05049	1.11179	0.835589	0.958732	0.921185	1.26162	1.03926	0.962801	1.13584	1.1215	1.03927	0.985571	1.12714	1.19064	1.05433	1.13097	0.999288	1.04718	1.04597	1.04878	1.12404
Atxn2l	chr7	126491707	126503302	-	11595	3718	1.01043	1.02278	0.867537	0.826931	0.972392	1.10569	1.05591	1.1233	1.18367	1.02341	1.27987	1.24489	1.07807	1.13509	1.07784	0.953202	0.966915	0.968336	1.12096	1.18272	1.097
Atxn3	chr12	101918900	101958243	-	39343	5404	1.19937	1.32366	1.25533	1.21654	1.22364	1.27601	1.24258	0.996791	1.14041	1.06061	1.07086	1.16456	1.18627	0.988539	0.980738	1.39165	1.25945	1.23873	1.12659	1.09867	1.05185
Atxn7	chr14	14012490	14107301	+	94811	6852	0.997774	0.857769	0.96015	1.0606	1.04427	1.03232	0.999832	0.95034	0.991637	1.09638	1.00042	1.04587	1.08127	1.1448	0.747358	1.10982	0.938564	1.04573	0.980603	1.04756	0.991144
Atxn7l1	chr12	33147685	33368277	+	220592	4278	1.11164	1.19502	1.20147	1.71901	1.44457	0.967612	1.08729	0.928606	1.05615	0.89378	1.07346	1.27528	1.1338	1.04925	0.881185	1.01927	1.16938	1.37706	1.02402	1.08084	1.02141
Atxn7l2	chr3	108202227	108210527	-	8300	2631	1.09239	1.20422	0.976825	1.04102	1.40056	1.02736	1.07911	1.08223	1.17259	0.91113	1.08393	1.36966	1.19704	1.20385	0.849906	0.818456	1.09115	1.15632	1.11131	1.12157	1.0836
Atxn7l3	chr11	102289299	102296629	-	7330	3707	1.01553	0.949003	0.957229	0.930836	0.994759	0.948144	0.984517	1.0009	1.03401	0.855086	1.18167	1.21216	0.989454	0.985168	0.818162	0.750022	0.973919	0.957913	1.00648	1.08297	0.930928
Atxn7l3b	chr10	112925427	112929026	-	3599	3599	0.783397	0.936233	0.821017	1.135	1.03012	0.854485	0.767373	0.762592	0.752459	0.80052	1.0133	0.931969	0.777064	0.926312	0.626255	0.808484	0.846883	1.00654	0.760808	0.915262	0.776544
Auh	chr13	52835109	52929677	-	94568	1345	1.04996	1.11603	1.24553	0.892192	1.1114	1.27044	1.04083	1.18349	1.11126	1.45007	0.863818	0.75774	1.19955	1.26843	1.86471	1.02976	1.13717	1.09134	1.11186	1.02388	1.44423
Aunip	chr4	134510998	134523922	+	12924	1270	1.01163	1.15711	1.1868	1.48415	1.29624	0.987144	0.941181	0.968498	0.999905	1.0157	1.14617	1.01847	0.900166	0.972306	0.811355	1.12114	1.11851	1.25584	0.969861	1.06012	0.894609
Aup1	chr6	83054520	83057682	+	3162	1705	0.809711	0.791276	0.854177	0.839815	0.884602	0.905022	0.874632	1.01566	1.07126	0.948102	1.21178	1.0105	0.937693	1.00447	1.04678	0.702649	0.818388	0.87648	0.987185	1.0568	0.996312
Aurka	chr2	172356189	172370570	-	14381	1975	1.03618	0.94439	1.00352	0.934319	0.923971	0.916143	0.9207	0.913133	0.957525	1.00055	0.836565	0.92924	0.911406	0.954826	0.836897	0.944717	0.994696	0.924811	0.930453	0.922117	0.901043
Aurkaip1	chr4	155831268	155833098	+	1830	1209	0.995457	1.06629	1.04936	1.18817	1.07859	0.92311	1.08978	1.06446	1.02813	0.999937	1.10916	1.08588	1.06099	0.967527	1.01821	0.956981	1.03704	1.06329	1.06079	1.06499	1.01558
Aurkb	chr11	69045642	69051662	+	6020	1957	1.02992	1.08599	0.952938	0.94288	1.05333	1.01008	1.01606	0.96887	1.13483	0.961992	0.930524	0.966164	1.02729	0.944731	0.896417	0.79958	1.02295	1.0021	1.03992	0.952893	0.956145
Aurkc	chr7	6995384	7003091	+	7707	1438	1.92758	1.85783	2.1574	1.78812	1.60498	1.55396	1.27158	1.07247	2.56997	1.20436	0.49286	0.652964	1.29765	0.82008	1.84647	1.04268	1.98094	1.64902	1.63801	0.783395	1.3214
Auts2	chr5	131437681	132542343	-	1104662	6059	1.44525	1.10046	1.05222	1.20478	1.13187	1.08853	1.14043	1.12152	1.26125	1.07857	1.10946	0.982695	1.2945	1.20415	1.1136	1.09459	1.19931	1.14173	1.1744	1.05691	1.20408
Aven	chr2	112492963	112631253	+	138290	1521	0.85049	0.841983	0.987687	0.912151	0.903396	0.836231	0.884122	0.873557	0.722952	0.985807	0.889049	0.989171	0.860246	0.85286	0.86311	0.918249	0.893386	0.883926	0.826877	0.954676	0.858739
Avil	chr10	127000708	127020994	+	20286	3033	1.011	3.39754	1.48182	1.98837	1.65409	0.968888	1.0515	1.11381	1.46437	1.33865	1.10079	1.6086	0.483408	3.90684	1.10225	1.61776	1.96345	1.53711	1.20989	1.34935	1.83083
Avl9	chr6	56714904	56761911	+	47007	6691	0.903348	1.07555	0.956826	1.25361	1.00857	1.28654	1.08178	0.963167	0.983049	0.982414	0.862853	0.943521	1.10493	0.972608	0.98843	1.17767	0.978574	1.18291	1.00933	0.929596	1.02199
Avpi1	chr19	42123274	42128993	-	5719	976	0.635218	0.577733	0.560182	0.346551	0.623498	0.64602	0.732311	0.860601	0.783292	0.908622	1.1034	0.86859	0.680961	1.03362	0.805758	0.620347	0.591044	0.538689	0.792068	0.960204	0.840114
Awat2	chrX	100402221	100442717	-	40496	2125	0.128573	0.469184	0.125445	0.123089	0.287289	0.411573	0.48699	0.764005	0.329483	0.393832	0.537167	0.336685	0.551716	0.897142	0.88891	0.459243	0.241067	0.273984	0.526826	0.422561	0.779256
Axin1	chr17	26138685	26195811	+	57126	3779	0.873428	0.897147	0.901042	0.93549	0.809021	0.964062	0.933104	0.952535	0.920258	0.941551	0.927407	0.941947	0.904487	0.94382	0.918485	0.916986	0.890539	0.902858	0.935299	0.936968	0.922264
Axin2	chr11	108920348	108950781	+	30433	4258	1.46651	1.34378	1.88167	1.39214	2.01139	0.852236	0.989935	0.720815	1.43733	0.826286	1.17379	1.39358	1.01796	0.841291	0.957149	0.740677	1.56399	1.41859	1.04936	1.13122	0.938801
Axl	chr7	25756499	25788733	-	32234	5084	2.19834	1.7317	1.86017	1.71812	1.73971	1.64427	2.46874	1.48201	1.52603	1.28	1.63099	1.86472	1.98291	1.37512	2.12209	1.21283	1.93007	1.7007	1.82559	1.5919	1.82671
Azi2	chr9	118040521	118069794	+	29273	6703	0.848376	0.941772	0.855488	0.887203	0.946193	0.929742	0.814432	0.886639	0.995406	0.887569	0.8252	0.901417	0.815593	0.862244	0.842984	0.979834	0.881879	0.921046	0.898826	0.871395	0.840274
Azin1	chr15	38487429	38519266	-	31837	5180	1.07347	1.02263	1.17103	0.929858	0.931872	1.19191	1.06741	0.998421	0.976191	1.05104	1.0691	1.15014	1.00898	1.12181	0.900618	1.29592	1.08904	1.01788	1.01401	1.09009	1.01047
Azin2	chr4	128930232	128962455	-	32223	2802	3.27221	3.64914	2.31903	2.27415	2.60518	2.25712	3.42733	3.5509	3.19474	3.63587	1.7539	1.4084	3.42852	2.25768	4.37838	1.49242	3.08013	2.37882	3.39099	2.26606	3.35486
B130034C11Rik	chr16	87496072	87504038	+	7966	1406	1.4694	2.91218	0.677402	1.84634	1.48868	2.01529	0.72005	0.291711	0.188276	0.552459	0.997595	0.897826	10.4038	2.78114	2.75562	1.00778	1.68633	1.78344	0.400012	0.81596	5.31351
B230118H07Rik	chr2	101560780	101628986	-	68206	2269	0.926546	0.906119	1.1899	0.989112	0.824807	0.878425	0.829398	0.819459	0.811807	0.952453	0.963831	0.909608	0.823401	0.949185	0.756288	1.225	1.00752	0.897448	0.820221	0.941964	0.842958
B230208H11Rik	chr10	12916645	12923127	-	6482	1182	0.857151	0.882478	0.752669	1.84634	0.661634	0.310044	0.960066	2.6254	1.46437	0.813621	0.285027	0.897826	2.3645	1.58922	1.10225	2.01556	0.830766	0.93934	1.68328	0.665491	1.68532
B230217C12Rik	chr11	97840779	97843043	+	2264	1189	0.615846	0.673713	0.426039	1.02969	1.01017	0.802882	1.0115	0.951232	0.845467	0.811242	1.52965	1.33523	1.37491	1.35793	1.01958	1.05927	0.571866	0.947582	0.936066	1.22537	1.25081
B230217O12Rik	chr19	57323196	57360899	-	37703	1954	1.05144	0.38829	3.57518	0.461586	0.992451	1.34352	1.50868	0.59509	0.98845	0.994426	1.33013	1.79565	1.8916	0.604596	2.11264	1.0884	1.67164	0.93252	1.03074	1.3734	1.53628
B230219D22Rik	chr13	55693123	55703500	+	10377	4652	0.995489	1.29787	0.916859	0.992199	1.10611	1.3095	1.15568	1.0829	1.04257	1.17767	1.03317	0.975484	1.11557	1.12437	1.2931	1.23759	1.07007	1.13594	1.09372	1.06211	1.17768
B230307C23Rik	chr16	97997346	98016756	+	19410	1247	1.19135	0.974348	1.08558	1.28114	1.20738	1.21787	1.19505	1.12287	1.14958	0.991816	0.945907	0.901926	1.25979	0.797923	1.08993	1.26857	1.08376	1.23546	1.15584	0.946549	1.04921
B230354K17Rik	chr17	45433830	45442544	+	8714	4918	0.710964	0.733796	0.759642	0.820849	0.683439	0.917	0.917744	0.79759	0.828228	0.823432	0.899617	1.0729	0.809102	0.94786	0.546474	0.98912	0.734801	0.807096	0.847854	0.931982	0.767812
B2m	chr2	122147686	122153082	+	5396	858	1.35692	1.62819	1.12156	1.63458	1.56319	1.29889	0.939995	1.12475	1.16638	1.88735	0.804271	0.776561	1.16929	0.909196	1.67271	1.21305	1.36889	1.49888	1.07704	1.15606	1.2504
B330016D10Rik	chr4	141546161	141548313	+	2152	2152	2.57145	2.49615	0.863356	1.01549	4.63144	1.29554	1.32932	0.838669	0.847243	1.36734	1.29101	0.828762	5.04426	2.95496	2.45886	1.72763	1.97699	2.31416	1.00508	1.16237	3.48603
B3galnt1	chr3	69573918	69598960	-	25042	2267	1.20445	0.977212	1.17182	1.35607	0.760175	1.30072	1.44616	1.02358	0.772123	1.32268	0.853756	0.835291	1.40222	1.19943	0.9554	2.57719	1.11783	1.13899	1.08062	1.00391	1.18568
B3galnt2	chr13	13954673	13999068	+	44395	3681	0.888898	0.952141	0.857766	0.989226	0.978856	1.03809	0.957006	0.92298	0.984894	1.10968	1.00985	1.11653	0.988988	0.937265	0.733589	1.1736	0.899602	1.00206	0.95496	1.07868	0.886614
B3galt1	chr2	68104671	68122882	+	18211	5222	0.935074	2.26503	0.403216	1.84634	0.567115	1.09925	1.20008	2.45037	1.01669	2.27889	1.37169	0.617255	1.08091	2.0395	0.734833	0	1.20111	1.1709	1.55572	1.42261	1.28508
B3galt4	chr17	33949911	33951488	-	1577	1577	0.996881	1.2676	1.35162	1.36409	1.37934	0.69821	0.930064	0.98121	0.951408	0.681495	1.27404	1.44293	0.980348	0.666034	0.744254	0.523204	1.20537	1.14721	0.954227	1.13282	0.796878
B3galt5	chr16	96235800	96319858	+	84058	5328	1.7143	0.647151	0	1.84634	0.496226	2.2672	2.40017	1.12517	1.75724	2.98328	1.49639	1.79565	7.56639	0.278114	0.944785	0	0.787151	1.53659	1.76086	2.09177	2.92976
B3galt6	chr4	155989465	155992678	-	3213	3213	1.00465	0.970726	1.01467	0.803084	1.23466	0.798263	0.806975	0.986788	0.922119	0.778929	1.05549	1.14505	0.816373	0.864462	0.63407	0.663072	0.996682	0.945334	0.905294	0.993158	0.771635
B3gat1	chr9	26751561	26761338	+	9777	3426	0.457147	0	0.282251	0.153862	0	0.671762	0.960066	0.875133	0.527173	0.662951	0.997595	2.15478	1.4187	0.556228	0	0	0.246466	0.275208	0.787458	1.27178	0.658309
B3gat3	chr19	8920392	8927236	+	6844	1584	1.04668	1.0333	0.96538	0.980869	0.994272	0.943822	0.925667	1.07652	1.13791	1.14221	1.10361	0.861913	0.861021	1.12517	1.36011	0.806707	1.01512	0.972988	1.0467	1.03591	1.11543
B3glct	chr5	149678256	149762599	+	84343	4543	1.19258	1.17183	1.02341	1.2907	1.07178	1.2839	1.21493	1.12683	0.966529	1.008	0.898614	0.880989	1.19534	0.932431	1.40069	1.28183	1.12927	1.21546	1.10277	0.929201	1.17615
B3gnt2	chr11	22834738	22860336	-	25598	2818	1.26129	1.28328	1.15548	1.34064	1.2207	1.36664	1.45723	1.22397	1.05234	1.10307	0.88517	1.05042	1.48223	1.13484	1.05154	1.42418	1.23335	1.30933	1.24451	1.01289	1.22287
B3gnt3	chr8	71691719	71701800	-	10081	2102	0.598012	0.846363	0.617863	0.833543	0.706167	0.713819	0.837902	0.927402	0.543648	1.28991	1.36879	0.964685	1.10155	1.1165	0.980708	0.62234	0.687413	0.751176	0.769651	1.2078	1.06625
B3gnt4	chr5	123510459	123511882	+	1423	1423	4.08167	1.09207	5.08052	2.05149	2.48113	2.35117	0.709614	2.37536	2.96535	3.48049	2.42273	1.34674	2.73231	2.0086	3.30675	2.7485	3.41809	2.2946	2.01678	2.41665	2.68255
B3gnt5	chr16	19760233	19772753	+	12520	4872	1.11288	1.35575	1.0641	1.13858	1.13628	1.24863	1.11745	0.956395	1.07217	1.37917	1.1596	1.0023	1.04293	1.45752	0.984151	1.52504	1.17758	1.1745	1.04867	1.18036	1.16153
B3gnt7	chr1	86303220	86307305	+	4085	2595	1.48851	1.6798	2.5872	2.04237	1.88141	1.03618	1.36383	1.17495	1.27795	0.779942	2.50284	2.57882	0.973783	1.1296	0.723499	0.73834	1.9185	1.65332	1.27224	1.95387	0.942292
B3gnt8	chr7	25627623	25629490	+	1867	1867	2.21851	7.95995	5.08052	9.23171	17.8641	1.88933	3.94694	4.72572	3.03125	2.6323	1.41039	1.71403	1.48038	1.76982	7.99131	2.12754	5.08633	9.66172	3.9013	1.91891	3.74717
B3gnt9	chr8	105252637	105255153	-	2516	2516	1.84876	1.80278	2.68138	2.43381	3.58809	1.66125	2.08472	3.10672	0.922554	1.29433	3.30782	2.03737	1.03775	1.13072	2.25242	1.34971	2.11097	2.56105	2.038	2.21317	1.47363
B3gntl1	chr11	121616207	121673151	-	56944	2851	1.06745	1.38103	1.10681	1.1092	1.0657	1.16729	1.22438	1.27624	1.16346	1.0543	1.02621	1.16872	1.08777	1.32183	1.107	1.48478	1.1851	1.11406	1.22136	1.08307	1.1722
B430212C06Rik	chr18	67321208	67344103	-	22895	2623	1.90478	0.346688	2.25801	1.29244	1.15786	0.359873	0.349115	0.700106	0.263587	0.828688	0.570055	0.987608	2.52213	1.85409	0.771574	0	1.50316	0.936724	0.437603	0.79545	1.71593
B430306N03Rik	chr17	48316161	48326511	+	10350	3462	0.816334	0.670263	1.3548	1.12832	1.53379	1.16509	1.20008	1.64087	1.75724	1.11873	0.680179	0.966889	0.909421	1.25814	0.514383	2.82739	0.947134	1.27573	1.53273	0.921932	0.89398
B4galnt1	chr10	127165155	127172340	+	7185	3289	1.63522	1.31548	1.2129	1.15523	1.55414	1.53314	1.51039	1.51667	1.6791	1.43221	1.04373	0.90977	1.97842	1.18874	1.93486	1.49473	1.38787	1.41417	1.56872	1.12857	1.70068
B4galnt2	chr11	95863558	95914871	-	51313	4086	2.50629	5.39429	1.01992	3.62674	2.25313	4.58126	3.60354	3.48909	4.28328	8.58521	1.7436	1.22843	3.70343	3.09331	9.5787	5.59768	2.9735	3.48705	3.79197	3.85242	5.45848
B4galnt3	chr6	120203809	120294559	-	90750	2961	1.31243	1.15808	1.21001	1.13362	1.04053	1.13387	1.25663	1.2926	1.04089	1.03291	1.02329	1.19156	1.21234	1.10731	1.14478	0.925775	1.22684	1.10267	1.19671	1.08258	1.15481
B4galnt4	chr7	141061273	141072119	+	10846	3105	1.4119	1.14725	1.01798	1.04925	1.15475	1.42439	1.16461	1.30018	1.08296	1.14764	1.14447	0.991289	1.28873	1.41578	1.11077	1.20087	1.19238	1.20946	1.18258	1.09447	1.27176
B4galt1	chr4	40804581	40854537	-	49956	4535	0.892683	0.953639	0.977634	1.10961	0.891631	0.955969	0.970915	0.949809	0.928273	1.14848	0.883701	0.889836	0.924992	0.904462	0.817721	1.01135	0.941318	0.985735	0.949666	0.974007	0.882391
B4galt2	chr4	117872999	117883476	-	10477	2522	2.12887	2.40202	1.66155	1.46545	1.60888	2.18692	1.8816	1.66522	1.35308	1.38362	1.19877	1.09831	1.6931	1.41291	1.7694	1.43318	2.06415	1.75375	1.6333	1.2269	1.62513
B4galt3	chr1	171270327	171276895	+	6568	1998	1.1045	1.23861	1.08555	1.04209	1.21247	0.99493	0.895754	1.09711	1.16693	1.07578	1.06594	1.089	0.995617	1.06069	1.07009	0.725588	1.14289	1.08316	1.05327	1.07691	1.04214
B4galt4	chr16	38742258	38769054	+	26796	2381	0.747105	0.859863	0.434232	0.605141	0.786914	1.21557	0.683437	1.08426	0.764603	1.59483	0.773745	0.88056	0.884307	1.03005	1.26998	1.22061	0.6804	0.869208	0.844099	1.08305	1.06145
B4galt5	chr2	167298444	167349178	-	50734	4204	1.15726	1.08241	1.03458	0.939522	0.973953	0.920417	1.01884	1.02462	1.21561	1.15588	1.18636	1.23983	0.938232	0.945536	1.05915	0.835905	1.09142	0.944631	1.08636	1.19402	0.980973
B4galt6	chr18	20684598	20746404	-	61806	5808	1.02395	1.14615	1.00194	1.28433	1.2145	1.09298	1.03959	0.938463	1.16739	1.00996	0.894633	0.874484	1.03074	0.713056	0.949871	0.984534	1.05735	1.19727	1.04848	0.92636	0.897887
B4galt7	chr13	55600110	55609954	+	9844	1596	0.943549	1.13068	0.988889	0.928634	1.23505	0.966091	1.16305	1.29277	1.1236	1.16879	1.19774	1.21222	1.32837	1.13504	1.20497	0.942602	1.02104	1.04326	1.19314	1.19291	1.22279
B4gat1	chr19	5038825	5041134	+	2309	2035	1.53848	1.75927	1.41221	1.22932	1.49647	1.04657	1.08819	1.23578	1.41556	1.48811	1.51667	1.3425	1.20736	1.42097	1.12199	0.922645	1.56999	1.25745	1.24651	1.4491	1.2501
B630005N14Rik	chr6	13625674	13677966	-	52292	4141	1.07526	0.944791	1.15674	0.998816	1.01381	1.04819	1.09024	0.715219	0.897241	0.834942	0.721733	0.996714	1.09103	0.87732	0.78842	0.832827	1.05893	1.02027	0.900902	0.85113	0.918925
B630019K06Rik	chrX	8892352	8894964	+	2612	2612	0.274288	0.339754	0.199236	0.0355066	0.381712	0.604586	0.192013	0.310531	0	0	0.598557	0.0997584	0.525443	1.71147	0.0893715	0.302335	0.271093	0.340602	0.167515	0.232772	0.775429
B830017H08Rik	chr16	17833118	17835019	+	1901	1119	2.28574	0.886315	1.55238	0.807775	2.97735	0.654968	0.704049	1.89612	1.31793	1.78997	2.99279	1.25696	0.945798	2.4335	1.61098	2.08755	1.57481	1.48003	1.30603	2.01324	1.66343
B930041F14Rik	chr4	155694341	155696483	+	2142	2142	1.29904	1.2096	1.02679	1.32746	1.25627	1.02732	0.965563	1.0482	1.7094	1.60464	1.04218	1.40578	0.968497	1.3132	1.31959	0.894139	1.17848	1.20368	1.24105	1.35087	1.20043
B930059L03Rik	chr12	110591373	110592679	+	1306	1306	1.05496	1.45609	0.705627	2.30793	3.9698	0.839703	1.4401	1.06961	1.2238	0.710304	2.66025	1.5712	0.551716	1.2836	2.6454	0.335927	1.07222	2.37248	1.2445	1.64725	1.49357
B930092H01Rik	chr9	61259226	61293809	-	34583	2678	0.54546	1.12007	0.752669	3.2311	6.94716	1.15159	0.998469	0.98121	0.658967	1.17858	2.99279	3.07826	1.46169	1.39057	1.83708	1.00778	0.806066	3.77662	0.879549	2.41654	1.56311
B9d1	chr11	61505171	61512927	+	7756	785	0.963595	1.07805	1.08939	1.25288	1.09333	0.872932	0.979323	1.12208	1.02422	0.911235	1.1759	1.15195	1.09871	1.20551	1.09295	0.916774	1.04368	1.07305	1.04187	1.0797	1.13239
B9d2	chr7	25681157	25686558	+	5401	1021	1.12586	1.15086	1.05289	0.980422	1.53875	1.08423	0.960066	1.20865	1.06813	1.13289	1.02861	0.920847	1.11751	1.08573	1.30266	0.852377	1.10987	1.20114	1.07895	1.02745	1.16863
BB283400	chr6	30176622	30178040	+	1418	1418	0.60953	0.873653	0.836299	4.15427	1.38943	1.67941	1.3801	1.3127	1.70556	0.857264	1.09735	0.997584	0.851218	2.91358	1.10225	1.51167	0.773161	2.4077	1.46612	0.984068	1.62235
BC002163	ambiguous	42955579	42956079	+	500	500	0.879129	0.94131	0.980451	2.44369	0.727798	1.02225	1.62678	0.750114	0.646986	0.86358	1.6022	1.48336	1.12002	1.90289	1.30637	1.15175	0.93363	1.39791	1.00796	1.31638	1.44309
BC003331	chr1	150361310	150393055	-	31745	3242	0.994284	1.02118	1.10817	1.16428	0.974366	1.10252	1.01234	0.978853	0.876989	1.12037	0.92345	0.975184	0.901346	1.11158	1.06405	1.35469	1.04121	1.08039	0.956062	1.00633	1.02566
BC003965	chr17	25184560	25187662	+	3102	3023	1.09204	0.984574	0.984491	0.840987	1.14048	0.945578	1.07097	1.05333	1.08012	0.949387	1.14057	1.08695	1.16502	1.07035	1.04941	0.926454	1.02037	0.975684	1.06814	1.05897	1.09493
BC004004	chr17	29268787	29302887	+	34100	2809	0.942429	0.931611	0.944239	0.959337	1.06056	1.15062	1.15939	1.27537	0.853464	1.40188	1.10135	0.890812	1.28174	1.12906	1.86845	1.31106	0.939426	1.05684	1.09607	1.13135	1.42641
BC005537	chr13	24801656	24812899	+	11243	2551	1.00919	0.93213	1.05168	1.01724	0.859437	1.01293	1.01654	0.881201	1.01326	0.995424	1.029	1.11282	1.00746	0.938743	0.904597	0.91435	0.997665	0.963205	0.970335	1.04575	0.950267
BC005561	chr5	104508351	104522383	+	14032	5181	1.06558	1.1491	0.86656	0.847368	0.965419	1.36874	1.20605	0.948332	1.1426	0.971711	1.35117	1.31455	1.11118	1.1809	0.555348	1.27583	1.02708	1.06051	1.09899	1.21248	0.949144
BC005624	chr2	30972832	30981941	-	9109	1328	1.11769	1.10526	1.14929	1.30117	1.18093	1.05362	1.1791	1.10097	0.978716	1.01713	1.17192	1.16146	1.19074	1.1425	1.05254	1.24983	1.12408	1.17857	1.08626	1.11684	1.12859
BC017158	chr7	128271378	128298131	-	26753	2588	0.572304	0.585389	0.610368	0.590105	0.577842	0.829573	0.754511	0.746856	0.856461	0.969565	1.1613	1.03898	0.757453	1.01798	0.681139	0.853481	0.589354	0.66584	0.785943	1.05662	0.818858
BC017643	chr11	121222588	121229309	-	6721	2590	0.851549	1.1335	1.06443	1.08997	0.944737	1.06095	0.980402	1.06736	1.09397	0.995383	0.968284	1.03163	0.960476	0.992049	1.11494	1.00243	1.01649	1.03189	1.04724	0.998431	1.02249
BC020402	chr10	7678970	7681158	-	2188	2188	1.19256	0.561999	0.597708	0.738537	0.180446	0.79172	1.70678	0.954691	2.30638	0.861836	1.85268	2.09493	0.993088	1.85409	0.575086	0.856615	0.784088	0.570234	1.65595	1.60315	1.14076
BC021614	chr19	4057486	4059294	-	1808	675	0.68859	1.38569	1.36669	2.44231	1.53569	0.910987	1.58095	1.45164	1.07317	0.942337	1.43173	1.18	1.26244	1.03327	1.6158	0.920414	1.14699	1.62966	1.36859	1.18469	1.30383
BC021767	chr3	94660588	94667152	-	6564	2228	3.04765	2.71803	2.70961	2.27716	4.06905	1.21259	0.836187	1.179	2.41621	1.22391	2.37523	0.865178	0.860591	0.677457	1.03644	0.965791	2.8251	2.5196	1.47713	1.4881	0.858164
BC022687	chr12	112808974	112816245	+	7271	1915	1.26818	1.71033	1.22968	1.27125	1.80731	1.44817	1.14381	1.5148	1.16168	1.38549	1.35216	0.998651	1.40693	1.24776	1.01148	0.709324	1.40273	1.50891	1.27343	1.24544	1.22205
BC023829	chrX	70460055	70477043	-	16988	1989	0.170086	0.195759	0.205392	0.214465	0.195568	0.496079	0.302987	0.421991	0.346061	0.460669	0.441168	0.482681	0.314783	0.405713	0.296177	0.512258	0.190412	0.302037	0.357013	0.461506	0.338891
BC024978	chr7	27195780	27205386	+	9606	2756	1.02426	1.00098	0.921832	1.03312	1.15499	0.961584	0.9347	0.991208	1.10227	0.904508	1.1435	0.987608	1.00732	1.10913	1.00105	1.05623	0.982358	1.0499	1.00939	1.01187	1.03917
BC025920	chr10	81606307	81609836	+	3529	1890	1.22115	1.35902	1.3856	1.1155	0.727798	1.71514	1.28009	1.42003	1.42552	1.11079	1.0151	1.30093	1.82066	1.87516	1.12981	1.71595	1.32192	1.18614	1.37521	1.14227	1.60854
BC026585	chr1	157458581	157488733	+	30152	1289	1.33849	1.40333	1.09929	0.907524	1.57374	1.35626	0.894308	1.24186	1.66262	1.44352	0.965621	1.22073	0.905673	1.31143	2.00573	1.0899	1.28037	1.27918	1.26626	1.20996	1.40761
BC027231	chr16	44724300	44737284	+	12984	2866	0.915532	0.883892	0.970184	1.16554	0.834418	0.917573	0.848437	0.825834	0.835192	0.795653	1.0843	1.10556	0.907443	0.869107	0.679003	1.02357	0.923203	0.97251	0.836488	0.995173	0.818518
BC028528	chr3	95884972	95891930	-	6958	447	1.74231	2.41603	4.24604	13.4519	3.9698	1.95174	2.49617	2.26158	1.4082	1.52548	1.726	1.68515	2.51978	0.963481	1.75412	2.2762	2.80146	6.45782	2.05532	1.64554	1.74579
BC029214	chr2	25459487	25461094	-	1607	975	0.692314	1.15948	1.34405	1.3033	1.34461	0.814257	0.949399	0.97237	1.29048	0.966282	1.73495	1.29686	0.782433	2.08586	1.13204	0.883748	1.06528	1.15406	1.07075	1.3327	1.33344
BC029722	chr2	155817731	155819203	-	1472	1390	1.60823	1.59644	1.59942	1.607	2.15343	1.10655	1.19026	1.11427	1.45771	1.17602	1.15239	0.984155	0.972175	1.1137	1.25143	0.893498	1.60136	1.62233	1.25408	1.10419	1.11243
BC030336	chr7	120677619	120734854	+	57235	4842	0.779559	0.679294	0.882177	0.887859	0.782726	0.915404	0.836981	0.792863	0.958362	1.02558	0.88097	0.835368	0.937744	0.845035	1.014	1.00064	0.780343	0.861996	0.862735	0.913974	0.932261
BC030499	chr11	78290840	78296805	+	5965	3245	1.97405	2.26503	1.129	2.15407	1.9849	1.79137	1.4401	1.34636	1.64742	1.3259	2.66025	1.85978	1.4187	0.618031	0.944785	0.907004	1.78936	1.97678	1.47796	1.94865	0.993838
BC030867	chr11	102248881	102265183	+	16302	2543	0.886613	0.950503	0.868724	0.873838	0.852733	0.93657	0.99755	0.966186	1.09151	0.907292	1.04483	1.07206	0.980864	1.02377	0.962095	0.791154	0.901947	0.887714	1.01842	1.00806	0.988908
BC031181	chr18	75005899	75009933	+	4034	1047	1.19361	1.10983	1.20784	1.06222	1.16293	1.02069	1.02708	1.04354	1.13465	1.08924	1.13387	0.97806	0.911159	0.928728	0.977653	0.951542	1.17043	1.08195	1.06842	1.06706	0.93918
BC031361	chr16	38085063	38089260	-	4197	4197	0.979601	0.970726	0.718457	0.461586	2.31572	0.681641	0.89149	0.758449	0.753105	1.06072	0.997595	0.658406	0.443946	0.400885	0.757796	0.662257	0.889595	1.15298	0.801015	0.905574	0.534209
BC037034	chr5	138259657	138264052	-	4395	2546	0.917166	1.05337	0.792805	0.760405	1.11065	0.975588	0.907481	0.974486	1.308	1.02174	1.29208	1.07508	0.942423	1.08854	0.995854	0.629642	0.921114	0.948882	1.06332	1.12963	1.00894
BC037704	chr19	43675177	43677170	+	1993	1993	2.17145	2.82393	1.41125	1.73095	3.47358	2.10689	0.57604	3.75057	1.39546	1.74025	1.59615	1.61609	2.14381	1.39057	4.25153	2.73541	2.13554	2.43714	1.90736	1.65083	2.5953
BC048403	chr10	121739936	121752859	+	12923	3117	1.08805	0.985434	1.09793	1.03327	1.00244	1.18394	1.31959	1.22764	0.912718	0.928482	0.95443	1.06427	1.36839	1.15572	1.09785	0.912619	1.05714	1.07322	1.15332	0.982394	1.20732
BC048679	chr7	81494273	81498330	-	4057	690	0.408167	0	0.677402	0.923171	1.48868	0.431847	2.8802	0.875133	0.376552	0.810273	0.634833	0.299275	0.378319	0	2.75562	3.77918	0.361856	0.947898	1.37729	0.581461	1.04465
BC049715	chr6	136828842	136840557	+	11715	1141	1.14287	0.821384	0.225801	0.576982	1.24056	1.25955	0.512035	0.598775	0.638998	0.483775	5.98557	1.28261	0.725112	0.768125	0.955282	0.729773	0.730018	1.0257	0.58327	2.58399	0.816173
BC049762	chr11	51253650	51262951	-	9301	883	0.857151	0.916797	1.50534	1.94892	1.05083	0.719745	0.746718	0.65635	2.63587	0.662951	0	0.598551	0.445082	0.540777	0.918541	0.545882	1.0931	1.23983	1.34631	0.4205	0.6348
BC051019	chr7	109712180	109723771	-	11591	1942	1.23811	1.02716	0.61582	0.747329	1.46883	0.625434	0.621861	0.700106	1.09828	0.539831	0.938913	0.705435	0.630532	0.576829	0.45927	0.640362	0.960364	0.947197	0.806749	0.72806	0.555544
BC051226	chr17	33908181	33909178	-	997	840	1.62141	1.52283	1.26645	1.25986	1.35677	1.05368	1.42355	1.67985	1.78309	1.08933	1.33413	1.10771	1.29067	1.50013	1.74771	0.493691	1.47023	1.22343	1.62883	1.17706	1.51284
BC052040	chr2	115581715	115778768	+	197053	2770	0.91584	0.787651	0.872941	0.845744	0.76167	0.992892	0.969295	0.89272	0.813831	0.981987	0.978874	0.889866	0.968029	1.06635	1.02927	1.0007	0.85881	0.866769	0.891949	0.950242	1.02121
BC052688	chr13	61771579	61787282	+	15703	1622	0.898679	0.730207	1.00084	0.652216	0.697176	0.871102	0.783417	0.661307	0.830715	0.903019	0.757005	0.799686	0.740733	0.808398	0.473161	1.03204	0.876574	0.740165	0.75848	0.819903	0.674097
BC053393	chr11	46571512	46589232	+	17720	2043	0.571434	0.262358	0.376335	0.110465	0	0.302293	0.452714	0.382871	0	0.994426	0.634833	0.808043	0.290518	0.448571	0.33841	0.189433	0.403376	0.137586	0.278528	0.812434	0.359166
BC055111	chr4	106590908	106617238	-	26330	1970	0.751112	1.08198	0.868464	0.723249	0.736536	1.21317	0.98649	1.07353	0.747726	1.18372	1.60884	1.29514	1.35583	1.44427	1.52164	1.47383	0.90052	0.890986	0.935914	1.36257	1.44058
BC055324	chr1	163954007	163994781	-	40774	2910	1.16614	1.1227	1.22591	1.28523	1.02715	1.15824	1.23032	1.07362	1.10456	0.989098	1.00359	1.06717	1.14326	1.03417	0.907957	1.34734	1.17158	1.15688	1.13617	1.01995	1.02847
BC064078	chr6	128993019	129006649	+	13630	840	0.272247	0.189925	0.366163	0.20902	0.160938	0.384597	0.43302	0.486185	0.31473	0.435061	0.544143	0.533084	0.51077	0.594375	0.318099	0.303502	0.276112	0.251518	0.411312	0.504096	0.474414
BC065397	chrX	136742956	136803361	+	60405	3226	0.319404	0.523926	0.218103	0.481439	0.41949	0.643689	0.484858	0.722373	0.923986	0.862811	1.15029	0.88995	0.562656	1.17704	0.553411	0.688957	0.353811	0.514872	0.710406	0.967683	0.764368
BC068281	chr12	4843302	4856967	+	13665	3173	1.08442	0.986446	0.979302	1.37186	1.00204	1.13653	1.00102	0.99057	0.916549	0.988733	1.06682	0.948646	1.34952	0.977318	1.12292	1.03178	1.01672	1.17014	0.969378	1.0014	1.14992
BC089491	chr7	28284651	28291134	-	6483	1215	0.285717	2.6695	4.51601	7.38537	0.992451	0.895683	0.72005	1.3127	2.63587	1.93036	4.65545	1.34674	0.945798	1.85409	1.51559	0.604669	2.49041	3.09117	1.55621	2.64418	1.43849
BC100451	chr11	118332359	118342534	-	10175	1978	4.00004	2.07088	2.25801	2.95415	4.71414	2.01529	3.08593	1.40646	3.9538	0.994426	0.311749	1.59613	2.83739	1.20516	0.839809	10.7497	2.77631	3.22786	2.8154	0.967436	1.62745
Babam1	chr8	71396854	71404772	+	7918	1592	1.08502	1.19609	1.05027	1.14813	1.32415	1.02808	1.06285	1.05075	1.19652	1.04861	1.09107	1.04446	1.17832	1.05851	1.10944	1.09036	1.11046	1.16679	1.10337	1.06138	1.11542
Bace1	chr9	45838528	45862484	+	23956	4194	0.708578	0.515872	0.509325	0.505614	0.619776	0.785143	0.743847	0.670894	0.805404	0.854297	0.875163	1.23451	0.725797	0.800933	0.553236	0.667924	0.577925	0.636844	0.740049	0.98799	0.693322
Bach1	chr16	87698953	87733346	+	34393	5858	0.945807	0.985202	0.79631	0.629435	0.889759	0.929621	1.05665	0.94331	0.973938	1.05699	0.903492	0.853775	0.905846	0.957436	0.978609	0.756645	0.909106	0.816271	0.9913	0.938084	0.947297
Bach2	chr4	32417434	32586108	+	168674	8493	1.14287	1.42142	1.43007	1.5241	1.53709	1.56835	1.30446	1.4399	1.47699	1.08872	1.54515	1.5194	1.95973	1.29486	1.92562	1.57566	1.33145	1.54318	1.40712	1.38442	1.72673
Bad	chr19	6941860	6951905	+	10045	1521	0.886736	0.955372	0.910595	0.842474	1.07875	0.914789	0.829023	0.87948	1.08161	0.860134	1.15396	0.799626	0.812099	0.906008	0.973496	0.592601	0.917568	0.945338	0.930039	0.937906	0.897201
Bag1	chr4	40936397	40948294	-	11897	1349	0.989996	0.981599	1.09999	1.10714	0.97504	1.04944	0.996272	1.04071	0.935492	1.18661	0.976922	1.06725	0.94937	0.98877	1.13625	1.04176	1.02386	1.04387	0.990824	1.07693	1.0248
Bag2	chr1	33745483	33757750	-	12267	1815	1.69204	1.41564	2.00858	1.47535	0.835748	1.27203	1.85289	1.59635	1.14337	1.44429	1.39827	1.17979	1.43023	1.44575	1.5339	2.17995	1.70542	1.19437	1.53087	1.34078	1.46996
Bag3	chr7	128523582	128546979	+	23397	2593	1.26304	1.07011	0.856637	1.10328	1.06526	1.05946	1.00811	0.993371	1.176	1.01838	0.927977	0.907227	1.09872	1.11428	1.05648	0.980691	1.06326	1.076	1.05916	0.951193	1.08983
Bag4	chr8	25764538	25785209	-	20671	4797	1.14997	1.06474	1.08993	1.11187	1.06588	1.15596	1.15235	1.06564	1.01384	1.03176	1.09415	1.0892	1.29195	1.17902	1.09147	1.16914	1.10155	1.11124	1.07728	1.0717	1.18748
Bag5	chr12	111709489	111713256	-	3767	2136	0.898505	0.965649	1.11866	1.42432	1.06543	0.791773	0.858753	0.978394	0.880991	1.00978	0.995775	1.05086	0.796267	0.933474	0.733534	0.919773	0.994273	1.09384	0.906046	1.01881	0.821092
Bag6	chr17	35135177	35147322	+	12145	4066	1.24155	1.08617	1.04141	0.950625	1.10291	1.03367	1.08805	1.13571	1.24356	0.946665	1.14327	1.10586	1.11285	1.03861	1.0404	0.774054	1.12304	1.02907	1.15577	1.06527	1.06395
Bahcc1	chr11	120232946	120292297	+	59351	10727	1.38846	1.18561	0.876184	0.984765	1.199	1.76265	1.50832	1.14973	1.27618	1.30962	1.18614	1.04059	1.58399	1.13106	1.23474	1.31658	1.15008	1.31547	1.31141	1.17879	1.3166
Bahd1	chr2	118901614	118924524	+	22910	4428	0.84469	0.796493	0.753844	0.716204	0.657899	0.847355	1.02211	0.996281	0.995515	1.07007	1.03511	0.938468	1.02824	1.01239	0.892326	0.695191	0.798342	0.740486	1.00463	1.01455	0.97765
Baiap2	chr11	119943091	120006782	+	63691	3610	1.22417	1.73029	1.89977	2.58085	1.71175	1.0632	1.37666	1.33582	1.3246	1.10903	1.33736	1.38476	1.17366	1.09018	1.16123	0.860142	1.61808	1.78527	1.34569	1.27705	1.14169
Baiap2l1	chr5	144264524	144358112	-	93588	3248	0.84366	2.44732	0.965168	4.98512	2.09517	1.5846	0.885058	0.886249	1.66727	1.20017	0.748197	0.886315	0.992427	1.3949	1.1114	1.24631	1.41872	2.8883	1.14619	0.944894	1.16624
Baiap2l2	chr15	79258194	79285509	-	27315	2072	3.38465	2.72728	2.98173	2.15407	2.80013	2.30842	2.61717	2.18783	2.29418	2.12697	1.93651	1.35769	2.99268	1.25424	3.97478	1.71916	3.03122	2.42087	2.36639	1.80705	2.74056
Baiap3	chr17	25242658	25256364	-	13706	4645	1.41993	3.38442	1.88167	1.66171	2.5027	2.01529	1.58281	3.22305	2.02759	3.07368	1.96496	1.3788	1.37758	3.24466	2.75562	0.978142	2.22867	2.0599	2.27782	2.13915	2.45929
Bak1	chr17	27019811	27028626	-	8815	2002	0.958366	0.934773	0.902649	1.0566	1.01796	0.934681	0.997209	0.931692	0.989289	0.906928	0.96774	0.930973	1.07193	1.01669	1.12514	0.877832	0.93193	1.00308	0.97273	0.935214	1.07125
Bambi	chr18	3507956	3516404	+	8448	5040	1.05889	1.03619	1.34682	0.975516	0.971667	0.910568	0.871103	1.05367	1.13143	1.39829	1.21481	0.947508	0.864439	1.0392	0.88665	0.689464	1.1473	0.952584	1.01873	1.18687	0.930098
Banf1	chr19	5364632	5366876	-	2244	1209	0.975059	1.01579	1.00882	1.10183	1.08829	0.916316	1.04873	1.07404	0.953214	0.966842	1.02767	0.997231	1.08961	0.996361	1.15891	0.924491	0.999888	1.03548	1.02533	0.997246	1.08163
Banp	chr8	121950491	122029260	+	78769	5498	1.07578	1.03472	0.889796	1.01234	0.891704	1.05951	1.08199	1.12339	1.05792	1.03539	1.09665	1.03241	1.02784	1.08423	1.27629	0.9788	1.0001	0.987853	1.08777	1.05482	1.12945
Bap1	chr14	31251488	31259929	+	8441	3406	0.918347	1.00237	0.957738	1.01851	0.917863	0.96369	1.0154	0.987131	0.994082	1.00492	1.06384	1.0314	0.983363	0.954902	0.982539	0.968132	0.959485	0.966687	0.998872	1.03339	0.973601
Bard1	chr1	71027534	71102972	-	75438	5448	1.00249	1.04064	1.07263	1.03943	0.972629	1.16817	1.12103	0.985666	1.01011	1.19184	1.05991	0.973448	1.14263	1.04752	1.11285	1.30982	1.03859	1.06008	1.03893	1.07507	1.101
Barx1	chr13	48663035	48666507	+	3472	1361	3.04765	1.15861	2.54026	1.90789	0.744338	1.03563	0.942287	2.18783	0.494225	1.09066	1.76498	0.718261	0.965502	1.00121	2.27798	0.61514	2.24884	1.22929	1.20812	1.1913	1.4149
Basp1	chr15	25363276	25413764	-	50488	1855	1.25813	1.17748	1.23915	1.15532	1.2771	1.30477	1.19074	1.10277	0.96806	0.867191	1.32115	1.17081	1.18501	1.10543	0.961943	0.897603	1.22492	1.24573	1.08719	1.11972	1.08413
Batf	chr12	85686719	85709087	+	22368	904	0.163267	0.832051	0.338701	0.0923171	0.661634	0.503822	0.633235	1.38179	1.31793	0.662951	0.153476	0.598551	0.610192	0.463524	1.10225	0.496139	0.444673	0.419258	1.11099	0.471659	0.725322
Batf2	chr19	6164457	6172475	+	8018	1371	2.40002	1.65832	1.03492	1.84634	2.48113	2.20189	1.62218	2.3431	2.19656	0.883934	0.756797	1.43652	3.72014	1.13306	1.30892	2.14994	1.69776	2.17645	2.05395	1.02575	2.05404
Batf3	chr1	191098413	191108943	+	10530	712	2.41272	3.23575	3.38701	0.923171	2.97735	2.77102	0.822914	2.84418	5.9307	1.51153	0.609642	2.09493	0.630532	2.0086	1.41718	0.287938	3.01183	2.22385	3.19927	1.40537	1.3521
Bax	chr7	45461694	45466898	-	5204	869	0.997423	0.959773	0.87843	0.86458	1.00234	0.927765	0.963417	1.05988	1.14263	1.0062	1.12561	1.09318	0.97413	1.11416	1.06734	0.679673	0.945209	0.931563	1.05531	1.075	1.05187
Baz1a	chr12	54892988	54986336	-	93348	6179	2.58453	1.4463	1.83234	1.46725	1.05561	1.50082	1.45412	1.23959	1.2827	1.12444	1.19992	1.15846	1.4554	1.12214	0.970564	1.46114	1.95439	1.34123	1.32547	1.16094	1.1827
Baz1b	chr5	135187322	135246129	+	58807	6433	1.05342	1.02756	0.957721	0.873602	0.933484	1.02093	1.01823	0.923361	0.997737	0.944492	1.06638	1.04973	0.912859	0.975512	0.726234	1.13341	1.0129	0.942672	0.979776	1.0202	0.871535
Baz2a	chr10	128092782	128129303	+	36521	8369	0.984043	1.09004	0.791694	0.914157	0.943136	1.07621	1.13182	1.03827	1.15799	1.20347	0.998506	1.0311	1.10365	1.01052	0.916326	1.07031	0.95526	0.977833	1.10936	1.07769	1.01017
Baz2b	chr2	59899362	60125740	-	226378	7980	1.01293	0.984469	0.883747	0.729959	0.763129	0.999611	1.12103	0.914687	1.24056	1.37242	0.972369	0.872762	1.18622	1.07244	0.922171	1.31977	0.960381	0.830899	1.09209	1.07252	1.06028
Bbc3	chr7	16309582	16318334	+	8752	1976	1.60002	1.14621	0.981284	0.985678	1.09887	1.08992	1.31761	1.81243	1.59294	1.61665	1.73523	1.13725	1.10276	1.35946	2.60866	0.617673	1.2425	1.05816	1.57433	1.49637	1.69029
Bbip1	chr19	53929658	53944627	-	14969	2506	0.984697	0.846579	1.03189	0.894963	0.853823	0.919254	1.00654	0.86697	0.856657	1.08668	0.89514	1.20447	0.949617	1.14006	0.847251	1.25551	0.954387	0.889347	0.910057	1.0621	0.978975
Bbs1	chr19	4886881	4906627	-	19746	5597	1.22822	1.43499	1.13218	1.10712	1.17883	1.2433	1.15208	1.14576	1.16215	1.21507	1.11671	1.30974	1.38047	1.64935	1.53775	1.35154	1.26513	1.17642	1.15333	1.21384	1.52252
Bbs10	chr10	111298678	111301736	+	3058	2753	0.93234	1.34029	0.989045	0.895196	1.11375	1.68626	1.64788	0.909356	0.934408	0.909493	1.33623	1.18437	1.09292	1.23606	0.80216	1.19748	1.08723	1.23174	1.16388	1.14336	1.04372
Bbs12	chr3	37312553	37321451	+	8898	2434	0.543656	0.862868	0.821701	0.884706	0.650227	1.09807	1.2525	1.06891	1.02253	0.82093	0.840948	1.04639	0.807272	0.755372	0.631497	1.08916	0.742742	0.877668	1.11465	0.902755	0.73138
Bbs2	chr8	94067953	94098811	-	30858	2947	1.59148	1.70732	2.00766	2.03394	1.97484	1.56592	1.89445	1.62189	1.02807	1.08952	1.30921	1.40887	1.99495	1.56111	1.09063	1.8572	1.76882	1.85823	1.5148	1.2692	1.54889
Bbs4	chr9	59321965	59353508	-	31543	2542	1.29226	1.20636	1.07294	1.2394	1.10745	1.36383	1.18985	1.19115	1.24472	1.26563	1.1188	1.22954	1.20329	1.13735	1.01641	1.36264	1.19052	1.23689	1.20857	1.20466	1.11902
Bbs5	chr2	69647254	69667569	+	20315	1419	1.02064	1.22386	1.33076	1.4382	1.02567	1.09349	1.21708	1.17619	0.962208	1.23982	1.13572	1.12663	1.12124	1.43907	1.09934	1.35568	1.19175	1.18579	1.11849	1.16739	1.21988
Bbs7	chr3	36573142	36613389	-	40247	2598	0.906307	1.08466	0.671159	1.29244	0.894556	1.15739	0.943321	0.984836	1.05355	1.38967	1.24269	1.37357	1.16637	1.2562	1.18145	1.4569	0.887376	1.11479	0.993901	1.33531	1.20134
Bbs9	chr9	22475714	22888280	+	412566	3438	1.00992	1.12851	0.907698	1.16352	0.943297	1.3089	1.01302	1.03052	0.941015	1.17029	0.827964	0.778969	1.06959	0.949467	1.26426	1.25083	1.01538	1.13857	0.994853	0.925742	1.09444
Bbx	chr16	50191843	50432389	-	240546	8742	1.01458	1.03519	0.922425	0.834994	0.866323	1.09183	0.956049	0.848213	1.23848	1.1419	1.23189	1.03634	0.810276	1.02921	0.729703	1.09882	0.99073	0.931051	1.01425	1.13671	0.856396
Bcam	chr7	19756137	19770532	-	14395	2407	1.78615	2.29039	1.81805	3.96544	2.57282	1.46918	1.4846	1.49077	1.57841	1.17641	1.37905	1.18739	1.45241	1.282	1.64081	1.16992	1.96486	2.66915	1.51793	1.24762	1.4584
Bcan	chr3	87987530	88000356	-	12826	3808	3.21518	2.84126	1.89623	2.84644	2.20032	1.83295	2.53266	2.47387	1.88495	2.15403	1.40402	1.36306	2.94842	1.41822	3.14109	1.27343	2.65089	2.29324	2.29716	1.64037	2.50258
Bcap29	chr12	31595353	31634658	-	39305	2008	0.998405	0.987652	1.22438	0.856789	0.8195	1.26145	1.19592	0.908554	0.854363	1.08999	1.11247	0.970712	1.15782	1.09104	0.989336	1.23198	1.07015	0.979246	0.986279	1.05773	1.0794
Bcap31	chrX	73686182	73716175	-	29993	1214	0.354095	0.416337	0.419665	0.511117	0.424527	0.781358	0.668683	0.712896	0.568355	0.805282	0.88687	0.870375	0.695834	0.735393	0.692117	0.938258	0.396699	0.572334	0.649978	0.854175	0.707781
Bcar1	chr8	111710474	111743849	-	33375	3279	1.44851	1.24505	1.11779	1.11234	1.34874	1.15635	1.36578	1.13909	1.29094	1.05979	1.19113	1.15238	1.33278	1.24247	1.04189	1.09439	1.27045	1.20581	1.26527	1.13443	1.20571
Bcar3	chr3	122419779	122530182	+	110403	3300	1.55301	1.34117	1.15897	1.27755	1.34432	1.08972	0.985432	1.11427	1.40627	1.20628	0.860872	0.780358	0.976535	1.01324	1.03394	1.01098	1.35105	1.2372	1.16866	0.949169	1.0079
Bcas1	chr2	170346990	170427845	-	80855	3090	0.673575	0.947614	0.74302	1.49386	0.985413	0.8477	0.818111	0.889767	0.709657	0.666368	0.804823	0.773512	0.898977	0.817058	1.10225	1.3026	0.788069	1.10899	0.805845	0.748234	0.939428
Bcas2	chr3	103171710	103179154	+	7444	1413	1.08796	1.06534	1.06454	1.12523	1.08705	1.07384	1.02652	1.01952	1.01473	1.00382	1.02799	0.950515	1.03787	1.07586	1.12605	0.996412	1.07261	1.09537	1.02026	0.994108	1.07993
Bcas3	chr11	85353163	85826058	+	472895	3656	1.11029	1.12334	1.09643	0.853666	0.907972	1.09217	1.19324	1.19701	1.16049	1.24687	1.03723	0.996045	1.26768	1.19579	1.01215	1.15614	1.11002	0.951268	1.18358	1.09338	1.15854
Bcat1	chr6	144993834	145076157	-	82323	8102	0.726004	0.863215	0.764539	0.812149	0.877057	0.911249	0.836231	0.960348	0.8572	0.874348	1.1445	1.05411	0.852754	0.976561	0.848551	0.906668	0.784586	0.866818	0.884593	1.02432	0.892622
Bcat2	chr7	45570152	45589710	+	19558	2204	1.2179	1.01637	1.09242	0.960619	1.06001	0.909564	1.02501	0.970007	1.07782	0.899379	0.968485	1.1354	1.05886	0.991941	0.897591	0.786008	1.1089	0.976732	1.02428	1.00109	0.982797
Bccip	chr7	133709332	133721145	+	11813	1244	0.911237	0.978311	1.04507	1.28056	0.983495	1.02398	1.06862	0.99915	0.916963	0.979791	0.930423	1.02207	1.03992	1.10708	1.05445	1.2944	0.978208	1.09601	0.994911	0.977427	1.06715
Bcdin3d	chr15	99470083	99474730	-	4647	1271	1.06617	0.883091	1.17577	0.874008	1.03352	0.88571	0.941544	1.15166	1.11871	0.863615	1.32052	0.866044	0.793882	0.880695	0.611861	0.907759	1.04167	0.931079	1.07064	1.01673	0.762146
[truncated: 13,083 more rows]

## Sheet: chrX
gene_id	chrom	start	end	strand	length	exon_length	HATX3	HATX8	HATX12	U1_10	U1_13	U1_36	U9	U14	Ue38	U12_10	U12_27	U12_82	H23	HE46	H18	U12_8	fold_WT_mean	fold_UBN1_mean	fold_UBN2_mean	fold_UBN12_mean	fold_Hira_mean
[truncated: 556 more rows]

[truncated: 1 more sheets: Fig. 5F - chrX_silenced]
