# Supplementary material for: Ubinuclein 2 is essential for mouse development and functions in X chromosome inactivation
Source: PLoS Genet. 2025 Jun 2;21(6):e1011711. doi: 10.1371/journal.pgen.1011711 (PMC12165345; doi:10.1371/journal.pgen.1011711)
Supplement: S4 Data — (XLSX) [file pgen.1011711.s018.xlsx]

## Sheet: Fish
All files under /Volumes/biol_imhs_wutz/users/ssting/Microscopyimages_RNA_FISH_IF/271023_FISH_IF_HATXvsUbnKO
	Counts							Percentages
		Large Xist cloud	diffuse/small cloud	Tsix dot	nothing				Large Xist cloud	diffuse/small cluster	Tsix dot
	HATX3_48hdox_FISH6	58	20	5	5			HATX3_48hdox_FISH6	69.8795	24.0964	6.0241	100		HATX3	Ubn1/2 KO #27	Ubn1/2 KO #82
	HATX3_48hdox_FISH7							HATX3_48hdox_FISH7				0
	HATX3_48hdox_FISH8	58	11	8	8			HATX3_48hdox_FISH8	75.3247	14.2857	10.3896	100
	HATX3_48hdox_FISH9	65	16	12	8			HATX3_48hdox_FISH9	69.8925	17.2043	12.9032	100
	HATX3_48hdox_FISH10	40	8	8	12	Sum (clusters/pinpoint)		HATX3_48hdox_FISH10	71.4286	14.2857	14.2857	100
	HATX3_48hdox_FISH11	38	15	10	9	372		HATX3_48hdox_FISH11	60.3175	23.8095	15.873	100
								Average	69.3685	18.7363	11.8951	100
	UbnKO27_48hdox_FISH	13	8	10	9			UbnKO27_48hdox_FISH	41.9355	25.8065	32.2581	100
	UbnKO27_48hdox_FISH2	10	4	12	3			UbnKO27_48hdox_FISH2	38.4615	15.3846	46.1538	100
	UbnKO27_48hdox_FISH3	15	2	10	4			UbnKO27_48hdox_FISH3	55.5556	7.40741	37.037	100
	UbnKO27_48hdox_FISH4	15	5	10	5			UbnKO27_48hdox_FISH4	50	16.6667	33.3333	100
	UbnKO27_48hdox_FISH5	15	6	7	6			UbnKO27_48hdox_FISH5	53.5714	21.4286	25	100
	UbnKO27_48hdox_FISH6	13	4	10	6			UbnKO27_48hdox_FISH6	48.1481	14.8148	37.037	100
	UbnKO27_48hdox_FISH7	15	6	11	4			UbnKO27_48hdox_FISH7	46.875	18.75	34.375	100
	UbnKO27_48hdox_FISH8	7	6	11	4			UbnKO27_48hdox_FISH8	29.1667	25	45.8333	100
	UbnKO27_48hdox_FISH9	8	6	7	10			UbnKO27_48hdox_FISH9	38.0952	28.5714	33.3333	100
	UbnKO27_48hdox_FISH10	15	5	5	0			UbnKO27_48hdox_FISH10	60	20	20	100
	UbnKO27_48hdox_FISH11	16	5	14	2	Sum		UbnKO27_48hdox_FISH11	45.7143	14.2857	40	100
	UbnKO27_48hdox_FISH12	15	5	19	4	402		UbnKO27_48hdox_FISH12	38.4615	12.8205	48.7179	100
								Average	45.4987	18.4113	36.0899	100
	UbnKO82_48hdox_FISH5	13	9	16	4			UbnKO82_48hdox_FISH5	34.2105	23.6842	42.1053	100
	UbnKO82_48hdox_FISH6	16	8	14	7			UbnKO82_48hdox_FISH6	42.1053	21.0526	36.8421	100
	UbnKO82_48hdox_FISH7	22	8	23	4			UbnKO82_48hdox_FISH7	41.5094	15.0943	43.3962	100
	UbnKO82_48hdox_FISH8	28	21	14	8			UbnKO82_48hdox_FISH8	44.4444	33.3333	22.2222	100
	UbnKO82_48hdox_FISH9	32	11	15	9			UbnKO82_48hdox_FISH9	55.1724	18.9655	25.8621	100
	UbnKO82_48hdox_FISH10	37	19	12	11	Sum		UbnKO82_48hdox_FISH10	54.4118	27.9412	17.6471	100
	UbnKO82_48hdox_FISH11	31	18	10	6	426		UbnKO82_48hdox_FISH11	52.5424	30.5085	16.9492	100
								Average	46.3423	24.3685	29.2892	100
	Percentages				Sum
		Large Xist cloud	diffuse/small cluster	Tsix dot
	HATX3_48hdox_FISH6	65.9091	22.7273		88.6364
	HATX3_48hdox_FISH7
	HATX3_48hdox_FISH8	68.2353	12.9412		81.1765
	HATX3_48hdox_FISH9	64.3564	15.8416		80.198
	HATX3_48hdox_FISH10	58.8235	11.7647		70.5882
	HATX3_48hdox_FISH11	52.7778	20.8333		73.6111
	Average	62.0204	16.8216		78.842
	UbnKO27_48hdox_FISH	32.5	20		52.5
	UbnKO27_48hdox_FISH2	34.4828	13.7931		48.2759
	UbnKO27_48hdox_FISH3	48.3871	6.45161		54.8387
	UbnKO27_48hdox_FISH4	42.8571	14.2857		57.1429
	UbnKO27_48hdox_FISH5	44.1176	17.6471		61.7647
	UbnKO27_48hdox_FISH6	39.3939	12.1212		51.5152
	UbnKO27_48hdox_FISH7	41.6667	16.6667		58.3333
	UbnKO27_48hdox_FISH8	25	21.4286		46.4286
	UbnKO27_48hdox_FISH9	25.8065	19.3548		45.1613
	UbnKO27_48hdox_FISH10	60	20		80
	UbnKO27_48hdox_FISH11	43.2432	13.5135		56.7568
	UbnKO27_48hdox_FISH12	34.8837	11.6279		46.5116
	Average	39.3616	15.5742		54.9357
	UbnKO82_48hdox_FISH5	30.9524	21.4286		52.381
	UbnKO82_48hdox_FISH6	35.5556	17.7778		53.3333
	UbnKO82_48hdox_FISH7	38.5965	14.0351		52.6316
	UbnKO82_48hdox_FISH8	39.4366	29.5775		69.0141
	UbnKO82_48hdox_FISH9	47.7612	16.4179		64.1791
	UbnKO82_48hdox_FISH10	46.8354	24.0506		70.8861
	UbnKO82_48hdox_FISH11	47.6923	27.6923		75.3846
	Average	40.9757	21.5685		62.5442

## Sheet: H3K27Me3 IF
All files under /Users/sarahsting/Documents/Wutz_Lab/Asuns_paper/271023_FISH_IF_HATXvsUbnKO/H3K27Me3
these were done blind	Counts
		Cluster	No cluster	Percentage				HATX3	Ubn1/2 KO #27	Ubn1/2 KO #82
	HATX3_48hdox_1	34	2	94.4444
	HATX3_48hdox_2	19	4	82.6087
	HATX3_48hdox_3	31	3	91.1765
	HATX3_48hdox_4	44	2	95.6522
	HATX3_48hdox_5	39	2	95.122	180
					91.8007
	UbnKO27_48hdox_1	19	9	67.8571
	UbnKO27_48hdox_2	28	7	80
	UbnKO27_48hdox_3	28	7	80
	UbnKO27_48hdox_4	23	7	76.6667
	UbnKO27_48hdox_5	15	12	55.5556	155
					72.0159
	UbnKO82_48hdox_1	49	14	77.7778
	UbnKO82_48hdox_2	41	12	77.3585
	UbnKO82_48hdox_3	51	15	77.2727
	UbnKO82_48hdox_4	46	12	79.3103
	UbnKO82_48hdox_5	40	14	74.0741	294
					77.1587

## Sheet: H2AK119Ub
All files under /Users/sarahsting/Documents/Wutz_Lab/Asuns_paper/271023_FISH_IF_HATXvsUbnKO/H2AK119Ub
these were done blind	Counts
		Cluster	No cluster	Percentage
	HATX3_48hdox_1	17	22	43.5897
	HATX3_48hdox_2	32	19	62.7451
	HATX3_48hdox_3	16	25	39.0244				HATX3	Ubn1/2 KO #27	Ubn1/2 KO #82
	HATX3_48hdox_4	27	31	46.5517
	HATX3_48hdox_5	22	10	68.75	221
					52.1322
	UbnKO27_48hdox_4	10	17	37.037
	UbnKO27_48hdox_5	5	23	17.8571
	UbnKO27_48hdox_6	7	12	36.8421
	UbnKO27_48hdox_7	4	15	21.0526
	UbnKO27_48hdox_8	5	19	20.8333
	UbnKO27_48hdox_9	6	22	21.4286	118
	UbnKO27_48hdox_10	4	10	28.5714	26.2318
	UbnKO82_48hdox_2	5	18	21.7391
	UbnKO82_48hdox_3	4	12	25
	UbnKO82_48hdox_4	18	27	40
	UbnKO82_48hdox_5	23	37	38.3333
	UbnKO82_48hdox_6	15	30	33.3333	189
					31.6812

## Sheet: Jarid2
Jarid2
Double if	%	WT	Ubn1 36	Ubn1 2 8	Ubn1 2 10			WT	Ubn1 36	Ubn1 2 8	Ubn1 2 10
	slide 1	85	57	70	41		Average	66	54	53.6667	41.3333
	slide 2	58	51	49	48		Stdev	16.5227	3	14.5717	6.50641
	slide 3	55	54	42	35
	Average	66	54	53.6667	41.3333
	Stdev	16.5227	3	14.5717	6.50641

## Sheet: Ezh2
Ezh2
double if	%	WT	Ubn1 36	Ubn1 2 8	Ubn1 2 10			WT	Ubn1 36	Ubn1 2 8	Ubn1 2 10
	slide 1	85	56	68	42		Average	65	51.6667	52.3333	41
	slide 2	55	50	49	47		Stdev	17.3205	3.78594	14.2945	6.55744
	slide 3	55	49	40	34
	Average	65	51.6667	52.3333	41
	Stdev	17.3205	3.78594	14.2945	6.55744
